# Supplementary material for: Discovery of a Vertebrate-Specific Factor that Processes Flagellar Glycolytic Enolase during Motile Ciliogenesis
Source: iScience. 2020 Mar 19;23(4):100992. doi: 10.1016/j.isci.2020.100992 (PMC7132099; doi:10.1016/j.isci.2020.100992)
Supplement: Data S1. List of Proteins Identified by LC-MS Analysis, Related to Figure 5 — This Excel file contains two datasheets showing the results obtained from the wild-type and Hoatz−/− samples. [file mmc2.xlsx]

## Sheet: wild type
Accession	Description	Score	Coverage	# Proteins	# Unique Peptides	# Peptides	# PSMs	# AAs	MW [kDa]	calc. pI
146231985	apoptotic chromatin condensation inducer in the nucleus isoform 2 [Mus musculus]	2990.51	29.15	4	1	32	68	1338	150.629	5.90967
	Confidence Level	Sequence	PSM Ambiguity	# Proteins	# Protein Groups	Protein Group Accessions	Modifications	Activation Type	ΔScore	ΔCn	Rank	Search Engine Rank	IonScore	Exp Value	# Missed Cleavages	Isolation Interference [%]	Ion Inject Time [ms]	Charge	m/z [Da]	MH+ [Da]	ΔM [ppm]	RT [min]	First Scan	Last Scan	MS Order	Ions Matched	Spectrum File
	High	LPEYSQTAEEEEDQETPSR	Unambiguous	2	2	146231985;194394197		CID	1	0	1	1	116.93	2.73737e-12	0	0	7	2	1119.49	2237.97	-0.0340144	73.7855	9779	9779	MS2	12/200	190314_narita_W_02.raw
	High	LPEYSQTAEEEEDQETPSR	Unambiguous	2	2	146231985;194394197		CID	1	0	1	1	116.86	2.67882e-12	0	0	9	2	1119.49	2237.97	0.729617	73.5702	9702	9702	MS2	12/200	190314_narita_W_02.raw
	High	LPEYSQTAEEEEDQETPSR	Unambiguous	2	2	146231985;194394197		CID	1	0	1	1	108.44	1.93345e-11	0	9.20537	7	2	1119.49	2237.97	-0.0340144	73.7307	9756	9756	MS2	14/200	190314_narita_W_02.raw
	High	TGTLVEEAFWIDK	Unambiguous	6	2	146231985;194394197		CID	1	0	1	1	106.51	1.04978e-10	0	1.98158	1	2	754.886	1508.77	1.3077	103.931	19208	19208	MS2	10/118	190314_narita_W_02.raw
	High	SHCFVTYSTVEEAVATR	Unambiguous	6	2	146231985;194394197		CID	1	0	1	1	100.49	2.72458e-10	0	2.90021	1	2	950.449	1899.89	0.423035	90.0402	14590	14590	MS2	13/158	190314_narita_W_02.raw
	High	NLKIEEEEEEEEEEEDDDDEEEEEVDEAQK	Unambiguous	2	2	146231985;194394197		CID	1	0	1	1	100.38	9.1405e-11	1	0	5	3	1228.15	3682.44	-0.44551	79.5016	11529	11529	MS2	30/334	190314_narita_W_02.raw
	High	NLKIEEEEEEEEEEEDDDDEEEEEVDEAQK	Unambiguous	2	2	146231985;194394197		CID	1	0	1	1	97.43	1.80289e-10	1	6.1411	6	3	1228.15	3682.44	-0.246615	79.5869	11548	11548	MS2	25/334	190314_narita_W_02.raw
	High	SSSFSEEKGESDDEKPR	Unambiguous	2	2	146231985;194394197		CID	1	0	1	1	93.46	5.4098e-10	1	24.9404	14	2	957.422	1913.84	0.496574	56.367	4068	4068	MS2	13/172	190314_narita_W_02.raw
	High	GVQAGNSDTEGGQPGR	Unambiguous	6	2	146231985;194394197		CID	1	0	1	1	92.17	1.45617e-09	0	21.4046	7	2	765.351	1529.69	-0.0497126	55.3373	3753	3753	MS2	10/152	190314_narita_W_02.raw
	High	SSSFSEEKGESDDEKPR	Unambiguous	2	2	146231985;194394197		CID	1	0	1	1	89.04	1.6216e-09	1	36.8399	17	2	957.422	1913.84	0.815489	56.4105	4085	4085	MS2	12/172	190314_narita_W_02.raw
	High	KPSISITTESLK	Unambiguous	6	2	146231985;194394197		CID	1	0	1	1	87.67	6.58356e-09	0	7.31222	3	2	652.377	1303.75	-0.232975	76.7935	10723	10723	MS2	10/124	190314_narita_W_02.raw
	High	TGTLVEEAFWIDK	Unambiguous	6	2	146231985;194394197		CID	1	0	1	1	87.13	1.26836e-08	0	0	7	2	754.887	1508.77	1.87405	103.909	19202	19202	MS2	9/118	190314_narita_W_02.raw
	High	SKLPEYSQTAEEEEDQETPSR	Unambiguous	2	2	146231985;194394197		CID	1	0	1	1	83.35	5.08619e-09	1	6.26438	3	2	1227.05	2453.09	-0.547758	70.7358	8771	8771	MS2	10/236	190314_narita_W_02.raw
	High	SHCFVTYSTVEEAVATR	Unambiguous	6	2	146231985;194394197		CID	1	0	1	1	79.22	4.18859e-08	0	44.2634	4	2	950.45	1899.89	0.808542	90.2552	14675	14675	MS2	21/158	190314_narita_W_02.raw
	High	SSSPSSSSSPSR	Unambiguous	2	2	146231985;194394197		CID	1	0	1	1	77.62	4.58401e-08	0	40.0261	11	2	576.76	1152.51	-0.024632	51.7443	2776	2776	MS2	14/108	190314_narita_W_02.raw
	High	GVQAGNSDTEGGQPGRK	Unambiguous	6	2	146231985;194394197		CID	1	0	1	1	77.23	8.42093e-08	1	7.78018	11	2	829.399	1657.79	0.617262	53.4624	3209	3209	MS2	10/162	190314_narita_W_02.raw
	High	SKLPEYSQTAEEEEDQETPSR	Unambiguous	2	2	146231985;194394197		CID	1	0	1	1	77.19	2.48281e-08	1	0	22	2	1227.05	2453.09	-0.249187	70.6208	8731	8731	MS2	9/236	190314_narita_W_02.raw
	High	SKLPEYSQTAEEEEDQETPSR	Unambiguous	2	2	146231985;194394197		CID	1	0	1	1	74.65	3.42768e-08	1	0	13	2	1227.05	2453.09	-1.24442	70.5816	8716	8716	MS2	11/236	190314_narita_W_02.raw
	High	TVTQVVPAEGQENGQR	Unambiguous	6	2	146231985;194394197		CID	1	0	1	1	72.74	2.63394e-07	0	0	5	2	856.932	1712.86	-0.161526	66.9583	7529	7529	MS2	18/166	190314_narita_W_02.raw
	High	SKLPEYSQTAEEEEDQETPSR	Unambiguous	2	2	146231985;194394197		CID	1	0	1	1	72.11	7.9973e-08	1	0	3	2	1227.05	2453.1	-0.05014	70.6505	8740	8740	MS2	11/236	190314_narita_W_02.raw
	High	APVVLQPEQIVSEEETPPPLLTK	Unambiguous	2	2	146231985;194394197		CID	1	0	1	1	72.01	1.54229e-07	0	4.97107	3	2	1257.69	2514.37	0.443128	100.654	18247	18247	MS2	14/238	190314_narita_W_02.raw
	High	KPSISITTESLK	Unambiguous	6	2	146231985;194394197		CID	1	0	1	1	69.36	4.46129e-07	0	23.7995	5	2	652.377	1303.75	-0.0457142	76.8552	10744	10744	MS2	18/124	190314_narita_W_02.raw
	High	SSSFSEEKGESDDEKPR	Unambiguous	2	2	146231985;194394197		CID	1	0	1	1	68.3	1.77493e-07	1	3.41317	3	3	638.617	1913.84	0.138741	56.2894	4042	4042	MS2	13/172	190314_narita_W_02.raw
	High	SHCFVTYSTVEEAVATR	Unambiguous	6	2	146231985;194394197		CID	1	0	1	1	68.23	4.58458e-07	0	15.3969	6	2	950.449	1899.89	0.487286	90.2042	14655	14655	MS2	19/158	190314_narita_W_02.raw
	High	GVQAGNSDTEGGQPGR	Unambiguous	6	2	146231985;194394197		CID	1	0	1	1	67.01	4.27995e-07	0	0	10	2	765.351	1529.69	0.668491	55.763	3865	3865	MS2	11/152	190314_narita_W_02.raw
	High	SKLPEYSQTAEEEEDQETPSR	Unambiguous	2	2	146231985;194394197		CID	1	0	1	1	64.6	4.50758e-07	1	0	8	2	1227.05	2453.1	-0.05014	70.9039	8835	8835	MS2	13/236	190314_narita_W_02.raw
	High	KPSISITTESLK	Unambiguous	6	2	146231985;194394197		CID	1	0	1	1	63.01	1.92513e-06	0	0	10	2	652.377	1303.75	-0.0457142	76.8908	10756	10756	MS2	10/124	190314_narita_W_02.raw
	High	SAPLPLTVEEFAPAK	Unambiguous	2	2	146231985;194394197		CID	1	0	1	1	62.15	2.40767e-06	0	0	2	2	785.43	1569.85	0.681499	97.776	17264	17264	MS2	11/130	190314_narita_W_02.raw
	High	ISEDETERNGDDGTHDK	Unambiguous	6	2	146231985;194394197		CID	1	0	1	1	60.89	8.12774e-07	1	21.9414	4	3	639.94	1917.8	-0.451841	54.0863	3406	3406	MS2	18/174	190314_narita_W_02.raw
	High	SLIPDIKPLAGQEAVVDLHADDSR	Unambiguous	4	1	146231985		CID	1	0	1	1	58.98	6.13397e-06	0	8.0942	0	3	853.786	2559.34	0.867715	94.9813	16279	16279	MS2	26/262	190314_narita_W_02.raw
	High	AEEQGAPRPLHPPPPPPVQPPPHPR	Unambiguous	6	2	146231985;194394197		CID	1	0	1	1	58.93	3.5183e-06	0	0	14	3	899.146	2695.42	0.711145	70.056	8574	8574	MS2	25/236	190314_narita_W_02.raw
	High	SLIPDIKPLAGQEAVVDLHADDSR	Unambiguous	4	1	146231985		CID	1	0	1	1	58.3	7.39554e-06	0	4.70269	1	3	853.786	2559.34	1.22543	94.759	16202	16202	MS2	22/262	190314_narita_W_02.raw
	High	KSSSFSEEKGESDDEKPR	Unambiguous	2	2	146231985;194394197		CID	0.2414	0	1	1	58.09	3.49287e-06	2	27.369	10	3	681.315	2041.93	-0.168527	54.5774	3539	3539	MS2	12/196	190314_narita_W_02.raw
	High	KSSSFSEEKGESDDEKPR	Unambiguous	2	2	146231985;194394197		CID	1	0	1	1	57.88	4.1547e-06	2	38.7811	16	3	681.315	2041.93	0.0108185	54.4283	3505	3505	MS2	23/196	190314_narita_W_02.raw
	High	KVTLGDTLTR	Unambiguous	6	2	146231985;194394197		CID	1	0	1	1	55.78	1.17587e-05	1	3.2063	2	2	552.324	1103.64	-0.494979	71.2156	8942	8942	MS2	7/102	190314_narita_W_02.raw
	High	SHCFVTYSTVEEAVATR	Unambiguous	6	2	146231985;194394197		CID	1	0	1	1	53.96	1.16519e-05	0	7.22698	0	3	633.969	1899.89	0.191078	90.0381	14589	14589	MS2	9/158	190314_narita_W_02.raw
	High	VTLGDTLTR	Unambiguous	6	2	146231985;194394197		CID	1	0	1	1	53.71	2.65999e-05	0	13.8479	1	2	488.277	975.547	-0.122738	77.7543	11021	11021	MS2	6/76	190314_narita_W_02.raw
	High	SLIPDIKPLAGQEAVVDLHADDSR	Unambiguous	4	1	146231985		CID	1	0	1	1	53.16	2.31868e-05	0	10.1074	1	3	853.786	2559.34	1.08235	95.1995	16359	16359	MS2	20/262	190314_narita_W_02.raw
	High	VVDEKPLNIR	Unambiguous	2	2	146231985;194394197		CID	1	0	1	1	51.32	2.50887e-05	0	16.6334	1	2	591.846	1182.68	-0.0267781	69.6434	8422	8422	MS2	8/84	190314_narita_W_02.raw
	High	APTFSASVR	Unambiguous	2	2	146231985;194394197		CID	1	0	1	1	50.64	5.39362e-05	0	13.0273	0	2	468.251	935.494	-0.518599	71.6312	9082	9082	MS2	7/72	190314_narita_W_02.raw
	High	MPEAVGTDPSTSR	Unambiguous	2	2	146231985;194394197		CID	1	0	1	1	49.82	2.81426e-05	0	23.6921	11	2	674.314	1347.62	0.299928	65.3555	6986	6986	MS2	15/114	190314_narita_W_02.raw
	High	KPSISITTESLK	Unambiguous	6	2	146231985;194394197		CID	1	0	1	1	49.56	4.2605e-05	0	38.7393	7	2	652.377	1303.75	-0.139345	76.1065	10504	10504	MS2	9/124	190314_narita_W_02.raw
	High	LLDDLFR	Unambiguous	6	2	146231985;194394197		CID	1	0	1	1	46.87	8.84033e-05	0	0.759574	0	2	446.251	891.494	0.64482	99.6856	17913	17913	MS2	6/50	190314_narita_W_02.raw
	High	SKLPEYSQTAEEEEDQETPSR	Unambiguous	2	2	146231985;194394197		CID	1	0	1	1	46.36	3.12129e-05	1	30.3764	5	3	818.371	2453.1	1.31283	70.3694	8659	8659	MS2	15/236	190314_narita_W_02.raw
	High	MPEAVGTDPSTSR	Unambiguous	2	2	146231985;194394197		CID	1	0	1	1	46.07	6.67366e-05	0	27.5287	12	2	674.314	1347.62	0.39051	65.2408	6944	6944	MS2	8/114	190314_narita_W_02.raw
	High	RASHALFPEHSGK	Unambiguous	2	2	146231985;194394197		CID	1	0	1	1	45	0.000197642	1	20.1356	0	3	479.585	1436.74	-0.295829	58.3674	4716	4716	MS2	15/136	190314_narita_W_02.raw
	High	MPEAVGTDPSTSR	Unambiguous	2	2	146231985;194394197		CID	1	0	1	1	44.13	0.000104319	0	8.542	12	2	674.314	1347.62	0.209346	65.3246	6975	6975	MS2	6/114	190314_narita_W_02.raw
	High	ISEDETERNGDDGTHDK	Unambiguous	6	2	146231985;194394197		CID	1	0	1	1	44.08	3.89915e-05	1	31.2117	20	2	959.407	1917.81	0.541762	54.1554	3430	3430	MS2	19/174	190314_narita_W_02.raw
	High	EKAPTFSASVR	Unambiguous	2	2	146231985;194394197		CID	1	0	1	1	43.19	0.000292637	1	4.39573	0	2	596.82	1192.63	0.721822	68.1323	7916	7916	MS2	7/114	190314_narita_W_02.raw
	High	GLLVDRPSETK	Unambiguous	6	2	146231985;194394197		CID	1	0	1	1	42.78	0.000266251	0	1.90546	0	2	607.841	1214.67	0.206339	68.3292	7983	7983	MS2	12/100	190314_narita_W_02.raw
	High	SKLPEYSQTAEEEEDQETPSR	Unambiguous	2	2	146231985;194394197		CID	1	0	1	1	42.38	5.78096e-05	1	19.0932	6	3	818.368	2453.09	-2.86717	70.3365	8652	8652	MS2	11/236	190314_narita_W_02.raw
	High	AEEQGAPRPLHPPPPPPVQPPPHPR	Unambiguous	6	2	146231985;194394197		CID	1	0	1	1	41.1	0.000213468	0	22.8757	5	3	899.146	2695.42	0.711145	70.1141	8588	8588	MS2	19/236	190314_narita_W_02.raw
	High	RASHALFPEHSGK	Unambiguous	2	2	146231985;194394197		CID	1	0	1	1	39.53	0.000640719	1	7.02877	9	2	718.873	1436.74	-0.0528201	58.345	4710	4710	MS2	8/136	190314_narita_W_02.raw
	High	EPLASPHPAQLLR	Unambiguous	2	2	146231985;194394197		CID	1	0	1	1	38.61	0.000709263	0	40.8347	4	2	714.901	1428.8	-0.353875	79.4091	11503	11503	MS2	9/110	190314_narita_W_02.raw
	High	ISEDETER	Unambiguous	6	2	146231985;194394197		CID	1	0	1	1	38.55	0.000377019	0	40.2057	5	2	489.722	978.437	-0.691024	55.6942	3844	3844	MS2	6/66	190314_narita_W_02.raw
	High	SHCFVTYSTVEEAVATR	Unambiguous	6	2	146231985;194394197		CID	1	0	1	1	38.32	0.000456417	0	36.4739	9	2	950.45	1899.89	0.68004	90.619	14791	14791	MS2	9/158	190314_narita_W_02.raw
	High	EKAQEEPPAK	Unambiguous	6	2	146231985;194394197		CID	1	0	1	1	37.22	0.000559528	1	18.954	9	2	563.791	1126.57	-0.0365375	52.15	2876	2876	MS2	5/98	190314_narita_W_02.raw
	High	AEEQGAPRPLHPPPPPPVQPPPHPR	Unambiguous	6	2	146231985;194394197		CID	1	0	1	1	37.04	0.000533782	0	7.79519	9	3	899.146	2695.42	0.0997571	70.6528	8741	8741	MS2	30/236	190314_narita_W_02.raw
	High	TVTQVVPAEGQENGQR	Unambiguous	6	2	146231985;194394197		CID	1	0	1	1	34.63	0.00172175	0	0	11	2	856.932	1712.86	0.551145	66.9266	7518	7518	MS2	16/166	190314_narita_W_02.raw
	High	EKAPTFSASVR	Unambiguous	2	2	146231985;194394197		CID	1	0	1	1	33.23	0.00308968	1	28.817	8	2	596.82	1192.63	0.619469	67.9436	7849	7849	MS2	6/114	190314_narita_W_02.raw
	High	RWGASTAATQK	Unambiguous	6	2	146231985;194394197		CID	1	0	1	1	32.74	0.00223485	1	15.0435	7	2	588.81	1176.61	-0.262929	58.2988	4692	4692	MS2	7/108	190314_narita_W_02.raw
	High	EKAPTFSASVR	Unambiguous	2	2	146231985;194394197		CID	1	0	1	1	32.66	0.00344171	1	3.83796	1	3	398.216	1192.63	-0.108281	67.9865	7864	7864	MS2	12/114	190314_narita_W_02.raw
	High	SLSPLSGTTDTKAESPAGR	Unambiguous	2	2	146231985;194394197		CID	1	0	1	1	32.45	0.00258828	1	36.2189	2	3	625.653	1874.95	-0.147587	71.3368	8987	8987	MS2	9/186	190314_narita_W_02.raw
	High	SKLPEYSQTAEEEEDQETPSR	Unambiguous	2	2	146231985;194394197		CID	1	0	1	1	31.72	0.000942167	1	6.01072	8	3	818.37	2453.1	0.26783	71.0933	8903	8903	MS2	27/236	190314_narita_W_02.raw
	High	GVQAGNSDTEGGQPGRK	Unambiguous	6	2	146231985;194394197		CID	1	0	1	1	31.44	0.00319418	1	2.25266	0	3	553.268	1657.79	-0.237644	53.5994	3255	3255	MS2	9/162	190314_narita_W_02.raw
	High	TGTLVEEAFWIDKIK	Unambiguous	6	2	146231985;194394197		CID	1	0	1	1	30.44	0.00271095	1	13.37	2	3	583.986	1749.94	0.931749	103.222	18991	18991	MS2	7/138	190314_narita_W_02.raw
	High	KVTLGDTLTR	Unambiguous	6	2	146231985;194394197		CID	1	0	1	1	29.99	0.00446026	1	12.8994	5	2	552.324	1103.64	-0.384372	71.6792	9098	9098	MS2	7/102	190314_narita_W_02.raw
	High	GLLVDRPSETK	Unambiguous	6	2	146231985;194394197		CID	1	0	1	1	29.5	0.00572229	0	14.3953	3	2	607.841	1214.68	0.909813	68.2713	7965	7965	MS2	9/100	190314_narita_W_02.raw
194394197	apoptotic chromatin condensation inducer in the nucleus isoform 4 [Mus musculus]	2926.79	28.51	2	1	32	66	1326	149.396	5.90967
	Confidence Level	Sequence	PSM Ambiguity	# Proteins	# Protein Groups	Protein Group Accessions	Modifications	Activation Type	ΔScore	ΔCn	Rank	Search Engine Rank	IonScore	Exp Value	# Missed Cleavages	Isolation Interference [%]	Ion Inject Time [ms]	Charge	m/z [Da]	MH+ [Da]	ΔM [ppm]	RT [min]	First Scan	Last Scan	MS Order	Ions Matched	Spectrum File
	High	LPEYSQTAEEEEDQETPSR	Unambiguous	2	2	146231985;194394197		CID	1	0	1	1	116.93	2.73737e-12	0	0	7	2	1119.49	2237.97	-0.0340144	73.7855	9779	9779	MS2	12/200	190314_narita_W_02.raw
	High	LPEYSQTAEEEEDQETPSR	Unambiguous	2	2	146231985;194394197		CID	1	0	1	1	116.86	2.67882e-12	0	0	9	2	1119.49	2237.97	0.729617	73.5702	9702	9702	MS2	12/200	190314_narita_W_02.raw
	High	LPEYSQTAEEEEDQETPSR	Unambiguous	2	2	146231985;194394197		CID	1	0	1	1	108.44	1.93345e-11	0	9.20537	7	2	1119.49	2237.97	-0.0340144	73.7307	9756	9756	MS2	14/200	190314_narita_W_02.raw
	High	TGTLVEEAFWIDK	Unambiguous	6	2	146231985;194394197		CID	1	0	1	1	106.51	1.04978e-10	0	1.98158	1	2	754.886	1508.77	1.3077	103.931	19208	19208	MS2	10/118	190314_narita_W_02.raw
	High	SHCFVTYSTVEEAVATR	Unambiguous	6	2	146231985;194394197		CID	1	0	1	1	100.49	2.72458e-10	0	2.90021	1	2	950.449	1899.89	0.423035	90.0402	14590	14590	MS2	13/158	190314_narita_W_02.raw
	High	NLKIEEEEEEEEEEEDDDDEEEEEVDEAQK	Unambiguous	2	2	146231985;194394197		CID	1	0	1	1	100.38	9.1405e-11	1	0	5	3	1228.15	3682.44	-0.44551	79.5016	11529	11529	MS2	30/334	190314_narita_W_02.raw
	High	NLKIEEEEEEEEEEEDDDDEEEEEVDEAQK	Unambiguous	2	2	146231985;194394197		CID	1	0	1	1	97.43	1.80289e-10	1	6.1411	6	3	1228.15	3682.44	-0.246615	79.5869	11548	11548	MS2	25/334	190314_narita_W_02.raw
	High	SSSFSEEKGESDDEKPR	Unambiguous	2	2	146231985;194394197		CID	1	0	1	1	93.46	5.4098e-10	1	24.9404	14	2	957.422	1913.84	0.496574	56.367	4068	4068	MS2	13/172	190314_narita_W_02.raw
	High	GVQAGNSDTEGGQPGR	Unambiguous	6	2	146231985;194394197		CID	1	0	1	1	92.17	1.45617e-09	0	21.4046	7	2	765.351	1529.69	-0.0497126	55.3373	3753	3753	MS2	10/152	190314_narita_W_02.raw
	High	SSSFSEEKGESDDEKPR	Unambiguous	2	2	146231985;194394197		CID	1	0	1	1	89.04	1.6216e-09	1	36.8399	17	2	957.422	1913.84	0.815489	56.4105	4085	4085	MS2	12/172	190314_narita_W_02.raw
	High	KPSISITTESLK	Unambiguous	6	2	146231985;194394197		CID	1	0	1	1	87.67	6.58356e-09	0	7.31222	3	2	652.377	1303.75	-0.232975	76.7935	10723	10723	MS2	10/124	190314_narita_W_02.raw
	High	TGTLVEEAFWIDK	Unambiguous	6	2	146231985;194394197		CID	1	0	1	1	87.13	1.26836e-08	0	0	7	2	754.887	1508.77	1.87405	103.909	19202	19202	MS2	9/118	190314_narita_W_02.raw
	High	SKLPEYSQTAEEEEDQETPSR	Unambiguous	2	2	146231985;194394197		CID	1	0	1	1	83.35	5.08619e-09	1	6.26438	3	2	1227.05	2453.09	-0.547758	70.7358	8771	8771	MS2	10/236	190314_narita_W_02.raw
	High	SHCFVTYSTVEEAVATR	Unambiguous	6	2	146231985;194394197		CID	1	0	1	1	79.22	4.18859e-08	0	44.2634	4	2	950.45	1899.89	0.808542	90.2552	14675	14675	MS2	21/158	190314_narita_W_02.raw
	High	SSSPSSSSSPSR	Unambiguous	2	2	146231985;194394197		CID	1	0	1	1	77.62	4.58401e-08	0	40.0261	11	2	576.76	1152.51	-0.024632	51.7443	2776	2776	MS2	14/108	190314_narita_W_02.raw
	High	GVQAGNSDTEGGQPGRK	Unambiguous	6	2	146231985;194394197		CID	1	0	1	1	77.23	8.42093e-08	1	7.78018	11	2	829.399	1657.79	0.617262	53.4624	3209	3209	MS2	10/162	190314_narita_W_02.raw
	High	SKLPEYSQTAEEEEDQETPSR	Unambiguous	2	2	146231985;194394197		CID	1	0	1	1	77.19	2.48281e-08	1	0	22	2	1227.05	2453.09	-0.249187	70.6208	8731	8731	MS2	9/236	190314_narita_W_02.raw
	High	SKLPEYSQTAEEEEDQETPSR	Unambiguous	2	2	146231985;194394197		CID	1	0	1	1	74.65	3.42768e-08	1	0	13	2	1227.05	2453.09	-1.24442	70.5816	8716	8716	MS2	11/236	190314_narita_W_02.raw
	High	EAVVDLHADDSR	Unambiguous	2	1	194394197		CID	1	0	1	1	74.3	1.30037e-07	0	23.0615	1	2	663.818	1326.63	0.157096	68.3331	7985	7985	MS2	8/108	190314_narita_W_02.raw
	High	TVTQVVPAEGQENGQR	Unambiguous	6	2	146231985;194394197		CID	1	0	1	1	72.74	2.63394e-07	0	0	5	2	856.932	1712.86	-0.161526	66.9583	7529	7529	MS2	18/166	190314_narita_W_02.raw
	High	SKLPEYSQTAEEEEDQETPSR	Unambiguous	2	2	146231985;194394197		CID	1	0	1	1	72.11	7.9973e-08	1	0	3	2	1227.05	2453.1	-0.05014	70.6505	8740	8740	MS2	11/236	190314_narita_W_02.raw
	High	APVVLQPEQIVSEEETPPPLLTK	Unambiguous	2	2	146231985;194394197		CID	1	0	1	1	72.01	1.54229e-07	0	4.97107	3	2	1257.69	2514.37	0.443128	100.654	18247	18247	MS2	14/238	190314_narita_W_02.raw
	High	KPSISITTESLK	Unambiguous	6	2	146231985;194394197		CID	1	0	1	1	69.36	4.46129e-07	0	23.7995	5	2	652.377	1303.75	-0.0457142	76.8552	10744	10744	MS2	18/124	190314_narita_W_02.raw
	High	SSSFSEEKGESDDEKPR	Unambiguous	2	2	146231985;194394197		CID	1	0	1	1	68.3	1.77493e-07	1	3.41317	3	3	638.617	1913.84	0.138741	56.2894	4042	4042	MS2	13/172	190314_narita_W_02.raw
	High	SHCFVTYSTVEEAVATR	Unambiguous	6	2	146231985;194394197		CID	1	0	1	1	68.23	4.58458e-07	0	15.3969	6	2	950.449	1899.89	0.487286	90.2042	14655	14655	MS2	19/158	190314_narita_W_02.raw
	High	GVQAGNSDTEGGQPGR	Unambiguous	6	2	146231985;194394197		CID	1	0	1	1	67.01	4.27995e-07	0	0	10	2	765.351	1529.69	0.668491	55.763	3865	3865	MS2	11/152	190314_narita_W_02.raw
	High	SKLPEYSQTAEEEEDQETPSR	Unambiguous	2	2	146231985;194394197		CID	1	0	1	1	64.6	4.50758e-07	1	0	8	2	1227.05	2453.1	-0.05014	70.9039	8835	8835	MS2	13/236	190314_narita_W_02.raw
	High	KPSISITTESLK	Unambiguous	6	2	146231985;194394197		CID	1	0	1	1	63.01	1.92513e-06	0	0	10	2	652.377	1303.75	-0.0457142	76.8908	10756	10756	MS2	10/124	190314_narita_W_02.raw
	High	SAPLPLTVEEFAPAK	Unambiguous	2	2	146231985;194394197		CID	1	0	1	1	62.15	2.40767e-06	0	0	2	2	785.43	1569.85	0.681499	97.776	17264	17264	MS2	11/130	190314_narita_W_02.raw
	High	ISEDETERNGDDGTHDK	Unambiguous	6	2	146231985;194394197		CID	1	0	1	1	60.89	8.12774e-07	1	21.9414	4	3	639.94	1917.8	-0.451841	54.0863	3406	3406	MS2	18/174	190314_narita_W_02.raw
	High	AEEQGAPRPLHPPPPPPVQPPPHPR	Unambiguous	6	2	146231985;194394197		CID	1	0	1	1	58.93	3.5183e-06	0	0	14	3	899.146	2695.42	0.711145	70.056	8574	8574	MS2	25/236	190314_narita_W_02.raw
	High	KSSSFSEEKGESDDEKPR	Unambiguous	2	2	146231985;194394197		CID	0.2414	0	1	1	58.09	3.49287e-06	2	27.369	10	3	681.315	2041.93	-0.168527	54.5774	3539	3539	MS2	12/196	190314_narita_W_02.raw
	High	KSSSFSEEKGESDDEKPR	Unambiguous	2	2	146231985;194394197		CID	1	0	1	1	57.88	4.1547e-06	2	38.7811	16	3	681.315	2041.93	0.0108185	54.4283	3505	3505	MS2	23/196	190314_narita_W_02.raw
	High	KVTLGDTLTR	Unambiguous	6	2	146231985;194394197		CID	1	0	1	1	55.78	1.17587e-05	1	3.2063	2	2	552.324	1103.64	-0.494979	71.2156	8942	8942	MS2	7/102	190314_narita_W_02.raw
	High	SHCFVTYSTVEEAVATR	Unambiguous	6	2	146231985;194394197		CID	1	0	1	1	53.96	1.16519e-05	0	7.22698	0	3	633.969	1899.89	0.191078	90.0381	14589	14589	MS2	9/158	190314_narita_W_02.raw
	High	VTLGDTLTR	Unambiguous	6	2	146231985;194394197		CID	1	0	1	1	53.71	2.65999e-05	0	13.8479	1	2	488.277	975.547	-0.122738	77.7543	11021	11021	MS2	6/76	190314_narita_W_02.raw
	High	VVDEKPLNIR	Unambiguous	2	2	146231985;194394197		CID	1	0	1	1	51.32	2.50887e-05	0	16.6334	1	2	591.846	1182.68	-0.0267781	69.6434	8422	8422	MS2	8/84	190314_narita_W_02.raw
	High	APTFSASVR	Unambiguous	2	2	146231985;194394197		CID	1	0	1	1	50.64	5.39362e-05	0	13.0273	0	2	468.251	935.494	-0.518599	71.6312	9082	9082	MS2	7/72	190314_narita_W_02.raw
	High	MPEAVGTDPSTSR	Unambiguous	2	2	146231985;194394197		CID	1	0	1	1	49.82	2.81426e-05	0	23.6921	11	2	674.314	1347.62	0.299928	65.3555	6986	6986	MS2	15/114	190314_narita_W_02.raw
	High	KPSISITTESLK	Unambiguous	6	2	146231985;194394197		CID	1	0	1	1	49.56	4.2605e-05	0	38.7393	7	2	652.377	1303.75	-0.139345	76.1065	10504	10504	MS2	9/124	190314_narita_W_02.raw
	High	LLDDLFR	Unambiguous	6	2	146231985;194394197		CID	1	0	1	1	46.87	8.84033e-05	0	0.759574	0	2	446.251	891.494	0.64482	99.6856	17913	17913	MS2	6/50	190314_narita_W_02.raw
	High	SKLPEYSQTAEEEEDQETPSR	Unambiguous	2	2	146231985;194394197		CID	1	0	1	1	46.36	3.12129e-05	1	30.3764	5	3	818.371	2453.1	1.31283	70.3694	8659	8659	MS2	15/236	190314_narita_W_02.raw
	High	MPEAVGTDPSTSR	Unambiguous	2	2	146231985;194394197		CID	1	0	1	1	46.07	6.67366e-05	0	27.5287	12	2	674.314	1347.62	0.39051	65.2408	6944	6944	MS2	8/114	190314_narita_W_02.raw
	High	RASHALFPEHSGK	Unambiguous	2	2	146231985;194394197		CID	1	0	1	1	45	0.000197642	1	20.1356	0	3	479.585	1436.74	-0.295829	58.3674	4716	4716	MS2	15/136	190314_narita_W_02.raw
	High	MPEAVGTDPSTSR	Unambiguous	2	2	146231985;194394197		CID	1	0	1	1	44.13	0.000104319	0	8.542	12	2	674.314	1347.62	0.209346	65.3246	6975	6975	MS2	6/114	190314_narita_W_02.raw
	High	ISEDETERNGDDGTHDK	Unambiguous	6	2	146231985;194394197		CID	1	0	1	1	44.08	3.89915e-05	1	31.2117	20	2	959.407	1917.81	0.541762	54.1554	3430	3430	MS2	19/174	190314_narita_W_02.raw
	High	EKAPTFSASVR	Unambiguous	2	2	146231985;194394197		CID	1	0	1	1	43.19	0.000292637	1	4.39573	0	2	596.82	1192.63	0.721822	68.1323	7916	7916	MS2	7/114	190314_narita_W_02.raw
	High	GLLVDRPSETK	Unambiguous	6	2	146231985;194394197		CID	1	0	1	1	42.78	0.000266251	0	1.90546	0	2	607.841	1214.67	0.206339	68.3292	7983	7983	MS2	12/100	190314_narita_W_02.raw
	High	SKLPEYSQTAEEEEDQETPSR	Unambiguous	2	2	146231985;194394197		CID	1	0	1	1	42.38	5.78096e-05	1	19.0932	6	3	818.368	2453.09	-2.86717	70.3365	8652	8652	MS2	11/236	190314_narita_W_02.raw
	High	AEEQGAPRPLHPPPPPPVQPPPHPR	Unambiguous	6	2	146231985;194394197		CID	1	0	1	1	41.1	0.000213468	0	22.8757	5	3	899.146	2695.42	0.711145	70.1141	8588	8588	MS2	19/236	190314_narita_W_02.raw
	High	RASHALFPEHSGK	Unambiguous	2	2	146231985;194394197		CID	1	0	1	1	39.53	0.000640719	1	7.02877	9	2	718.873	1436.74	-0.0528201	58.345	4710	4710	MS2	8/136	190314_narita_W_02.raw
	High	EPLASPHPAQLLR	Unambiguous	2	2	146231985;194394197		CID	1	0	1	1	38.61	0.000709263	0	40.8347	4	2	714.901	1428.8	-0.353875	79.4091	11503	11503	MS2	9/110	190314_narita_W_02.raw
	High	ISEDETER	Unambiguous	6	2	146231985;194394197		CID	1	0	1	1	38.55	0.000377019	0	40.2057	5	2	489.722	978.437	-0.691024	55.6942	3844	3844	MS2	6/66	190314_narita_W_02.raw
	High	SHCFVTYSTVEEAVATR	Unambiguous	6	2	146231985;194394197		CID	1	0	1	1	38.32	0.000456417	0	36.4739	9	2	950.45	1899.89	0.68004	90.619	14791	14791	MS2	9/158	190314_narita_W_02.raw
	High	EKAQEEPPAK	Unambiguous	6	2	146231985;194394197		CID	1	0	1	1	37.22	0.000559528	1	18.954	9	2	563.791	1126.57	-0.0365375	52.15	2876	2876	MS2	5/98	190314_narita_W_02.raw
	High	AEEQGAPRPLHPPPPPPVQPPPHPR	Unambiguous	6	2	146231985;194394197		CID	1	0	1	1	37.04	0.000533782	0	7.79519	9	3	899.146	2695.42	0.0997571	70.6528	8741	8741	MS2	30/236	190314_narita_W_02.raw
	High	TVTQVVPAEGQENGQR	Unambiguous	6	2	146231985;194394197		CID	1	0	1	1	34.63	0.00172175	0	0	11	2	856.932	1712.86	0.551145	66.9266	7518	7518	MS2	16/166	190314_narita_W_02.raw
	High	EKAPTFSASVR	Unambiguous	2	2	146231985;194394197		CID	1	0	1	1	33.23	0.00308968	1	28.817	8	2	596.82	1192.63	0.619469	67.9436	7849	7849	MS2	6/114	190314_narita_W_02.raw
	High	RWGASTAATQK	Unambiguous	6	2	146231985;194394197		CID	1	0	1	1	32.74	0.00223485	1	15.0435	7	2	588.81	1176.61	-0.262929	58.2988	4692	4692	MS2	7/108	190314_narita_W_02.raw
	High	EKAPTFSASVR	Unambiguous	2	2	146231985;194394197		CID	1	0	1	1	32.66	0.00344171	1	3.83796	1	3	398.216	1192.63	-0.108281	67.9865	7864	7864	MS2	12/114	190314_narita_W_02.raw
	High	SLSPLSGTTDTKAESPAGR	Unambiguous	2	2	146231985;194394197		CID	1	0	1	1	32.45	0.00258828	1	36.2189	2	3	625.653	1874.95	-0.147587	71.3368	8987	8987	MS2	9/186	190314_narita_W_02.raw
	High	SKLPEYSQTAEEEEDQETPSR	Unambiguous	2	2	146231985;194394197		CID	1	0	1	1	31.72	0.000942167	1	6.01072	8	3	818.37	2453.1	0.26783	71.0933	8903	8903	MS2	27/236	190314_narita_W_02.raw
	High	GVQAGNSDTEGGQPGRK	Unambiguous	6	2	146231985;194394197		CID	1	0	1	1	31.44	0.00319418	1	2.25266	0	3	553.268	1657.79	-0.237644	53.5994	3255	3255	MS2	9/162	190314_narita_W_02.raw
	High	TGTLVEEAFWIDKIK	Unambiguous	6	2	146231985;194394197		CID	1	0	1	1	30.44	0.00271095	1	13.37	2	3	583.986	1749.94	0.931749	103.222	18991	18991	MS2	7/138	190314_narita_W_02.raw
	High	KVTLGDTLTR	Unambiguous	6	2	146231985;194394197		CID	1	0	1	1	29.99	0.00446026	1	12.8994	5	2	552.324	1103.64	-0.384372	71.6792	9098	9098	MS2	7/102	190314_narita_W_02.raw
	High	GLLVDRPSETK	Unambiguous	6	2	146231985;194394197		CID	1	0	1	1	29.5	0.00572229	0	14.3953	3	2	607.841	1214.68	0.909813	68.2713	7965	7965	MS2	9/100	190314_narita_W_02.raw
194440687	serine/arginine repetitive matrix protein 1 isoform 2 [Mus musculus]	2872.76	20.26	2	20	20	59	918	103.654	11.854
	Confidence Level	Sequence	PSM Ambiguity	# Proteins	# Protein Groups	Protein Group Accessions	Modifications	Activation Type	ΔScore	ΔCn	Rank	Search Engine Rank	IonScore	Exp Value	# Missed Cleavages	Isolation Interference [%]	Ion Inject Time [ms]	Charge	m/z [Da]	MH+ [Da]	ΔM [ppm]	RT [min]	First Scan	Last Scan	MS Order	Ions Matched	Spectrum File
	High	MKDSSVQEATSTSDILK	Unambiguous	2	1	194440687		CID	1	0	1	1	131.09	2.83983e-13	1	0	4	2	920.454	1839.9	0.220232	76.7893	10721	10721	MS2	12/180	190314_narita_W_02.raw
	High	MKDSSVQEATSTSDILK	Unambiguous	2	1	194440687		CID	1	0	1	1	130.9	3.00747e-13	1	2.86657	1	2	920.454	1839.9	-0.0451526	76.5074	10626	10626	MS2	12/180	190314_narita_W_02.raw
	High	RQNQQSSSDSGSSSTSEDERPK	Unambiguous	2	1	194440687		CID	1	0	1	1	121.85	1.11032e-12	1	6.95214	5	3	799.689	2397.05	0.567356	51.9104	2819	2819	MS2	18/236	190314_narita_W_02.raw
	High	mKDSSVQEATSTSDILK	Unambiguous	2	1	194440687	M1(Oxidation)	CID	1	0	1	1	104.8	1.5232e-10	1	0	13	2	928.451	1855.9	-0.00159441	73.9481	9839	9839	MS2	14/180	190314_narita_W_02.raw
	High	mKDSSVQEATSTSDILK	Unambiguous	2	1	194440687	M1(Oxidation)	CID	1	0	1	1	104.02	1.68418e-10	1	0	5	2	928.451	1855.89	-0.922436	74.0977	9895	9895	MS2	12/180	190314_narita_W_02.raw
	High	mKDSSVQEATSTSDILK	Unambiguous	2	1	194440687	M1(Oxidation)	CID	1	0	1	1	103.53	1.90752e-10	1	12.5694	5	2	928.451	1855.89	-0.527789	73.9713	9846	9846	MS2	14/180	190314_narita_W_02.raw
	High	DSSVQEATSTSDILK	Unambiguous	2	1	194440687		CID	1	0	1	1	102.31	1.99746e-10	0	5.10669	10	2	790.886	1580.77	0.16137	81.3324	11975	11975	MS2	12/154	190314_narita_W_02.raw
	High	RSSASLSGSSSSSSSSR	Unambiguous	2	1	194440687		CID	1	0	1	1	100.11	2.68122e-10	1	59.1882	24	2	808.877	1616.75	0.0857781	52.9894	3084	3084	MS2	22/188	190314_narita_W_02.raw
	High	qNQQSSSDSGSSSTSEDERPK	Unambiguous	2	1	194440687	N-Term(Gln->pyro-Glu)	CID	1	0	1	1	96.46	2.25408e-10	0	7.38102	46	2	1112.47	2223.92	-0.18577	54.7936	3605	3605	MS2	16/226	190314_narita_W_02.raw
	High	SPSPAPPPPPPPPPPR	Unambiguous	2	1	194440687		CID	1	0	1	1	95.42	1.0909e-09	0	2.61514	3	2	792.931	1584.85	0.345858	68.6449	8089	8089	MS2	25/124	190314_narita_W_02.raw
	High	mKDSSVQEATSTSDILK	Unambiguous	2	1	194440687	M1(Oxidation)	CID	1	0	1	1	94.97	1.3692e-09	1	24.1285	13	2	928.451	1855.89	-0.527789	74.1523	9917	9917	MS2	13/180	190314_narita_W_02.raw
	High	SPSPAPPPPPPPPPPR	Unambiguous	2	1	194440687		CID	1	0	1	1	94.42	1.64441e-09	0	39.4692	11	2	792.931	1584.86	1.03907	67.8827	7828	7828	MS2	13/124	190314_narita_W_02.raw
	High	SPSPAPPPPPPPPPPR	Unambiguous	2	1	194440687		CID	1	0	1	1	93.95	1.83236e-09	0	5.75182	7	2	792.931	1584.86	1.11609	69.0007	8217	8217	MS2	13/124	190314_narita_W_02.raw
	High	SPSPAPPPPPPPPPPR	Unambiguous	2	1	194440687		CID	1	0	1	1	86.32	7.81708e-09	0	12.293	15	2	792.931	1584.85	0.576927	69.1493	8274	8274	MS2	13/124	190314_narita_W_02.raw
	High	QNQQSSSDSGSSSTSEDERPK	Unambiguous	2	1	194440687		CID	1	0	1	1	85.7	2.68516e-09	0	9.52081	6	3	747.655	2240.95	0.300471	52.76	3036	3036	MS2	21/226	190314_narita_W_02.raw
	High	SPSPAPPPPPPPPPPR	Unambiguous	2	1	194440687		CID	1	0	1	1	84.96	1.45215e-08	0	15.0637	5	2	792.931	1584.86	1.03907	68.7897	8143	8143	MS2	12/124	190314_narita_W_02.raw
	High	EFMGELWPLLLSAQENIAGIPSAFLELK	Unambiguous	2	1	194440687		CID	1	0	1	1	84.91	1.09769e-08	0	13.6436	4	2	1558.82	3116.63	-1.9116	137.884	25881	25881	MS2	11/294	190314_narita_W_02.raw
	High	qNQQSSSDSGSSSTSEDERPKR	Unambiguous	2	1	194440687	N-Term(Gln->pyro-Glu)	CID	1	0	1	1	77.89	1.6217e-08	1	9.74416	4	3	794.013	2380.02	0.23749	53.6284	3263	3263	MS2	16/236	190314_narita_W_02.raw
	High	mAAADSVQQR	Unambiguous	2	1	194440687	M1(Oxidation)	CID	1	0	1	1	77.29	3.4528e-08	0	15.972	2	2	546.759	1092.51	0.00476426	54.5977	3544	3544	MS2	16/78	190314_narita_W_02.raw
	High	RQNQQSSSDSGSSSTSEDERPKR	Unambiguous	2	1	194440687		CID	1	0	1	1	76.02	5.50076e-08	2	12.3829	27	3	851.723	2553.15	0.586453	51.3817	2683	2683	MS2	13/246	190314_narita_W_02.raw
	High	SPSPAPPPPPPPPPPR	Unambiguous	2	1	194440687		CID	1	0	1	1	75.76	1.20785e-07	0	0	8	2	792.931	1584.85	0.962042	68.9091	8182	8182	MS2	23/124	190314_narita_W_02.raw
	High	SPSPAPPPPPPPPPPR	Unambiguous	2	1	194440687		CID	1	0	1	1	75.56	1.30647e-07	0	0	6	2	792.931	1584.85	0.807996	68.9543	8199	8199	MS2	13/124	190314_narita_W_02.raw
	High	SPSPAPPPPPPPPPPR	Unambiguous	2	1	194440687		CID	1	0	1	1	74.75	1.50734e-07	0	11.2399	10	2	792.931	1584.86	1.34716	69.0457	8234	8234	MS2	10/124	190314_narita_W_02.raw
	High	HRPSSPATPPPK	Unambiguous	2	1	194440687		CID	1	0	1	1	70.02	7.8637e-07	0	15.5225	4	3	424.567	1271.69	-0.264597	52.4478	2948	2948	MS2	10/116	190314_narita_W_02.raw
	High	RSPSPAPPPPPPPPPPR	Unambiguous	2	1	194440687		CID	1	0	1	1	65.85	1.23508e-06	1	10.644	18	2	870.981	1740.96	0.498901	65.2131	6935	6935	MS2	18/164	190314_narita_W_02.raw
	High	RSPSPAPPPPPPPPPPR	Unambiguous	2	1	194440687		CID	1	0	1	1	65.23	1.4246e-06	1	24.8078	26	2	870.981	1740.96	0.428784	65.0069	6870	6870	MS2	12/164	190314_narita_W_02.raw
	High	MKDSSVQEATSTSDILK	Unambiguous	2	1	194440687		CID	1	0	1	1	61.75	2.47287e-06	1	3.23284	1	3	613.972	1839.9	-0.0192877	76.876	10749	10749	MS2	10/180	190314_narita_W_02.raw
	High	MKDSSVQEATSTSDILK	Unambiguous	2	1	194440687		CID	1	0	1	1	61.64	1.98792e-06	1	3.24619	0	3	613.972	1839.9	-0.218326	76.6875	10689	10689	MS2	10/180	190314_narita_W_02.raw
	High	EFMGELWPLLLSAQENIAGIPSAFLELKK	Unambiguous	2	1	194440687		CID	1	0	1	1	58.42	3.66894e-06	1	3.29264	1	3	1082.25	3244.73	-0.316408	133.21	25037	25037	MS2	13/304	190314_narita_W_02.raw
	High	RSPSPAPPPPPPPPPPR	Unambiguous	2	1	194440687		CID	1	0	1	1	56.2	1.18742e-05	1	3.80055	0	3	580.99	1740.96	0.315885	64.822	6812	6812	MS2	12/164	190314_narita_W_02.raw
	High	DSSVQEATSTSDILK	Unambiguous	2	1	194440687		CID	1	0	1	1	55.92	1.02343e-05	0	10.661	6	2	790.886	1580.77	0.393037	81.2949	11961	11961	MS2	9/154	190314_narita_W_02.raw
	High	HRPSSPATPPPK	Unambiguous	2	1	194440687		CID	1	0	1	1	54.02	3.1306e-05	0	11.4336	2	3	424.567	1271.69	-0.33659	53.2018	3146	3146	MS2	9/116	190314_narita_W_02.raw
	High	RQNQQSSSDSGSSSTSEDERPKR	Unambiguous	2	1	194440687		CID	1	0	1	1	52.85	9.079e-06	2	1.6141	2	3	851.723	2553.15	0.371301	51.4405	2697	2697	MS2	14/246	190314_narita_W_02.raw
	High	SPSPAPPPPPPPPPPR	Unambiguous	2	1	194440687		CID	1	0	1	1	50.24	4.44731e-05	0	9.7999	31	2	792.931	1584.85	0.730973	69.1054	8258	8258	MS2	9/124	190314_narita_W_02.raw
	High	MKDSSVQEATSTSDILK	Unambiguous	2	1	194440687		CID	1	0	1	1	50.15	3.57439e-05	1	9.22937	1	3	613.972	1839.9	-0.0192877	76.4639	10610	10610	MS2	9/180	190314_narita_W_02.raw
	High	VNLEVIKPWITK	Unambiguous	2	1	194440687		CID	1	0	1	1	49.54	1.1091e-05	0	12.2947	1	2	720.435	1439.86	1.08605	95.5332	16484	16484	MS2	13/122	190314_narita_W_02.raw
	High	SPSPAPPPPPPPPPPR	Unambiguous	2	1	194440687		CID	1	0	1	1	49.51	5.03747e-05	0	13.0441	25	2	792.931	1584.86	1.42418	69.5276	8388	8388	MS2	10/124	190314_narita_W_02.raw
	High	DSSVQEATSTSDILK	Unambiguous	2	1	194440687		CID	1	0	1	1	49.45	4.14279e-05	0	27.0173	4	2	790.886	1580.76	-0.610854	80.6465	11793	11793	MS2	7/154	190314_narita_W_02.raw
	High	SPSPAPPPPPPPPPPR	Unambiguous	2	1	194440687		CID	1	0	1	1	48.64	5.26576e-05	0	11.3789	1	3	528.956	1584.85	0.0292816	68.6429	8088	8088	MS2	21/124	190314_narita_W_02.raw
	High	KVELSESEEDKGSK	Unambiguous	2	1	194440687		CID	1	0	1	1	48.44	5.72875e-05	2	19.4684	21	2	782.89	1564.77	1.11638	55.9659	3937	3937	MS2	8/150	190314_narita_W_02.raw
	High	RSSASLSGSSSSSSSSR	Unambiguous	2	1	194440687		CID	1	0	1	1	48.27	3.7234e-05	1	27.4094	5	3	539.587	1616.75	-0.224553	52.9557	3076	3076	MS2	9/188	190314_narita_W_02.raw
	High	KVELSESEEDKGSK	Unambiguous	2	1	194440687		CID	1	0	1	1	46.42	7.9812e-05	2	36.3875	1	3	522.262	1564.77	0.288669	55.9533	3931	3931	MS2	15/150	190314_narita_W_02.raw
	High	SPSPAPPPPPPPPPPR	Unambiguous	2	1	194440687		CID	1	0	1	1	46.08	0.000125768	0	26.5092	13	2	792.932	1584.86	1.5012	69.5494	8394	8394	MS2	9/124	190314_narita_W_02.raw
	High	RSPSPAPPPPPPPPPPR	Unambiguous	2	1	194440687		CID	1	0	1	1	45.34	0.000106732	1	29.3578	2	3	580.99	1740.95	0.21071	65.5979	7070	7070	MS2	14/164	190314_narita_W_02.raw
	High	MKDSSVQEATSTSDILK	Unambiguous	2	1	194440687		CID	1	0	1	1	44.86	9.47105e-05	1	5.42517	1	3	613.972	1839.9	-0.218326	76.8164	10729	10729	MS2	9/180	190314_narita_W_02.raw
	High	VNLEVIKPWITK	Unambiguous	2	1	194440687		CID	1	0	1	1	40.92	8.07179e-05	0	26.181	6	2	720.435	1439.86	0.83171	96.0961	16679	16679	MS2	6/122	190314_narita_W_02.raw
	High	SPSPAPPPPPPPPPPR	Unambiguous	2	1	194440687		CID	1	0	1	1	40.88	0.000306218	0	28.9092	2	3	528.956	1584.85	0.375885	68.9377	8191	8191	MS2	8/124	190314_narita_W_02.raw
	High	KVELSESEEDKGSK	Unambiguous	2	1	194440687		CID	1	0	1	1	39.49	0.000387989	2	46.1714	5	3	522.261	1564.77	-0.296419	56.4328	4091	4091	MS2	11/150	190314_narita_W_02.raw
	High	SPSPAPPPPPPPPPPR	Unambiguous	2	1	194440687		CID	1	0	1	1	39.31	0.000392685	0	22.7991	2	3	528.956	1584.85	0.606954	69.0815	8246	8246	MS2	8/124	190314_narita_W_02.raw
	High	qNQQSSSDSGSSSTSEDERPK	Unambiguous	2	1	194440687	N-Term(Gln->pyro-Glu)	CID	1	0	1	1	38.91	0.000128224	0	0	18	2	1112.47	2223.92	0.0337883	54.8231	3615	3615	MS2	9/226	190314_narita_W_02.raw
	High	ESPSPAPKPR	Unambiguous	2	1	194440687		CID	1	0	1	1	37.42	0.00101435	0	35.4373	12	2	533.288	1065.57	-0.360677	53.3233	3180	3180	MS2	12/82	190314_narita_W_02.raw
	High	SPSPAPPPPPPPPPPR	Unambiguous	2	1	194440687		CID	1	0	1	1	35.52	0.00108009	0	36.1358	3	3	528.956	1584.85	-0.0862531	67.87	7822	7822	MS2	9/124	190314_narita_W_02.raw
	High	WQSPVTK	Unambiguous	2	1	194440687		CID	1	0	1	1	34.66	0.00114563	0	28.4582	3	2	423.23	845.452	0.186279	69.1372	8268	8268	MS2	6/64	190314_narita_W_02.raw
	High	RESPSPAPKPR	Unambiguous	2	1	194440687		CID	1	0	1	1	34.34	0.00130686	1	58.0681	6	3	407.894	1221.67	-0.862677	52.1773	2885	2885	MS2	5/106	190314_narita_W_02.raw
	High	HRPSSPATPPPK	Unambiguous	2	1	194440687		CID	1	0	1	1	33.55	0.00214162	0	26.9179	12	2	636.346	1271.69	-0.0620409	52.6096	2996	2996	MS2	8/116	190314_narita_W_02.raw
	High	SPELPEPSVR	Unambiguous	2	1	194440687		CID	1	0	1	1	33.39	0.00222199	0	19.293	5	2	555.793	1110.58	-0.324534	76.066	10489	10489	MS2	4/86	190314_narita_W_02.raw
	High	RMPPPPR	Unambiguous	2	1	194440687		CID	1	0	1	1	31.39	0.00156113	1	35.1834	3	2	425.739	850.472	-0.0659447	55.9215	3921	3921	MS2	8/62	190314_narita_W_02.raw
	High	mKDSSVQEATSTSDILK	Unambiguous	2	1	194440687	M1(Oxidation)	CID	1	0	1	1	29.72	0.00453303	1	6.92644	6	3	619.303	1855.89	-0.567922	73.917	9828	9828	MS2	8/180	190314_narita_W_02.raw
	High	MKDSSVQEATSTSDILK	Unambiguous	2	1	194440687		CID	1	0	1	1	29.55	0.00399303	1	9.06418	7	3	613.971	1839.9	-0.417365	77.0063	10790	10790	MS2	15/180	190314_narita_W_02.raw
160420299	probable ATP-dependent RNA helicase DDX46 [Mus musculus]	2721.19	36.57	1	34	34	64	1031	117.277	9.26123
	Confidence Level	Sequence	PSM Ambiguity	# Proteins	# Protein Groups	Protein Group Accessions	Modifications	Activation Type	ΔScore	ΔCn	Rank	Search Engine Rank	IonScore	Exp Value	# Missed Cleavages	Isolation Interference [%]	Ion Inject Time [ms]	Charge	m/z [Da]	MH+ [Da]	ΔM [ppm]	RT [min]	First Scan	Last Scan	MS Order	Ions Matched	Spectrum File
	High	VKDMAAPGTSSVPAPTAGNAEK	Unambiguous	1	1	160420299		CID	1	0	1	1	117.38	6.48976e-12	1	8.64752	13	2	1050.03	2099.05	1.10473	67.6716	7756	7756	MS2	32/244	190314_narita_W_02.raw
	High	VVCVYGGTGISEQIAELKR	Unambiguous	1	1	160420299		CID	1	0	1	1	116.61	1.11319e-11	1	11.3133	3	2	1011.54	2022.07	0.404757	92.222	15297	15297	MS2	16/172	190314_narita_W_02.raw
	High	SVVCSDVEQQVIVIEEEKK	Unambiguous	1	1	160420299		CID	1	0	1	1	113.69	2.07368e-11	1	5.92616	3	2	1081.06	2161.11	0.781161	93.7382	15829	15829	MS2	14/196	190314_narita_W_02.raw
	High	NLGIESQDVMQQATNAILR	Unambiguous	1	1	160420299		CID	1	0	1	1	113.27	2.00165e-11	0	11.5431	3	2	1051.04	2101.07	0.985309	104.319	19335	19335	MS2	11/198	190314_narita_W_02.raw
	High	VKDMAAPGTSSVPAPTAGNAEK	Unambiguous	1	1	160420299		CID	1	0	1	1	111	2.661e-11	1	9.56522	17	2	1050.03	2099.05	0.755798	67.3621	7652	7652	MS2	29/244	190314_narita_W_02.raw
	High	SVVCSDVEQQVIVIEEEKK	Unambiguous	1	1	160420299		CID	1	0	1	1	109.16	5.58159e-11	1	9.75639	2	2	1081.06	2161.11	0.442251	93.6418	15792	15792	MS2	14/196	190314_narita_W_02.raw
	High	SVVCSDVEQQVIVIEEEKK	Unambiguous	1	1	160420299		CID	1	0	1	1	102.25	3.12723e-10	1	58.0256	6	2	1081.06	2161.11	1.34601	93.8529	15874	15874	MS2	12/196	190314_narita_W_02.raw
	High	VKDMAAPGTSSVPAPTAGNAEK	Unambiguous	1	1	160420299		CID	1	0	1	1	92.57	1.68772e-09	1	10.7738	6	2	1050.03	2099.04	0.0579365	67.4303	7677	7677	MS2	17/244	190314_narita_W_02.raw
	High	VKDMAAPGTSSVPAPTAGNAEK	Unambiguous	1	1	160420299		CID	1	0	1	1	92.35	1.60078e-09	1	0	14	2	1050.03	2099.04	0.406868	67.3951	7664	7664	MS2	15/244	190314_narita_W_02.raw
	High	NLGIESQDVMQQATNAILR	Unambiguous	1	1	160420299		CID	1	0	1	1	89.8	4.55501e-09	0	8.3802	8	2	1051.04	2101.07	1.10151	104.242	19308	19308	MS2	14/198	190314_narita_W_02.raw
	High	FDETEQALANER	Unambiguous	1	1	160420299		CID	1	0	1	1	85.31	4.12219e-09	0	7.94684	2	2	711.828	1422.65	-0.805681	74.094	9893	9893	MS2	17/118	190314_narita_W_02.raw
	High	SLEEGEGPIAVIMTPTR	Unambiguous	1	1	160420299		CID	1	0	1	1	84.31	1.70513e-08	0	37.5647	0	2	900.465	1799.92	1.32454	99.9707	18019	18019	MS2	11/158	190314_narita_W_02.raw
	High	RILSKPIEVQVGGR	Unambiguous	1	1	160420299		CID	1	0	1	1	80.4	9.0985e-09	1	8.62621	9	2	776.471	1551.93	0.47819	72.0621	9209	9209	MS2	18/138	190314_narita_W_02.raw
	High	RILSKPIEVQVGGR	Unambiguous	1	1	160420299		CID	1	0	1	1	80.16	9.61546e-09	1	15.8095	14	2	776.471	1551.93	0.871474	72.0983	9222	9222	MS2	16/138	190314_narita_W_02.raw
	High	SVVCSDVEQQVIVIEEEKK	Unambiguous	1	1	160420299		CID	1	0	1	1	75.45	1.38274e-07	1	6.09282	7	2	1081.06	2161.11	0.668191	93.7914	15850	15850	MS2	14/196	190314_narita_W_02.raw
	High	ILSKPIEVQVGGR	Unambiguous	1	1	160420299		CID	1	0	1	1	73.59	5.46903e-08	0	17.6927	9	2	698.419	1395.83	-0.222615	76.397	10590	10590	MS2	10/122	190314_narita_W_02.raw
	High	RILSKPIEVQVGGR	Unambiguous	1	1	160420299		CID	1	0	1	1	70.78	8.33624e-08	1	12.9874	16	2	776.47	1551.93	-0.151065	71.9067	9167	9167	MS2	18/138	190314_narita_W_02.raw
	High	EGTEMEDEELDPLDAYMEEVKEEVK	Unambiguous	1	1	160420299		CID	1	0	1	1	68.87	1.29411e-07	1	81.545	3	3	986.432	2957.28	0.865931	108.254	20471	20471	MS2	15/244	190314_narita_W_02.raw
	High	RILSKPIEVQVGGR	Unambiguous	1	1	160420299		CID	1	0	1	1	68.63	1.36763e-07	1	0	6	2	776.47	1551.93	0.00624846	71.9407	9177	9177	MS2	21/138	190314_narita_W_02.raw
	High	ILSKPIEVQVGGR	Unambiguous	1	1	160420299		CID	1	0	1	1	68.13	1.92269e-07	0	10.0138	5	2	698.419	1395.83	-0.310068	76.0237	10473	10473	MS2	10/122	190314_narita_W_02.raw
	High	NLGIESQDVMQQATNAILR	Unambiguous	1	1	160420299		CID	1	0	1	1	65.87	1.06117e-06	0	2.71461	2	3	701.029	2101.07	1.3275	104.272	19317	19317	MS2	19/198	190314_narita_W_02.raw
	High	VKDMAAPGTSSVPAPTAGNAEKLEIAK	Unambiguous	1	1	160420299		CID	1	0	1	1	64.37	1.15162e-06	2	12.4461	4	3	885.135	2653.39	1.14658	78.2974	11203	11203	MS2	24/300	190314_narita_W_02.raw
	High	RGAEIIVCTPGR	Unambiguous	1	1	160420299		CID	1	0	1	1	63.23	2.56681e-06	1	17.5825	5	2	636.348	1271.69	0.151934	74.1802	9927	9927	MS2	13/120	190314_narita_W_02.raw
	High	NLGIESQDVMQQATNAILR	Unambiguous	1	1	160420299		CID	1	0	1	1	62.8	2.12547e-06	0	9.32089	4	2	1051.04	2101.07	1.4501	104.276	19319	19319	MS2	13/198	190314_narita_W_02.raw
	High	QEEERQEGGQSESFKR	Unambiguous	1	1	160420299		CID	1	0	1	1	62.48	1.27111e-06	2	10.9901	1	3	641.965	1923.88	0.112992	55.572	3808	3808	MS2	12/172	190314_narita_W_02.raw
	High	DAGNFDQNKLEEEMR	Unambiguous	1	1	160420299		CID	1	0	1	1	61.53	9.13994e-07	1	3.49833	2	2	898.4	1795.79	0.828113	81.9793	12206	12206	MS2	10/158	190314_narita_W_02.raw
	High	TIAEQLAEK	Unambiguous	1	1	160420299		CID	1	0	1	1	60.13	7.6185e-06	0	5.05329	0	2	501.777	1002.55	-0.155551	72.9712	9518	9518	MS2	13/86	190314_narita_W_02.raw
	High	YEEELEINDFPQTAR	Unambiguous	1	1	160420299		CID	1	0	1	1	58.9	2.5765e-06	0	52.7497	1	2	927.432	1853.86	0.527263	89.8465	14520	14520	MS2	12/148	190314_narita_W_02.raw
	High	GAEIIVCTPGR	Unambiguous	1	1	160420299		CID	1	0	1	1	57.45	7.28543e-06	0	12.5855	0	2	558.297	1115.59	-0.114036	80.9693	11881	11881	MS2	7/90	190314_narita_W_02.raw
	High	GYAYTFITEDQAR	Unambiguous	1	1	160420299		CID	1	0	1	1	56.98	5.01118e-06	0	6.48413	3	2	767.863	1534.72	0.424708	89.7176	14478	14478	MS2	9/110	190314_narita_W_02.raw
	High	GAEIIVCTPGR	Unambiguous	1	1	160420299		CID	1	0	1	1	55.7	1.1439e-05	0	65.9819	6	2	558.297	1115.59	-0.332881	80.6532	11796	11796	MS2	8/90	190314_narita_W_02.raw
	High	DMAAPGTSSVPAPTAGNAEK	Unambiguous	1	1	160420299		CID	1	0	1	1	55.35	7.29357e-06	0	0	12	2	936.444	1871.88	0.423042	70.8777	8827	8827	MS2	26/194	190314_narita_W_02.raw
	High	VKDMAAPGTSSVPAPTAGNAEKLEIAK	Unambiguous	1	1	160420299		CID	1	0	1	1	51.93	2.40454e-05	2	7.38316	4	3	885.134	2653.39	0.594516	78.2601	11190	11190	MS2	23/300	190314_narita_W_02.raw
	High	AMENIGELKK	Unambiguous	1	1	160420299		CID	1	0	1	1	51.49	4.78965e-05	1	7.12772	0	2	566.806	1132.6	1.0192	68.7473	8126	8126	MS2	8/92	190314_narita_W_02.raw
	High	VKDMAAPGTSSVPAPTAGNAEKLEIAK	Unambiguous	1	1	160420299		CID	1	0	1	1	47.15	7.13184e-05	2	7.23786	3	3	885.134	2653.39	0.0424505	78.4053	11234	11234	MS2	22/300	190314_narita_W_02.raw
	High	mSQEEVNVFR	Unambiguous	1	1	160420299	M1(Oxidation)	CID	1	0	1	1	46.57	5.17688e-05	0	41.9059	6	2	627.793	1254.58	-0.0650664	78.5855	11287	11287	MS2	8/92	190314_narita_W_02.raw
	High	RVTYVVLDEADR	Unambiguous	1	1	160420299		CID	1	0	1	1	45.13	0.00018721	1	9.1846	3	2	718.381	1435.75	0.201121	79.496	11526	11526	MS2	13/126	190314_narita_W_02.raw
	High	RVTYVVLDEADR	Unambiguous	1	1	160420299		CID	1	0	1	1	45.08	0.00017696	1	12.6596	10	2	718.38	1435.75	-0.479054	79.4791	11523	11523	MS2	13/126	190314_narita_W_02.raw
	High	SWVQCGISMK	Unambiguous	1	1	160420299		CID	1	0	1	1	44.91	0.000116226	0	9.19523	2	2	569.773	1138.54	0.283335	89.851	14522	14522	MS2	10/98	190314_narita_W_02.raw
	High	MFDMGFEPQVMR	Unambiguous	1	1	160420299		CID	1	0	1	1	44.39	4.54894e-05	0	29.303	0	2	744.329	1487.65	1.16733	100.645	18243	18243	MS2	6/102	190314_narita_W_02.raw
	High	RILSKPIEVQVGGR	Unambiguous	1	1	160420299		CID	1	0	1	1	44.15	3.83681e-05	1	5.36167	2	3	517.982	1551.93	-0.435029	71.7553	9127	9127	MS2	9/138	190314_narita_W_02.raw
	High	DAGNFDQNKLEEEMR	Unambiguous	1	1	160420299		CID	1	0	1	1	44.08	5.27635e-05	1	6.55239	1	3	599.269	1795.79	0.310807	81.9769	12205	12205	MS2	16/158	190314_narita_W_02.raw
	High	YAGDIIK	Unambiguous	1	1	160420299		CID	0.3023	0	1	1	42.9	0.000328231	0	3.08185	1	2	390.219	779.43	-0.0977654	70.9637	8855	8855	MS2	6/48	190314_narita_W_02.raw
	High	ELALQITK	Unambiguous	1	1	160420299		CID	0.3256	0	1	1	42.51	0.000476891	0	13.3004	1	2	458.279	915.551	-0.521683	82.6311	12389	12389	MS2	6/74	190314_narita_W_02.raw
	High	SVVCSDVEQQVIVIEEEKK	Unambiguous	1	1	160420299		CID	1	0	1	1	41.98	0.000332782	1	7.02939	1	3	721.041	2161.11	1.42452	93.5468	15756	15756	MS2	17/196	190314_narita_W_02.raw
	High	YAGDIIK	Unambiguous	1	1	160420299		CID	1	0	1	1	41.63	0.000439724	0	6.68588	1	2	390.219	779.43	-0.0977654	71.2672	8962	8962	MS2	6/48	190314_narita_W_02.raw
	High	LWSDFKDQQK	Unambiguous	1	1	160420299		CID	1	0	1	1	40.1	0.000459301	1	13.6733	2	2	647.825	1294.64	-0.608661	76.0576	10485	10485	MS2	7/88	190314_narita_W_02.raw
	High	DAGNFDQNKLEEEMRK	Unambiguous	1	1	160420299		CID	1	0	1	1	39.3	0.000299599	2	4.36336	1	3	641.967	1923.89	0.449103	78.16	11156	11156	MS2	11/168	190314_narita_W_02.raw
	High	LIKEELIR	Unambiguous	1	1	160420299		CID	1	0	1	1	38.98	0.000366774	1	39.9058	1	2	507.321	1013.63	-1.01153	74.0524	9876	9876	MS2	7/68	190314_narita_W_02.raw
	High	RGAEIIVCTPGR	Unambiguous	1	1	160420299		CID	1	0	1	1	38.57	0.000660227	1	21.4191	5	2	636.348	1271.69	-0.42401	74.2605	9959	9959	MS2	16/120	190314_narita_W_02.raw
	High	DAGNFDQNKLEEEMR	Unambiguous	1	1	160420299		CID	1	0	1	1	37.35	0.000193281	1	22.3619	5	3	599.268	1795.79	-1.21865	82.3606	12307	12307	MS2	14/158	190314_narita_W_02.raw
	High	DMAAPGTSSVPAPTAGNAEK	Unambiguous	1	1	160420299		CID	1	0	1	1	35.47	0.000837186	0	12.5663	9	2	936.443	1871.88	-0.815999	70.9083	8837	8837	MS2	18/194	190314_narita_W_02.raw
	High	MFDmGFEPQVMR	Unambiguous	1	1	160420299	M4(Oxidation)	CID	1	0	1	1	34.46	0.000357248	0	0	16	2	752.326	1503.64	0.802276	92.4363	15362	15362	MS2	8/102	190314_narita_W_02.raw
	High	ASYPCMSLHGGIDQYDRDSIINDFK	Unambiguous	1	1	160420299		CID	1	0	1	1	34.09	0.000857872	1	36.8596	1	3	949.103	2845.29	0.981864	96.4023	16773	16773	MS2	23/256	190314_narita_W_02.raw
	High	QEGGQSESFKR	Unambiguous	1	1	160420299		CID	1	0	1	1	33.6	0.000916683	1	21.5975	4	2	626.799	1252.59	-0.0885898	55.7195	3851	3851	MS2	5/112	190314_narita_W_02.raw
	High	LIKEELIR	Unambiguous	1	1	160420299		CID	1	0	1	1	33.56	0.00127761	1	26.7731	4	2	507.321	1013.64	-0.349175	74.3139	9976	9976	MS2	7/68	190314_narita_W_02.raw
	High	mSQEEVNVFR	Unambiguous	1	1	160420299	M1(Oxidation)	CID	1	0	1	1	33.52	0.00133389	0	28.9003	4	2	627.793	1254.58	0.324133	78.6735	11309	11309	MS2	8/92	190314_narita_W_02.raw
	High	DAGNFDQNKLEEEMRK	Unambiguous	1	1	160420299		CID	1	0	1	1	33.44	0.00115489	2	0	3	3	641.967	1923.89	-0.121945	78.1479	11154	11154	MS2	14/168	190314_narita_W_02.raw
	High	GGTILAPTVSAK	Unambiguous	1	1	160420299		CID	1	0	1	1	32.23	0.00311174	0	16.9769	3	2	557.827	1114.65	-0.379911	76.727	10705	10705	MS2	12/102	190314_narita_W_02.raw
	High	GTYFPPGKEPK	Unambiguous	1	1	160420299		CID	1	0	1	1	31.84	0.00549894	1	24.6972	16	2	610.819	1220.63	-0.518263	65.0895	6901	6901	MS2	6/100	190314_narita_W_02.raw
	High	RGAEIIVCTPGR	Unambiguous	1	1	160420299		CID	1	0	1	1	31.54	0.00333191	1	0	9	2	636.348	1271.69	-0.711983	74.2226	9944	9944	MS2	7/120	190314_narita_W_02.raw
	High	LEmEGITVK	Unambiguous	1	1	160420299	M3(Oxidation)	CID	1	0	1	1	31.08	0.00308033	0	10.4873	6	2	518.273	1035.54	-0.261064	69.9494	8537	8537	MS2	10/74	190314_narita_W_02.raw
	High	VVCVYGGTGISEQIAELKR	Unambiguous	1	1	160420299		CID	1	0	1	1	30.74	0.00430101	1	6.18745	1	3	674.695	2022.07	0.579214	92.1735	15279	15279	MS2	8/172	190314_narita_W_02.raw
	High	FDETEQALANERK	Unambiguous	1	1	160420299		CID	1	0	1	1	29.08	0.00401683	1	22.5529	3	3	517.586	1550.74	0.0791837	68.2795	7969	7969	MS2	13/128	190314_narita_W_02.raw
39930325	kinesin-like protein KIF15 [Mus musculus]	2512.54	30.28	1	35	35	59	1387	160.021	6.04932
	Confidence Level	Sequence	PSM Ambiguity	# Proteins	# Protein Groups	Protein Group Accessions	Modifications	Activation Type	ΔScore	ΔCn	Rank	Search Engine Rank	IonScore	Exp Value	# Missed Cleavages	Isolation Interference [%]	Ion Inject Time [ms]	Charge	m/z [Da]	MH+ [Da]	ΔM [ppm]	RT [min]	First Scan	Last Scan	MS Order	Ions Matched	Spectrum File
	High	NVTNSHSNQPSNEGDAIK	Unambiguous	1	1	39930325		CID	1	0	1	1	115.88	6.45565e-12	0	30.5419	11	2	956.444	1911.88	0.386589	57.1653	4294	4294	MS2	23/194	190314_narita_W_02.raw
	High	SSPEVGSFGFLCTESSSR	Unambiguous	1	1	39930325		CID	1	0	1	1	112.84	9.09993e-12	0	43.708	2	2	938.924	1876.84	0.938875	98.4398	17487	17487	MS2	13/168	190314_narita_W_02.raw
	High	AVVNEDTQGNVSQLQAEVK	Unambiguous	1	1	39930325		CID	1	0	1	1	110.24	3.31183e-11	0	11.1177	7	2	1015.01	2029.02	0.887459	80.4485	11753	11753	MS2	23/198	190314_narita_W_02.raw
	High	SSPEVGSFGFLCTESSSR	Unambiguous	1	1	39930325		CID	1	0	1	1	110.15	1.78719e-11	0	58.3579	2	2	938.924	1876.84	0.808795	98.2775	17431	17431	MS2	21/168	190314_narita_W_02.raw
	High	QQQEHVTQLSDLEK	Unambiguous	1	1	39930325		CID	1	0	1	1	102.12	2.36298e-10	0	52.0795	15	2	841.921	1682.83	0.0350332	73.4062	9646	9646	MS2	12/148	190314_narita_W_02.raw
	High	QQESGDQSHPDSQQLK	Unambiguous	1	1	39930325		CID	1	0	1	1	100.16	2.02404e-10	0	7.39451	15	2	906.411	1811.82	0.043082	55.2329	3729	3729	MS2	12/168	190314_narita_W_02.raw
	High	LLETQEQEIEDGR	Unambiguous	1	1	39930325		CID	1	0	1	1	99.12	4.65354e-10	0	15.5565	7	2	780.381	1559.75	-0.0147197	77.5146	10953	10953	MS2	10/128	190314_narita_W_02.raw
	High	LLESQACLQDSYDNLQEVMK	Unambiguous	1	1	39930325		CID	1	0	1	1	98.73	3.28221e-10	0	8.41862	3	2	1164.05	2327.09	0.390329	101.723	18532	18532	MS2	13/210	190314_narita_W_02.raw
	High	LKEQLSQFTSGQITPESLLAR	Unambiguous	1	1	39930325		CID	1	0	1	1	97.43	5.60224e-10	1	11.3216	5	2	1173.64	2346.27	0.0843302	97.618	17208	17208	MS2	11/226	190314_narita_W_02.raw
	High	qQQEHVTQLSDLEK	Unambiguous	1	1	39930325	N-Term(Gln->pyro-Glu)	CID	1	0	1	1	96.38	1.04716e-09	0	6.77206	5	2	833.408	1665.81	0.364375	80.1268	11669	11669	MS2	11/148	190314_narita_W_02.raw
	High	ESDKELVTNLMNQIQELR	Unambiguous	1	1	39930325		CID	1	0	1	1	94.48	1.46145e-09	1	42.1406	6	2	1080.55	2160.1	0.731832	110.014	20876	20876	MS2	20/194	190314_narita_W_02.raw
	High	ESDKELVTNLMNQIQELR	Unambiguous	1	1	39930325		CID	1	0	1	1	93.48	1.83986e-09	1	41.0865	7	2	1080.55	2160.1	0.844855	109.95	20861	20861	MS2	13/194	190314_narita_W_02.raw
	High	AVVNEDTQGNVSQLQAEVK	Unambiguous	1	1	39930325		CID	1	0	1	1	91.58	2.32833e-09	0	15.2353	6	2	1015.01	2029.02	0.225676	80.6782	11802	11802	MS2	24/198	190314_narita_W_02.raw
	High	qQQEHVTQLSDLEK	Unambiguous	1	1	39930325	N-Term(Gln->pyro-Glu)	CID	1	0	1	1	84.52	1.60698e-08	0	11.3008	7	2	833.408	1665.81	0.364375	80.09	11655	11655	MS2	11/148	190314_narita_W_02.raw
	High	TNLEEVQSALHSK	Unambiguous	1	1	39930325		CID	1	0	1	1	79.93	4.82718e-08	0	28.7183	2	2	728.376	1455.74	0.231444	80.0746	11647	11647	MS2	10/140	190314_narita_W_02.raw
	High	TNLEEVQSALHSK	Unambiguous	1	1	39930325		CID	1	0	1	1	77.34	6.64206e-08	0	34.364	2	2	728.376	1455.74	0.0637359	80.1085	11660	11660	MS2	11/140	190314_narita_W_02.raw
	High	EQLSQFTSGQITPESLLAR	Unambiguous	1	1	39930325		CID	1	0	1	1	74.49	1.99154e-07	0	8.52562	11	2	1053.05	2105.09	1.41007	100.693	18261	18261	MS2	15/206	190314_narita_W_02.raw
	High	TNLEEVQSALHSK	Unambiguous	1	1	39930325		CID	1	0	1	1	72.46	2.04316e-07	0	39.0404	3	2	728.376	1455.74	-0.0201184	80.1454	11674	11674	MS2	19/140	190314_narita_W_02.raw
	High	LNQEKEEVEQK	Unambiguous	1	1	39930325		CID	1	0	1	1	72.05	2.83799e-07	1	21.6265	4	2	687.349	1373.69	0.237563	54.6607	3566	3566	MS2	14/108	190314_narita_W_02.raw
	High	EQLSQFTSGQITPESLLAR	Unambiguous	1	1	39930325		CID	1	0	1	1	68.12	7.7085e-07	0	17.8922	4	2	1053.05	2105.09	0.714215	100.722	18271	18271	MS2	12/206	190314_narita_W_02.raw
	High	SDLHNLVELFEAEKER	Unambiguous	1	1	39930325		CID	1	0	1	1	67.88	7.4133e-07	1	0	1	3	643.662	1928.97	0.709757	100.207	18101	18101	MS2	17/170	190314_narita_W_02.raw
	High	HVQVQLQLDNAR	Unambiguous	1	1	39930325		CID	1	0	1	1	67.03	1.06012e-06	0	3.7459	3	2	710.886	1420.77	-0.0286969	76.0172	10470	10470	MS2	9/106	190314_narita_W_02.raw
	High	SDLHNLVELFEAEKER	Unambiguous	1	1	39930325		CID	1	0	1	1	64.08	1.77833e-06	1	9.86863	2	3	643.662	1928.97	0.709757	100.439	18176	18176	MS2	17/170	190314_narita_W_02.raw
	High	HVQVQLQLDNAR	Unambiguous	1	1	39930325		CID	1	0	1	1	62.27	2.63852e-06	0	9.12921	4	2	710.887	1420.77	0.314978	75.977	10455	10455	MS2	10/106	190314_narita_W_02.raw
	High	TAIIANVHPGSR	Unambiguous	1	1	39930325		CID	1	0	1	1	60.16	4.38542e-06	0	7.58704	9	2	618.347	1235.69	0.430089	68.4518	8020	8020	MS2	15/120	190314_narita_W_02.raw
	High	ESDKELVTNLMNQIQELR	Unambiguous	1	1	39930325		CID	1	0	1	1	57.01	8.16176e-06	1	62.7411	8	2	1080.55	2160.1	0.844855	109.925	20857	20857	MS2	12/194	190314_narita_W_02.raw
	High	QLEHVMGSATEYPQSPK	Unambiguous	1	1	39930325		CID	1	0	1	1	56.2	4.67772e-06	0	19.3099	8	2	951.456	1901.91	-0.366014	72.5048	9359	9359	MS2	9/184	190314_narita_W_02.raw
	High	HVQVQLQLDNAR	Unambiguous	1	1	39930325		CID	1	0	1	1	53.81	2.18353e-05	0	9.81908	6	2	710.886	1420.77	-0.200534	76.1346	10513	10513	MS2	10/106	190314_narita_W_02.raw
	High	SKLEEMYEER	Unambiguous	1	1	39930325		CID	1	0	1	1	53.76	1.03078e-05	1	15.3577	5	2	657.306	1313.6	0.0337587	72.8805	9489	9489	MS2	14/104	190314_narita_W_02.raw
	High	LLSELRDEVQTLR	Unambiguous	1	1	39930325		CID	1	0	1	1	53.24	2.20523e-05	1	17.0489	1	2	786.442	1571.88	0.588425	89.9451	14554	14554	MS2	7/126	190314_narita_W_02.raw
	High	EALIQELQHK	Unambiguous	1	1	39930325		CID	1	0	1	1	50.62	3.98802e-05	0	40.29	2	2	604.835	1208.66	-1.03778	82.4185	12327	12327	MS2	8/92	190314_narita_W_02.raw
	High	EQLSQFTSGQITPESLLAR	Unambiguous	1	1	39930325		CID	1	0	1	1	49.47	5.76196e-05	0	31.6451	4	2	1053.05	2105.09	1.06214	100.833	18293	18293	MS2	11/206	190314_narita_W_02.raw
	High	AVVNEDTQGNVSQLQAEVKR	Unambiguous	1	1	39930325		CID	1	0	1	1	49.37	5.31812e-05	1	9.90059	1	3	729.045	2185.12	0.042788	77.842	11047	11047	MS2	12/208	190314_narita_W_02.raw
	High	QLEHVMGSATEYPQSPK	Unambiguous	1	1	39930325		CID	1	0	1	1	48.51	2.81858e-05	0	8.68198	7	2	951.457	1901.91	-0.173464	72.466	9345	9345	MS2	10/184	190314_narita_W_02.raw
	High	ESDKELVTNLMNQIQELR	Unambiguous	1	1	39930325		CID	1	0	1	1	47.56	7.19091e-05	1	8.64723	2	3	720.704	2160.1	0.866886	109.836	20840	20840	MS2	15/194	190314_narita_W_02.raw
	High	AVVNEDTQGNVSQLQAEVK	Unambiguous	1	1	39930325		CID	1	0	1	1	47.2	6.09747e-05	0	18.204	5	3	677.012	2029.02	0.519859	80.4462	11752	11752	MS2	9/198	190314_narita_W_02.raw
	High	QLELESELQSLQK	Unambiguous	1	1	39930325		CID	1	0	1	1	47.18	0.000118684	0	39.3184	2	2	772.913	1544.82	1.26864	97.4203	17137	17137	MS2	8/134	190314_narita_W_02.raw
	High	ITQLEDLTLKK	Unambiguous	1	1	39930325		CID	1	0	1	1	45.49	7.34469e-05	1	6.5493	5	2	651.387	1301.77	-0.599238	82.3969	12321	12321	MS2	8/108	190314_narita_W_02.raw
	High	AVVNEDTQGNVSQLQAEVKR	Unambiguous	1	1	39930325		CID	1	0	1	1	42.95	0.000233216	1	7.75906	1	3	729.045	2185.12	0.042788	77.9034	11068	11068	MS2	17/208	190314_narita_W_02.raw
	High	RQEVSQLNK	Unambiguous	1	1	39930325		CID	1	0	1	1	41.93	0.00055144	1	10.7134	4	2	551.305	1101.6	0.979619	55.4548	3779	3779	MS2	7/84	190314_narita_W_02.raw
	High	ITQLEDLTLKK	Unambiguous	1	1	39930325		CID	1	0	1	1	41.48	0.000184916	1	43.5792	5	2	651.387	1301.77	-0.599238	82.5122	12357	12357	MS2	6/108	190314_narita_W_02.raw
	High	AHEIDAQSIAR	Unambiguous	1	1	39930325		CID	1	0	1	1	39.07	0.000309699	0	40.3623	7	2	605.812	1210.62	-0.143836	65.0332	6879	6879	MS2	8/98	190314_narita_W_02.raw
	High	SKLEEMYEER	Unambiguous	1	1	39930325		CID	1	0	1	1	38.97	0.000310575	1	41.7997	9	2	657.306	1313.6	0.126686	72.6532	9409	9409	MS2	7/104	190314_narita_W_02.raw
	High	TFLEMEMLK	Unambiguous	1	1	39930325		CID	1	0	1	1	37.93	0.000378502	0	4.35339	2	2	571.286	1141.56	0.880619	99.9386	18008	18008	MS2	7/74	190314_narita_W_02.raw
	High	LKEAGNINR	Unambiguous	1	1	39930325		CID	1	0	1	1	37.25	0.00124321	1	64.9906	5	2	507.788	1014.57	0.0779945	55.4836	3788	3788	MS2	7/78	190314_narita_W_02.raw
	High	AQLLQIQTELNNSKQEYEEFK	Unambiguous	1	1	39930325		CID	1	0	1	1	36.79	0.000816704	1	34.9071	1	3	851.767	2553.29	0.799025	94.7006	16186	16186	MS2	9/220	190314_narita_W_02.raw
	High	KNEFSLK	Unambiguous	1	1	39930325		CID	1	0	1	1	35.76	0.00188477	1	23.2135	2	2	433.242	865.478	-0.212141	68.1612	7925	7925	MS2	4/64	190314_narita_W_02.raw
	High	SRESDKELVTNLMNQIQELR	Unambiguous	1	1	39930325		CID	1	0	1	1	35.64	0.00124168	2	25.1189	11	3	801.749	2403.23	1.14669	105.64	19726	19726	MS2	17/222	190314_narita_W_02.raw
	High	RQEVSQLNK	Unambiguous	1	1	39930325		CID	1	0	1	1	34.53	0.00243136	1	18.6268	5	2	551.304	1101.6	-0.793368	55.6653	3835	3835	MS2	7/84	190314_narita_W_02.raw
	High	ESSFFTNTEK	Unambiguous	1	1	39930325		CID	1	0	1	1	34.04	0.000907252	0	0	1	2	595.272	1189.54	-0.0372634	78.9689	11387	11387	MS2	6/94	190314_narita_W_02.raw
	High	IRPAEEGAR	Unambiguous	1	1	39930325		CID	1	0	1	1	33.7	0.00149303	0	20.3742	6	2	499.773	998.538	-0.0640684	53.9964	3377	3377	MS2	8/80	190314_narita_W_02.raw
	High	TAIIANVHPGSR	Unambiguous	1	1	39930325		CID	1	0	1	1	32.68	0.00237385	0	11.8397	5	2	618.347	1235.69	1.61554	68.7238	8120	8120	MS2	13/120	190314_narita_W_02.raw
	High	GSFLPEEQDR	Unambiguous	1	1	39930325		CID	1	0	1	1	31.37	0.00299078	0	17.459	5	2	589.278	1177.55	-0.157894	79.0065	11400	11400	MS2	10/90	190314_narita_W_02.raw
	High	QQESGDQSHPDSQQLK	Unambiguous	1	1	39930325		CID	1	0	1	1	31.11	0.00158765	0	23.7206	1	3	604.61	1811.82	-0.267525	55.2208	3723	3723	MS2	9/168	190314_narita_W_02.raw
	High	GSFLPEEQDR	Unambiguous	1	1	39930325		CID	1	0	1	1	30.8	0.00341023	0	45.1362	5	2	589.278	1177.55	-0.157894	78.6118	11295	11295	MS2	7/90	190314_narita_W_02.raw
	High	TSLQHLVTK	Unambiguous	1	1	39930325		CID	1	0	1	1	30.26	0.00315533	0	49.0576	1	2	513.801	1026.59	0.628224	68.1932	7936	7936	MS2	7/88	190314_narita_W_02.raw
	High	LVGHQNLHQK	Unambiguous	1	1	39930325		CID	1	0	1	1	29.76	0.0084017	0	29.0028	6	2	587.328	1173.65	-0.122806	53.2037	3147	3147	MS2	7/84	190314_narita_W_02.raw
	High	FREDQIMR	Unambiguous	1	1	39930325		CID	1	0	1	1	28.74	0.00287368	1	32.6551	2	2	547.774	1094.54	-0.349203	70.39	8662	8662	MS2	5/70	190314_narita_W_02.raw
	High	RQEVSQLNK	Unambiguous	1	1	39930325		CID	1	0	1	1	28.56	0.00863757	1	26.4564	8	2	551.304	1101.6	-0.239309	55.7258	3854	3854	MS2	12/84	190314_narita_W_02.raw
29244154	UPF0722 protein C11orf88 homolog [Mus musculus]	1768.19	60.12	1	10	10	41	168	19.056	8.99756
	Confidence Level	Sequence	PSM Ambiguity	# Proteins	# Protein Groups	Protein Group Accessions	Modifications	Activation Type	ΔScore	ΔCn	Rank	Search Engine Rank	IonScore	Exp Value	# Missed Cleavages	Isolation Interference [%]	Ion Inject Time [ms]	Charge	m/z [Da]	MH+ [Da]	ΔM [ppm]	RT [min]	First Scan	Last Scan	MS Order	Ions Matched	Spectrum File
	High	ESQEICSPGLLVFTGCSEQDANLAK	Unambiguous	1	1	29244154		CID	1	0	1	1	114.42	7.95102e-12	0	44.8093	1	2	1320.12	2639.24	1.42032	105.19	19583	19583	MS2	16/274	190314_narita_W_02.raw
	High	KESQEICSPGLLVFTGCSEQDANLAK	Unambiguous	1	1	29244154		CID	1	0	1	1	111.51	2.29553e-11	1	5.54165	3	2	1384.17	2767.33	-0.233172	100.02	18037	18037	MS2	14/288	190314_narita_W_02.raw
	High	KESQEICSPGLLVFTGCSEQDANLAK	Unambiguous	1	1	29244154		CID	1	0	1	1	97.38	6.12414e-10	1	13.4788	4	2	1384.17	2767.32	-1.1154	100.17	18088	18088	MS2	11/288	190314_narita_W_02.raw
	High	KESQEICSPGLLVFTGCSEQDANLAK	Unambiguous	1	1	29244154		CID	1	0	1	1	94.06	1.2761e-09	1	9.3583	1	2	1384.17	2767.33	-0.409617	100.057	18049	18049	MS2	13/288	190314_narita_W_02.raw
	High	SSVQPFPFDQDKDAIIFAK	Unambiguous	1	1	29244154		CID	1	0	1	1	93.38	2.64039e-09	1	5.43599	3	2	1077.05	2153.09	0.976343	98.822	17618	17618	MS2	14/198	190314_narita_W_02.raw
	High	QFWLGASmYPTTESQLVLTR	Unambiguous	1	1	29244154	M8(Oxidation)	CID	1	0	1	1	91.6	3.56293e-09	0	18.0697	8	2	1172.59	2344.16	0.133131	102.891	18890	18890	MS2	13/214	190314_narita_W_02.raw
	High	SKEVLSESGLRDQEEVK	Unambiguous	1	1	29244154		CID	1	0	1	1	87.33	1.29449e-08	2	5.83611	7	2	966.999	1932.99	1.31634	68.1044	7907	7907	MS2	22/186	190314_narita_W_02.raw
	High	QFWLGASmYPTTESQLVLTR	Unambiguous	1	1	29244154	M8(Oxidation)	CID	1	0	1	1	81.13	3.5847e-08	0	17.7429	2	2	1172.59	2344.16	0.237279	102.713	18830	18830	MS2	15/214	190314_narita_W_02.raw
	High	EVLSESGLRDQEEVK	Unambiguous	1	1	29244154		CID	1	0	1	1	78.15	8.57409e-08	1	9.36372	13	2	859.434	1717.86	0.371516	72.8503	9479	9479	MS2	12/148	190314_narita_W_02.raw
	High	SKEVLSESGLRDQEEVK	Unambiguous	1	1	29244154		CID	1	0	1	1	77.33	1.21127e-07	2	22.2609	29	2	966.998	1932.99	0.558523	68.6647	8099	8099	MS2	21/186	190314_narita_W_02.raw
	High	QFWLGASMYPTTESQLVLTR	Unambiguous	1	1	29244154		CID	1	0	1	1	76.5	9.06682e-08	0	12.2052	1	2	1164.59	2328.17	0.990974	107.659	20316	20316	MS2	12/214	190314_narita_W_02.raw
	High	EVLSESGLRDQEEVK	Unambiguous	1	1	29244154		CID	1	0	1	1	74.16	1.45809e-07	1	0	17	2	859.434	1717.86	-0.339079	72.9546	9516	9516	MS2	11/148	190314_narita_W_02.raw
	High	SSVQPFPFDQDKDAIIFAK	Unambiguous	1	1	29244154		CID	1	0	1	1	73.34	2.54896e-07	1	9.88051	2	2	1077.05	2153.09	0.522781	98.8508	17627	17627	MS2	12/198	190314_narita_W_02.raw
	High	QFWLGASMYPTTESQLVLTR	Unambiguous	1	1	29244154		CID	1	0	1	1	73.16	1.95639e-07	0	18.921	3	2	1164.59	2328.17	1.09584	108.37	20501	20501	MS2	12/214	190314_narita_W_02.raw
	High	EVLSESGLRDQEEVK	Unambiguous	1	1	29244154		CID	1	0	1	1	72.59	3.08452e-07	1	12.9156	6	2	859.434	1717.86	0.300457	72.2531	9267	9267	MS2	10/148	190314_narita_W_02.raw
	High	ESQEICSPGLLVFTGCSEQDANLAK	Unambiguous	1	1	29244154		CID	1	0	1	1	71.75	1.73769e-07	0	43.6624	13	2	1320.12	2639.23	-0.244756	105.708	19747	19747	MS2	13/274	190314_narita_W_02.raw
	High	EVLSESGLRDQEEVK	Unambiguous	1	1	29244154		CID	1	0	1	1	67.25	8.00551e-07	1	0	5	2	859.434	1717.86	0.0162186	72.8018	9460	9460	MS2	10/148	190314_narita_W_02.raw
	High	SSVQPFPFDQDKDAIIFAK	Unambiguous	1	1	29244154		CID	1	0	1	1	62.35	3.02694e-06	1	17.9673	9	2	1077.05	2153.09	1.4299	97.7458	17254	17254	MS2	12/198	190314_narita_W_02.raw
	High	SKEVLSESGLR	Unambiguous	1	1	29244154		CID	1	0	1	1	61.97	3.46255e-06	1	48.6246	9	2	602.831	1204.65	0.50213	67.4327	7678	7678	MS2	8/112	190314_narita_W_02.raw
	High	SSVQPFPFDQDKDAIIFAK	Unambiguous	1	1	29244154		CID	1	0	1	1	60.55	4.58145e-06	1	11.745	3	2	1077.05	2153.09	1.4299	97.7865	17269	17269	MS2	11/198	190314_narita_W_02.raw
	High	SSVQPFPFDQDKDAIIFAK	Unambiguous	1	1	29244154		CID	1	0	1	1	60.3	5.08624e-06	1	9.2943	1	2	1077.05	2153.09	1.08973	97.8231	17282	17282	MS2	11/198	190314_narita_W_02.raw
	High	SSVQPFPFDQDKDAIIFAK	Unambiguous	1	1	29244154		CID	1	0	1	1	60.26	5.18039e-06	1	2.12255	0	2	1077.05	2153.09	0.522781	98.5792	17538	17538	MS2	11/198	190314_narita_W_02.raw
	High	ESQEICSPGLLVFTGCSEQDANLAK	Unambiguous	1	1	29244154		CID	1	0	1	1	55.41	8.05672e-06	0	46.4613	5	2	1320.12	2639.23	-2.09485	106.949	20119	20119	MS2	14/274	190314_narita_W_02.raw
	High	TRDEILQLLR	Unambiguous	1	1	29244154		CID	1	0	1	1	54.24	2.0342e-05	1	6.11411	3	2	628.87	1256.73	0.917192	95.5467	16490	16490	MS2	7/94	190314_narita_W_02.raw
	High	TRDEILQLLR	Unambiguous	1	1	29244154		CID	1	0	1	1	52.01	3.39933e-05	1	19.0736	1	2	628.87	1256.73	0.820059	94.4398	16089	16089	MS2	7/94	190314_narita_W_02.raw
	High	TRDEILQLLR	Unambiguous	1	1	29244154		CID	1	0	1	1	51.39	3.92097e-05	1	0	2	2	628.87	1256.73	0.917192	95.3253	16409	16409	MS2	8/94	190314_narita_W_02.raw
	High	EKSSVQPFPFDQDKDAIIFAK	Unambiguous	1	1	29244154		CID	1	0	1	1	50.9	3.6171e-05	2	0	1	3	804.082	2410.23	0.817301	94.2836	16033	16033	MS2	22/226	190314_narita_W_02.raw
	High	EKSSVQPFPFDQDKDAIIFAK	Unambiguous	1	1	29244154		CID	1	0	1	1	46.29	0.000102209	2	66.042	2	3	804.082	2410.23	0.589391	94.1284	15974	15974	MS2	20/226	190314_narita_W_02.raw
	High	TRDEILQLLR	Unambiguous	1	1	29244154		CID	1	0	1	1	41.82	0.000355135	1	11.4283	1	2	628.87	1256.73	0.917192	95.2585	16382	16382	MS2	6/94	190314_narita_W_02.raw
	High	EVLSESGLRDQEEVK	Unambiguous	1	1	29244154		CID	1	0	1	1	41.17	0.000427748	1	23.8484	22	2	859.434	1717.86	0.0872781	72.8996	9498	9498	MS2	15/148	190314_narita_W_02.raw
	High	TRDEILQLLR	Unambiguous	1	1	29244154		CID	1	0	1	1	40.73	0.000452224	1	22.0097	3	2	628.87	1256.73	0.625793	95.4017	16437	16437	MS2	8/94	190314_narita_W_02.raw
	High	QFWLGASMYPTTESQLVLTR	Unambiguous	1	1	29244154		CID	1	0	1	1	38.6	0.000559056	0	40.7441	5	2	1164.59	2328.17	0.990974	108.466	20529	20529	MS2	13/214	190314_narita_W_02.raw
	High	SSVQPFPFDQDKDAIIFAK	Unambiguous	1	1	29244154		CID	1	0	1	1	37.12	0.0010869	1	4.17753	0	3	718.369	2153.09	0.82836	98.4335	17484	17484	MS2	13/198	190314_narita_W_02.raw
	High	SSVQPFPFDQDKDAIIFAK	Unambiguous	1	1	29244154		CID	1	0	1	1	36.4	0.00114543	1	22.5189	6	2	1077.05	2153.1	1.77008	98.8924	17642	17642	MS2	12/198	190314_narita_W_02.raw
	High	KESQEICSPGLLVFTGCSEQDANLAK	Unambiguous	1	1	29244154		CID	1	0	1	1	35.32	0.00083723	1	16.5726	2	3	923.115	2767.33	0.997083	100.498	18193	18193	MS2	22/288	190314_narita_W_02.raw
	High	EKSSVQPFPFDQDKDAIIFAK	Unambiguous	1	1	29244154		CID	1	0	1	1	35.26	0.00129565	2	0	2	3	804.082	2410.23	0.741331	94.5123	16118	16118	MS2	8/226	190314_narita_W_02.raw
	High	ESQEICSPGLLVFTGCSEQDANLAK	Unambiguous	1	1	29244154		CID	1	0	1	1	34.92	0.00069253	0	19.2665	1	3	880.417	2639.24	1.27647	105.161	19576	19576	MS2	18/274	190314_narita_W_02.raw
	High	IQESEER	Unambiguous	1	1	29244154		CID	1	0	1	1	33.75	0.00204523	0	26.7604	4	2	445.714	890.421	-0.00784179	53.6574	3272	3272	MS2	6/64	190314_narita_W_02.raw
	High	TRDEILQLLR	Unambiguous	1	1	29244154		CID	1	0	1	1	33.71	0.00225567	1	0	2	2	628.87	1256.73	1.11146	95.3655	16424	16424	MS2	9/94	190314_narita_W_02.raw
	High	SKEVLSESGLRDQEEVK	Unambiguous	1	1	29244154		CID	1	0	1	1	32.47	0.00370887	2	0	9	3	645.001	1932.99	0.519991	68.0722	7896	7896	MS2	12/186	190314_narita_W_02.raw
	High	SKEVLSESGLRDQEEVK	Unambiguous	1	1	29244154		CID	1	0	1	1	28.95	0.00891452	2	44.5338	2	3	645.001	1932.99	0.993624	68.7508	8128	8128	MS2	12/186	190314_narita_W_02.raw
31560686	heat shock-related 70 kDa protein 2 [Mus musculus]	1569.28	36.97	1	14	24	41	633	69.5987	5.66846
	Confidence Level	Sequence	PSM Ambiguity	# Proteins	# Protein Groups	Protein Group Accessions	Modifications	Activation Type	ΔScore	ΔCn	Rank	Search Engine Rank	IonScore	Exp Value	# Missed Cleavages	Isolation Interference [%]	Ion Inject Time [ms]	Charge	m/z [Da]	MH+ [Da]	ΔM [ppm]	RT [min]	First Scan	Last Scan	MS Order	Ions Matched	Spectrum File
	High	KFEDATVQSDMK	Unambiguous	1	1	31560686		CID	1	0	1	1	103.08	1.74674e-10	1	8.14476	2	2	699.832	1398.66	-0.175468	66.5951	7417	7417	MS2	10/124	190314_narita_W_02.raw
	High	IINEPTAAAIAYGLDK	Unambiguous	4	4	254540166;31981690;31560686;124339838		CID	1	0	1	1	96.58	9.4508e-10	0	2.38977	1	2	830.452	1659.9	1.0416	94.8605	16236	16236	MS2	11/168	190314_narita_W_02.raw
	High	IINEPTAAAIAYGLDKK	Unambiguous	2	2	31981690;31560686		CID	1	0	1	1	92.76	1.35064e-09	1	49.0886	4	2	894.5	1787.99	0.899102	89.7867	14501	14501	MS2	14/178	190314_narita_W_02.raw
	High	IINEPTAAAIAYGLDKK	Unambiguous	2	2	31981690;31560686		CID	1	0	1	1	89.74	2.97275e-09	1	11.745	1	2	894.499	1787.99	0.557741	89.8152	14510	14510	MS2	14/178	190314_narita_W_02.raw
	High	DAGTITGLNVLR	Unambiguous	1	1	31560686		CID	1	0	1	1	87.93	1.30462e-08	0	5.80031	2	2	615.346	1229.69	0.571832	91.8171	15171	15171	MS2	9/104	190314_narita_W_02.raw
	High	STAGDTHLGGEDFDNR	Unambiguous	2	2	31981690;31560686		CID	1	0	1	1	82.7	5.3576e-09	0	5.05422	29	2	846.367	1691.73	0.0557458	69.1785	8284	8284	MS2	12/148	190314_narita_W_02.raw
	High	STAGDTHLGGEDFDNR	Unambiguous	2	2	31981690;31560686		CID	1	0	1	1	77.56	1.74973e-08	0	10.5507	4	2	846.368	1691.73	1.35457	68.693	8108	8108	MS2	19/148	190314_narita_W_02.raw
	High	mKEIAEAYLGGK	Unambiguous	1	1	31560686	M1(Oxidation)	CID	1	0	1	1	71.51	3.17843e-07	1	18.6991	6	2	663.341	1325.68	-1.0029	74.1017	9897	9897	MS2	9/114	190314_narita_W_02.raw
	High	mKEIAEAYLGGK	Unambiguous	1	1	31560686	M1(Oxidation)	CID	1	0	1	1	70.08	4.51604e-07	1	24.6652	7	2	663.342	1325.68	-0.266248	74.0727	9887	9887	MS2	10/114	190314_narita_W_02.raw
	High	NAVESYTYNIK	Unambiguous	1	1	31560686		CID	1	0	1	1	69.06	3.72496e-07	0	12.0079	2	2	651.322	1301.64	0.0179236	78.9148	11373	11373	MS2	13/106	190314_narita_W_02.raw
	High	NQMAEKDEYEHK	Unambiguous	1	1	31560686		CID	1	0	1	1	67.52	3.09769e-07	1	5.21126	3	2	761.336	1521.66	0.304232	55.1909	3713	3713	MS2	8/120	190314_narita_W_02.raw
	High	QTQTFTTYSDNQSSVLVQVYEGER	Unambiguous	1	1	31560686		CID	1	0	1	1	65.76	7.83109e-07	0	0	3	2	1390.65	2780.3	-0.248438	95.9151	16622	16622	MS2	13/272	190314_narita_W_02.raw
	High	MVSHLAEEFKR	Unambiguous	1	1	31560686		CID	1	0	1	1	61.44	3.69664e-06	1	8.30066	4	2	673.848	1346.69	0.124009	71.1507	8920	8920	MS2	12/92	190314_narita_W_02.raw
	High	STAGDTHLGGEDFDNR	Unambiguous	2	2	31981690;31560686		CID	1	0	1	1	61.24	7.49842e-07	0	0	24	2	846.367	1691.73	0.20006	69.2782	8315	8315	MS2	11/148	190314_narita_W_02.raw
	High	NAVESYTYNIK	Unambiguous	1	1	31560686		CID	1	0	1	1	57.34	6.82656e-06	0	0.576251	0	2	651.322	1301.64	-0.169641	79.1148	11428	11428	MS2	8/106	190314_narita_W_02.raw
	High	MVSHLAEEFK	Unambiguous	1	1	31560686		CID	1	0	1	1	57.18	1.01456e-05	0	6.23767	4	2	595.797	1190.59	-0.0263378	76.3911	10587	10587	MS2	12/82	190314_narita_W_02.raw
	High	VEIIANDQGNR	Unambiguous	6	4	254540166;31981690;31560686;124339838		CID	1	0	1	1	56.61	1.2005e-05	0	3.16938	4	2	614.818	1228.63	0.594548	67.46	7686	7686	MS2	16/100	190314_narita_W_02.raw
	High	IINEPTAAAIAYGLDK	Unambiguous	4	4	254540166;31981690;31560686;124339838		CID	1	0	1	1	52.11	2.67602e-05	0	26.5126	2	2	830.452	1659.9	0.894522	94.7906	16212	16212	MS2	10/168	190314_narita_W_02.raw
	High	VEIIANDQGNR	Unambiguous	6	4	254540166;31981690;31560686;124339838		CID	1	0	1	1	51.85	3.62487e-05	0	22.9518	3	2	614.818	1228.63	0.495193	68.2371	7953	7953	MS2	9/100	190314_narita_W_02.raw
	High	STAGDTHLGGEDFDNR	Unambiguous	2	2	31981690;31560686		CID	1	0	1	1	50.75	8.39402e-06	0	2.7949	0	3	564.58	1691.73	0.661134	69.0773	8244	8244	MS2	16/148	190314_narita_W_02.raw
	High	GPAIGIDLGTTYSCVGVFQHGK	Unambiguous	1	1	31560686		CID	1	0	1	1	49.99	4.41014e-05	0	10.405	1	3	740.709	2220.11	0.902395	99.7752	17946	17946	MS2	14/186	190314_narita_W_02.raw
	High	DIGPNKR	Unambiguous	1	1	31560686		CID	1	0	1	1	49.84	4.92826e-05	1	19.5523	2	2	400.225	799.442	-0.224119	53.7442	3296	3296	MS2	6/52	190314_narita_W_02.raw
	High	ARFEELNADLFR	Unambiguous	2	2	31981690;31560686		CID	1	0	1	1	49.6	5.0438e-05	1	34.2871	1	2	740.881	1480.76	0.865459	92.4831	15376	15376	MS2	10/118	190314_narita_W_02.raw
	High	MVSHLAEEFKR	Unambiguous	1	1	31560686		CID	1	0	1	1	49.01	7.28497e-05	1	32.6196	0	3	449.568	1346.69	-0.203232	71.1452	8917	8917	MS2	12/92	190314_narita_W_02.raw
	High	STAGDTHLGGEDFDNR	Unambiguous	2	2	31981690;31560686		CID	1	0	1	1	48.3	1.4756e-05	0	9.90233	0	3	564.581	1691.73	1.09408	68.6874	8105	8105	MS2	16/148	190314_narita_W_02.raw
	High	FEDATVQSDMK	Unambiguous	1	1	31560686		CID	1	0	1	1	47	3.89076e-05	0	58.7309	7	2	635.785	1270.56	-0.00156033	70.5511	8706	8706	MS2	8/102	190314_narita_W_02.raw
	High	QTQTFTTYSDNQSSVLVQVYEGER	Unambiguous	1	1	31560686		CID	1	0	1	1	44.9	8.73703e-05	0	0	10	2	1390.65	2780.3	-0.599682	95.8878	16614	16614	MS2	14/272	190314_narita_W_02.raw
	High	MKEIAEAYLGGK	Unambiguous	1	1	31560686		CID	1	0	1	1	44.84	0.000168969	1	33.1568	1	3	437.232	1309.68	-0.247734	79.4382	11509	11509	MS2	10/114	190314_narita_W_02.raw
	High	LLQDFFNGK	Unambiguous	2	2	31981690;31560686		CID	1	0	1	1	42.57	0.00020474	0	7.80678	3	2	541.288	1081.57	0.521098	94.9608	16274	16274	MS2	12/76	190314_narita_W_02.raw
	High	qTVEDEKLR	Unambiguous	1	1	31560686	N-Term(Gln->pyro-Glu)	CID	1	0	1	1	40.38	0.000471854	1	13.8295	1	2	550.783	1100.56	-0.117425	66.9566	7528	7528	MS2	7/88	190314_narita_W_02.raw
	High	VEIIANDQGNR	Unambiguous	6	4	254540166;31981690;31560686;124339838		CID	1	0	1	1	39.96	0.000555089	0	5.78647	4	2	614.818	1228.63	0.693903	68.2772	7968	7968	MS2	8/100	190314_narita_W_02.raw
	High	NQMAEKDEYEHK	Unambiguous	1	1	31560686		CID	1	0	1	1	38.84	0.000215518	1	3.97344	1	3	507.893	1521.66	0.676448	55.1637	3706	3706	MS2	8/120	190314_narita_W_02.raw
	High	RNTTIPTK	Unambiguous	2	2	31981690;31560686		CID	1	0	1	1	37.16	0.00193271	1	14.2585	2	2	465.772	930.537	-0.0780276	55.0173	3669	3669	MS2	7/78	190314_narita_W_02.raw
	High	FEELNADLFR	Unambiguous	2	2	31981690;31560686		CID	1	0	1	1	37.05	0.000996073	0	13.6283	2	2	627.312	1253.62	0.872514	97.2484	17077	17077	MS2	7/92	190314_narita_W_02.raw
	High	mVSHLAEEFKR	Unambiguous	1	1	31560686	M1(Oxidation)	CID	1	0	1	1	35.69	0.0013084	1	28.6539	3	3	454.9	1362.68	0.664174	67.3183	7636	7636	MS2	13/92	190314_narita_W_02.raw
	High	FDLTGIPPAPR	Unambiguous	2	2	31560686;124339838		CID	1	0	1	1	35.43	0.00111703	0	10.8154	1	2	592.327	1183.65	-0.23249	90.0991	14614	14614	MS2	8/84	190314_narita_W_02.raw
	High	MKEIAEAYLGGK	Unambiguous	1	1	31560686		CID	1	0	1	1	34.32	0.00186763	1	30.5533	4	2	655.344	1309.68	-0.610291	79.4135	11505	11505	MS2	9/114	190314_narita_W_02.raw
	High	YKSEDEANRDR	Unambiguous	1	1	31560686		CID	1	0	1	1	34.28	0.00067185	2	30.2279	4	3	461.548	1382.63	-0.46391	51.8021	2785	2785	MS2	7/112	190314_narita_W_02.raw
	High	EIAEAYLGGK	Unambiguous	1	1	31560686		CID	1	0	1	1	34.21	0.00267417	0	19.9918	2	2	525.777	1050.55	0.142048	78.5219	11270	11270	MS2	6/78	190314_narita_W_02.raw
	High	MVQEAER	Unambiguous	4	2	31560686;124339838		CID	1	0	1	1	34.11	0.00190194	0	19.2359	2	2	431.708	862.408	-0.544453	55.2822	3742	3742	MS2	6/60	190314_narita_W_02.raw
	High	MVSHLAEEFK	Unambiguous	1	1	31560686		CID	1	0	1	1	29.22	0.00502631	0	14.376	1	3	397.534	1190.59	-0.268323	76.4201	10594	10594	MS2	8/82	190314_narita_W_02.raw
22165384	tubulin beta-4B chain [Mus musculus]	1557.75	37.08	4	2	10	27	445	49.799	4.89404
	Confidence Level	Sequence	PSM Ambiguity	# Proteins	# Protein Groups	Protein Group Accessions	Modifications	Activation Type	ΔScore	ΔCn	Rank	Search Engine Rank	IonScore	Exp Value	# Missed Cleavages	Isolation Interference [%]	Ion Inject Time [ms]	Charge	m/z [Da]	MH+ [Da]	ΔM [ppm]	RT [min]	First Scan	Last Scan	MS Order	Ions Matched	Spectrum File
	High	GHYTEGAELVDSVLDVVR	Unambiguous	6	3	22165384;7106439;12963615		CID	1	0	1	1	140.21	4.04938e-14	0	20.7645	2	2	979.996	1958.98	1.048	107.96	20398	20398	MS2	25/158	190314_narita_W_02.raw
	High	GHYTEGAELVDSVLDVVR	Unambiguous	6	3	22165384;7106439;12963615		CID	1	0	1	1	105.36	1.10607e-10	0	21.1698	10	2	979.995	1958.98	0.424871	107.937	20392	20392	MS2	27/158	190314_narita_W_02.raw
	High	EIVHLQAGQCGNQIGAK	Unambiguous	6	3	22165384;7106439;12963615		CID	1	0	1	2	103.31	1.86664e-10	0	12.8938	6	2	883.455	1765.9	0.388418	74.7018	10075	10075	MS2	23/150	190314_narita_W_02.raw
	High	EIVHLQAGQCGNQIGAK	Unambiguous	6	3	22165384;7106439;12963615		CID	1	0	1	2	101.27	2.9858e-10	0	0	8	2	883.455	1765.9	0.526671	74.9742	10162	10162	MS2	23/150	190314_narita_W_02.raw
	High	SGPFGQIFRPDNFVFGQSGAGNNWAK	Unambiguous	5	2	22165384;7106439		CID	1	0	1	1	97.51	6.12095e-10	0	12.6725	1	3	933.453	2798.34	0.141127	104.966	19514	19514	MS2	28/274	190314_narita_W_02.raw
	High	EIVHLQAGQCGNQIGAK	Unambiguous	6	3	22165384;7106439;12963615		CID	1	0	1	2	94.58	1.42818e-09	0	0	9	2	883.454	1765.9	0.111913	74.5714	10030	10030	MS2	13/150	190314_narita_W_02.raw
	High	EIVHLQAGQCGNQIGAK	Unambiguous	6	3	22165384;7106439;12963615		CID	1	0	1	2	87.26	7.7052e-09	0	0	5	2	883.455	1765.9	0.250165	74.6403	10054	10054	MS2	14/150	190314_narita_W_02.raw
	High	EIVHLQAGQCGNQIGAK	Unambiguous	6	3	22165384;7106439;12963615		CID	1	0	1	2	84.96	1.27662e-08	0	14.6533	4	2	883.454	1765.9	-0.302845	74.6611	10060	10060	MS2	11/150	190314_narita_W_02.raw
	High	EAESCDCLQGFQLTHSLGGGTGSGMGTLLISK	Unambiguous	3	2	22165384;7106439		CID	1	0	1	1	84.94	8.65693e-09	0	2.55546	2	3	1066.5	3197.49	0.567907	103.111	18959	18959	MS2	30/354	190314_narita_W_02.raw
	High	FWEVISDEHGIDPTGTYHGDSDLQLER	Unambiguous	2	1	22165384		CID	1	0	1	1	82.06	1.18237e-08	0	74.7849	1	3	1039.48	3116.43	0.663214	94.555	16134	16134	MS2	14/260	190314_narita_W_02.raw
	High	EIVHLQAGQCGNQIGAK	Unambiguous	6	3	22165384;7106439;12963615		CID	1	0	1	2	81.99	2.59289e-08	0	0	2	2	883.454	1765.9	-0.0263399	75.0565	10188	10188	MS2	14/150	190314_narita_W_02.raw
	High	EIVHLQAGQCGNQIGAK	Unambiguous	6	3	22165384;7106439;12963615		CID	1	0	1	2	81.79	2.64887e-08	0	0	3	2	883.455	1765.9	0.457544	75.0249	10177	10177	MS2	25/150	190314_narita_W_02.raw
	High	EVDEQMLNVQNK	Unambiguous	4	2	22165384;7106439		CID	1	0	1	1	80.71	2.63246e-08	0	8.28512	3	2	723.848	1446.69	0.160016	76.5764	10650	10650	MS2	10/108	190314_narita_W_02.raw
	High	EIVHLQAGQCGNQIGAK	Unambiguous	6	3	22165384;7106439;12963615		CID	1	0	1	2	78.86	5.20068e-08	0	16.2424	7	2	883.454	1765.9	-0.164593	74.5162	10021	10021	MS2	25/150	190314_narita_W_02.raw
	High	EIVHLQAGQCGNQIGAK	Unambiguous	6	3	22165384;7106439;12963615		CID	1	0	1	2	77.65	6.87163e-08	0	0	6	2	883.455	1765.9	0.388418	75.1549	10220	10220	MS2	14/150	190314_narita_W_02.raw
	High	EIVHLQAGQCGNQIGAK	Unambiguous	6	3	22165384;7106439;12963615		CID	1	0	1	2	76.22	9.79003e-08	0	0	4	2	883.455	1765.9	0.181039	74.6044	10041	10041	MS2	9/150	190314_narita_W_02.raw
	High	INVYYNEATGGK	Unambiguous	1	1	22165384		CID	1	0	1	1	72.25	1.9359e-07	0	1.642	1	2	664.827	1328.65	-0.384371	75.8388	10411	10411	MS2	10/112	190314_narita_W_02.raw
	High	EIVHLQAGQCGNQIGAK	Unambiguous	6	3	22165384;7106439;12963615		CID	1	0	1	2	68.85	5.21267e-07	0	0	6	2	883.455	1765.9	0.526671	75.18	10227	10227	MS2	13/150	190314_narita_W_02.raw
	High	EVDEQMLNVQNK	Unambiguous	4	2	22165384;7106439		CID	1	0	1	1	67.73	5.22831e-07	0	37.587	4	2	723.848	1446.69	-0.00874173	76.8867	10754	10754	MS2	8/108	190314_narita_W_02.raw
	High	EIVHLQAGQCGNQIGAK	Unambiguous	6	3	22165384;7106439;12963615		CID	1	0	1	2	66.51	1.06095e-06	0	20.7648	5	2	883.455	1765.9	0.872302	74.9984	10169	10169	MS2	12/150	190314_narita_W_02.raw
	High	FWEVISDEHGIDPTGTYHGDSDLQLER	Unambiguous	2	1	22165384		CID	1	0	1	1	62.03	1.15924e-06	0	0	2	3	1039.48	3116.43	1.01574	94.6659	16174	16174	MS2	11/260	190314_narita_W_02.raw
	High	ISEQFTAMFR	Unambiguous	6	3	22165384;7106439;12963615		CID	1	0	1	1	51.62	2.85791e-05	0	42.9855	4	2	615.303	1229.6	0.640365	96.1292	16690	16690	MS2	8/92	190314_narita_W_02.raw
	High	EIVHLQAGQCGNQIGAK	Unambiguous	6	3	22165384;7106439;12963615		CID	1	0	1	2	44.9	0.000155325	0	0	6	3	589.306	1765.9	0.657309	74.7624	10096	10096	MS2	16/150	190314_narita_W_02.raw
	High	LAVNMVPFPR	Unambiguous	8	3	22165384;7106439;12963615		CID	1	0	1	1	41.49	0.000525088	0	4.70622	1	2	572.321	1143.63	0.484415	95.391	16432	16432	MS2	6/86	190314_narita_W_02.raw
	High	GHYTEGAELVDSVLDVVRK	Unambiguous	6	3	22165384;7106439;12963615		CID	1	0	1	1	39.05	0.000510251	1	12.1855	4	3	696.364	2087.08	-0.221442	103.84	19175	19175	MS2	15/168	190314_narita_W_02.raw
	High	INVYYNEATGGK	Unambiguous	1	1	22165384		CID	1	0	1	1	35.13	0.000997432	0	32.0246	7	2	664.827	1328.65	-0.384371	75.5493	10333	10333	MS2	8/112	190314_narita_W_02.raw
	High	ISEQFTAMFR	Unambiguous	6	3	22165384;7106439;12963615		CID	1	0	1	1	32.78	0.00221437	0	12.9353	4	2	615.304	1229.6	1.13675	96.604	16851	16851	MS2	8/92	190314_narita_W_02.raw
6678419	tripeptidyl-peptidase 2 [Mus musculus]	1539.23	25.83	1	23	23	34	1262	139.791	6.58057
	Confidence Level	Sequence	PSM Ambiguity	# Proteins	# Protein Groups	Protein Group Accessions	Modifications	Activation Type	ΔScore	ΔCn	Rank	Search Engine Rank	IonScore	Exp Value	# Missed Cleavages	Isolation Interference [%]	Ion Inject Time [ms]	Charge	m/z [Da]	MH+ [Da]	ΔM [ppm]	RT [min]	First Scan	Last Scan	MS Order	Ions Matched	Spectrum File
	High	IIDIIDTTGSGDVNTATEVEPK	Unambiguous	1	1	6678419		CID	1	0	1	1	133.97	1.50325e-13	0	46.6047	7	2	1144.58	2288.15	-1.73036	91.2711	14983	14983	MS2	16/218	190314_narita_W_02.raw
	High	KQEEFDIANNGSSQANK	Unambiguous	1	1	6678419		CID	1	0	1	1	128.83	5.04035e-13	1	6.32803	18	2	940.444	1879.88	1.21146	67.4747	7693	7693	MS2	23/180	190314_narita_W_02.raw
	High	KQEEFDIANNGSSQANK	Unambiguous	1	1	6678419		CID	1	0	1	1	115.6	9.36438e-12	1	0	36	2	940.443	1879.88	0.0426234	67.4415	7682	7682	MS2	20/180	190314_narita_W_02.raw
	High	KQEEFDIANNGSSQANK	Unambiguous	1	1	6678419		CID	1	0	1	1	109.77	4.05939e-11	1	35.7577	15	2	940.444	1879.88	1.14652	67.5376	7712	7712	MS2	14/180	190314_narita_W_02.raw
	High	GPSADGALGVSISAPGGAIASVPNWTLR	Unambiguous	1	1	6678419		CID	1	0	1	1	107.08	5.19094e-11	0	21.4268	7	2	1311.18	2621.36	-3.02978	104.129	19278	19278	MS2	14/270	190314_narita_W_02.raw
	High	IIDIIDTTGSGDVNTATEVEPK	Unambiguous	1	1	6678419		CID	1	0	1	1	105.51	1.36377e-10	0	25.3094	6	2	1144.58	2288.15	0.190199	91.3414	15007	15007	MS2	16/218	190314_narita_W_02.raw
	High	KQEEFDIANNGSSQANK	Unambiguous	1	1	6678419		CID	1	0	1	1	98.98	4.36334e-10	1	12.8304	17	2	940.443	1879.88	0.821845	67.6114	7737	7737	MS2	25/180	190314_narita_W_02.raw
	High	LIKEELQSQVELLNSFEK	Unambiguous	1	1	6678419		CID	1	0	1	1	95.12	9.22829e-10	1	14.4337	3	2	1074.08	2147.16	1.22751	99.9773	18022	18022	MS2	12/192	190314_narita_W_02.raw
	High	LNEIVDAANAVISHIDQTALAVYIAMK	Unambiguous	1	1	6678419		CID	1	0	1	1	93.84	1.32175e-09	0	0.521268	1	3	961.848	2883.53	-0.060967	138.595	26018	26018	MS2	26/288	190314_narita_W_02.raw
	High	LDSTDIYNELK	Unambiguous	1	1	6678419		CID	1	0	1	1	71.11	2.55572e-07	0	0	3	2	655.828	1310.65	0.300193	89.6915	14470	14470	MS2	16/100	190314_narita_W_02.raw
	High	EGLHYTEVCGYDIASPNAGPLFR	Unambiguous	1	1	6678419		CID	1	0	1	1	68.09	6.28717e-07	0	25.4442	4	3	837.067	2509.19	1.82615	99.7074	17923	17923	MS2	13/216	190314_narita_W_02.raw
	High	LPANQYTWSSR	Unambiguous	1	1	6678419		CID	1	0	1	1	64.06	1.8258e-06	0	53.5999	3	2	661.828	1322.65	-0.0620426	78.9728	11389	11389	MS2	9/100	190314_narita_W_02.raw
	High	DGEIIGLSGR	Unambiguous	1	1	6678419		CID	1	0	1	1	62.59	3.93828e-06	0	5.72929	2	2	508.772	1016.54	0.295955	81.9321	12186	12186	MS2	14/86	190314_narita_W_02.raw
	High	LIKEELQSQVELLNSFEK	Unambiguous	1	1	6678419		CID	1	0	1	1	58.19	4.55115e-06	1	8.26971	1	3	716.392	2147.16	1.2781	99.9317	18005	18005	MS2	23/192	190314_narita_W_02.raw
	High	EKLPANQYTWSSR	Unambiguous	1	1	6678419		CID	1	0	1	1	57.16	8.36545e-06	1	0	14	2	790.397	1579.79	-0.204432	75.4918	10318	10318	MS2	12/140	190314_narita_W_02.raw
	High	GVLIAVLDTGVDPGAPGMQVTTDGKPK	Unambiguous	1	1	6678419		CID	1	0	1	1	56.28	8.83143e-06	0	8.40756	0	3	879.471	2636.4	1.14891	99.4335	17822	17822	MS2	11/254	190314_narita_W_02.raw
	High	KETGASSFLCR	Unambiguous	1	1	6678419		CID	1	0	1	1	50.23	2.98752e-05	1	5.80517	3	2	599.798	1198.59	-0.299465	74.4485	10004	10004	MS2	9/110	190314_narita_W_02.raw
	High	EKLPANQYTWSSR	Unambiguous	1	1	6678419		CID	1	0	1	1	49.32	5.3797e-05	1	6.21638	3	2	790.397	1579.79	-0.0498918	75.463	10309	10309	MS2	11/140	190314_narita_W_02.raw
	High	KETGASSFLCR	Unambiguous	1	1	6678419		CID	1	0	1	1	49.25	4.51631e-05	1	10.5072	3	2	599.798	1198.59	0.107915	74.3333	9982	9982	MS2	10/110	190314_narita_W_02.raw
	High	DLKEEFTEALR	Unambiguous	1	1	6678419		CID	1	0	1	1	48.86	7.671e-05	1	13.7293	1	2	675.849	1350.69	1.0458	94.3962	16073	16073	MS2	14/110	190314_narita_W_02.raw
	High	AMIEVINHK	Unambiguous	1	1	6678419		CID	1	0	1	1	44.63	6.887e-05	0	53.8415	4	2	527.789	1054.57	0.026012	72.2553	9268	9268	MS2	7/68	190314_narita_W_02.raw
	High	EGLHYTEVCGYDIASPNAGPLFR	Unambiguous	1	1	6678419		CID	1	0	1	1	42.63	0.000215574	0	14.7905	1	3	837.066	2509.18	1.16938	99.7318	17930	17930	MS2	26/216	190314_narita_W_02.raw
	High	LHQLDAEKER	Unambiguous	1	1	6678419		CID	1	0	1	1	39.78	0.000583839	1	29.1419	12	2	619.828	1238.65	0.213257	56.2999	4047	4047	MS2	14/94	190314_narita_W_02.raw
	High	VALAEACR	Unambiguous	1	1	6678419		CID	1	0	1	1	39.44	0.00058019	0	19.276	2	2	416.721	832.435	0.0932763	69.1317	8265	8265	MS2	6/56	190314_narita_W_02.raw
	High	KQEEFDIANNGSSQANK	Unambiguous	1	1	6678419		CID	1	0	1	1	39.1	0.000424443	1	25.1963	3	3	627.298	1879.88	0.165341	67.3774	7655	7655	MS2	10/180	190314_narita_W_02.raw
	High	AYDYLIQNTSFANR	Unambiguous	1	1	6678419		CID	1	0	1	1	39.05	0.000528919	0	19.394	2	2	838.409	1675.81	1.55441	91.3664	15015	15015	MS2	10/132	190314_narita_W_02.raw
	High	ICEVINEAVWK	Unambiguous	1	1	6678419		CID	1	0	1	1	35.9	0.00123379	0	18.1881	1	2	652.34	1303.67	0.752988	93.5009	15739	15739	MS2	5/98	190314_narita_W_02.raw
	High	LHQLDAEKER	Unambiguous	1	1	6678419		CID	1	0	1	1	35.83	0.00137138	1	11.5222	1	3	413.554	1238.65	-0.265717	56.2467	4026	4026	MS2	12/94	190314_narita_W_02.raw
	High	FDVQSSLK	Unambiguous	1	1	6678419		CID	1	0	1	1	35.28	0.00152689	0	7.48482	1	2	462.245	923.483	-0.250654	77.4798	10942	10942	MS2	7/72	190314_narita_W_02.raw
	High	ANNVDYTVHSVR	Unambiguous	1	1	6678419		CID	1	0	1	1	33.65	0.00200656	0	40.652	1	3	458.897	1374.68	0.198897	65.4558	7020	7020	MS2	8/118	190314_narita_W_02.raw
	High	ICEVINEAVWK	Unambiguous	1	1	6678419		CID	1	0	1	1	32	0.00274466	0	64.6839	2	2	652.34	1303.67	1.0339	93.5771	15770	15770	MS2	9/98	190314_narita_W_02.raw
	High	NGYDFYPK	Unambiguous	1	1	6678419		CID	1	0	1	1	30.47	0.00107691	0	22.24	4	2	502.23	1003.45	-0.221744	81.2054	11942	11942	MS2	6/70	190314_narita_W_02.raw
	High	LVEEKPTK	Unambiguous	1	1	6678419		CID	1	0	1	1	29.44	0.0100111	0	30.8336	2	2	472.276	943.545	-0.555967	54.0248	3385	3385	MS2	6/70	190314_narita_W_02.raw
	High	LSNTLSLDIHENHSLALLGK	Unambiguous	1	1	6678419		CID	1	0	1	1	29.26	0.00314229	0	14.9534	4	3	725.731	2175.18	0.992546	91.5469	15078	15078	MS2	8/210	190314_narita_W_02.raw
7106439	tubulin beta-5 chain [Mus musculus]	1525.71	40.54	5	2	11	26	444	49.639	4.89404
	Confidence Level	Sequence	PSM Ambiguity	# Proteins	# Protein Groups	Protein Group Accessions	Modifications	Activation Type	ΔScore	ΔCn	Rank	Search Engine Rank	IonScore	Exp Value	# Missed Cleavages	Isolation Interference [%]	Ion Inject Time [ms]	Charge	m/z [Da]	MH+ [Da]	ΔM [ppm]	RT [min]	First Scan	Last Scan	MS Order	Ions Matched	Spectrum File
	High	GHYTEGAELVDSVLDVVR	Unambiguous	6	3	22165384;7106439;12963615		CID	1	0	1	1	140.21	4.04938e-14	0	20.7645	2	2	979.996	1958.98	1.048	107.96	20398	20398	MS2	25/158	190314_narita_W_02.raw
	High	GHYTEGAELVDSVLDVVR	Unambiguous	6	3	22165384;7106439;12963615		CID	1	0	1	1	105.36	1.10607e-10	0	21.1698	10	2	979.995	1958.98	0.424871	107.937	20392	20392	MS2	27/158	190314_narita_W_02.raw
	High	EIVHIQAGQCGNQIGAK	Unambiguous	6	3	22165384;7106439;12963615		CID	1	0	1	1	103.31	1.86664e-10	0	12.8938	6	2	883.455	1765.9	0.388418	74.7018	10075	10075	MS2	23/150	190314_narita_W_02.raw
	High	EIVHIQAGQCGNQIGAK	Unambiguous	6	3	22165384;7106439;12963615		CID	1	0	1	1	101.27	2.9858e-10	0	0	8	2	883.455	1765.9	0.526671	74.9742	10162	10162	MS2	23/150	190314_narita_W_02.raw
	High	SGPFGQIFRPDNFVFGQSGAGNNWAK	Unambiguous	5	2	22165384;7106439		CID	1	0	1	1	97.51	6.12095e-10	0	12.6725	1	3	933.453	2798.34	0.141127	104.966	19514	19514	MS2	28/274	190314_narita_W_02.raw
	High	EIVHIQAGQCGNQIGAK	Unambiguous	6	3	22165384;7106439;12963615		CID	1	0	1	1	94.58	1.42818e-09	0	0	9	2	883.454	1765.9	0.111913	74.5714	10030	10030	MS2	13/150	190314_narita_W_02.raw
	High	EIVHIQAGQCGNQIGAK	Unambiguous	6	3	22165384;7106439;12963615		CID	1	0	1	1	87.26	7.7052e-09	0	0	5	2	883.455	1765.9	0.250165	74.6403	10054	10054	MS2	14/150	190314_narita_W_02.raw
	High	EIVHIQAGQCGNQIGAK	Unambiguous	6	3	22165384;7106439;12963615		CID	1	0	1	1	84.96	1.27662e-08	0	14.6533	4	2	883.454	1765.9	-0.302845	74.6611	10060	10060	MS2	11/150	190314_narita_W_02.raw
	High	EAESCDCLQGFQLTHSLGGGTGSGMGTLLISK	Unambiguous	3	2	22165384;7106439		CID	1	0	1	1	84.94	8.65693e-09	0	2.55546	2	3	1066.5	3197.49	0.567907	103.111	18959	18959	MS2	30/354	190314_narita_W_02.raw
	High	EIVHIQAGQCGNQIGAK	Unambiguous	6	3	22165384;7106439;12963615		CID	1	0	1	1	81.99	2.59289e-08	0	0	2	2	883.454	1765.9	-0.0263399	75.0565	10188	10188	MS2	14/150	190314_narita_W_02.raw
	High	EIVHIQAGQCGNQIGAK	Unambiguous	6	3	22165384;7106439;12963615		CID	1	0	1	1	81.79	2.64887e-08	0	0	3	2	883.455	1765.9	0.457544	75.0249	10177	10177	MS2	25/150	190314_narita_W_02.raw
	High	EVDEQMLNVQNK	Unambiguous	4	2	22165384;7106439		CID	1	0	1	1	80.71	2.63246e-08	0	8.28512	3	2	723.848	1446.69	0.160016	76.5764	10650	10650	MS2	10/108	190314_narita_W_02.raw
	High	EIVHIQAGQCGNQIGAK	Unambiguous	6	3	22165384;7106439;12963615		CID	1	0	1	1	78.86	5.20068e-08	0	16.2424	7	2	883.454	1765.9	-0.164593	74.5162	10021	10021	MS2	25/150	190314_narita_W_02.raw
	High	EIVHIQAGQCGNQIGAK	Unambiguous	6	3	22165384;7106439;12963615		CID	1	0	1	1	77.65	6.87163e-08	0	0	6	2	883.455	1765.9	0.388418	75.1549	10220	10220	MS2	14/150	190314_narita_W_02.raw
	High	EIVHIQAGQCGNQIGAK	Unambiguous	6	3	22165384;7106439;12963615		CID	1	0	1	1	76.22	9.79003e-08	0	0	4	2	883.455	1765.9	0.181039	74.6044	10041	10041	MS2	9/150	190314_narita_W_02.raw
	High	AILVDLEPGTMDSVR	Unambiguous	4	2	7106439;12963615		CID	1	0	1	1	74.09	2.0472e-07	0	10.7433	1	2	808.423	1615.84	1.45139	96.9853	16985	16985	MS2	22/128	190314_narita_W_02.raw
	High	EIVHIQAGQCGNQIGAK	Unambiguous	6	3	22165384;7106439;12963615		CID	1	0	1	1	68.85	5.21267e-07	0	0	6	2	883.455	1765.9	0.526671	75.18	10227	10227	MS2	13/150	190314_narita_W_02.raw
	High	EVDEQMLNVQNK	Unambiguous	4	2	22165384;7106439		CID	1	0	1	1	67.73	5.22831e-07	0	37.587	4	2	723.848	1446.69	-0.00874173	76.8867	10754	10754	MS2	8/108	190314_narita_W_02.raw
	High	EIVHIQAGQCGNQIGAK	Unambiguous	6	3	22165384;7106439;12963615		CID	1	0	1	1	66.51	1.06095e-06	0	20.7648	5	2	883.455	1765.9	0.872302	74.9984	10169	10169	MS2	12/150	190314_narita_W_02.raw
	High	ISVYYNEATGGK	Unambiguous	1	1	7106439		CID	1	0	1	1	65.35	1.07945e-06	0	0	3	2	651.322	1301.64	-0.364888	75.4238	10294	10294	MS2	9/114	190314_narita_W_02.raw
	High	FWEVISDEHGIDPTGTYHGDSDLQLDR	Unambiguous	1	1	7106439		CID	0.5077	0	1	1	64.61	6.22691e-07	0	0	2	3	1034.81	3102.41	1.26447	94.6705	16176	16176	MS2	24/260	190314_narita_W_02.raw
	High	ISEQFTAMFR	Unambiguous	6	3	22165384;7106439;12963615		CID	1	0	1	1	51.62	2.85791e-05	0	42.9855	4	2	615.303	1229.6	0.640365	96.1292	16690	16690	MS2	8/92	190314_narita_W_02.raw
	High	EIVHIQAGQCGNQIGAK	Unambiguous	6	3	22165384;7106439;12963615		CID	1	0	1	1	44.9	0.000155325	0	0	6	3	589.306	1765.9	0.657309	74.7624	10096	10096	MS2	16/150	190314_narita_W_02.raw
	High	LAVNMVPFPR	Unambiguous	8	3	22165384;7106439;12963615		CID	1	0	1	1	41.49	0.000525088	0	4.70622	1	2	572.321	1143.63	0.484415	95.391	16432	16432	MS2	6/86	190314_narita_W_02.raw
	High	GHYTEGAELVDSVLDVVRK	Unambiguous	6	3	22165384;7106439;12963615		CID	1	0	1	1	39.05	0.000510251	1	12.1855	4	3	696.364	2087.08	-0.221442	103.84	19175	19175	MS2	15/168	190314_narita_W_02.raw
	High	ISEQFTAMFR	Unambiguous	6	3	22165384;7106439;12963615		CID	1	0	1	1	32.78	0.00221437	0	12.9353	4	2	615.304	1229.6	1.13675	96.604	16851	16851	MS2	8/92	190314_narita_W_02.raw
283806685	putative RNA-binding protein Luc7-like 2 isoform 3 [Mus musculus]	1417.97	31.38	3	8	9	28	325	38.5877	9.90576
	Confidence Level	Sequence	PSM Ambiguity	# Proteins	# Protein Groups	Protein Group Accessions	Modifications	Activation Type	ΔScore	ΔCn	Rank	Search Engine Rank	IonScore	Exp Value	# Missed Cleavages	Isolation Interference [%]	Ion Inject Time [ms]	Charge	m/z [Da]	MH+ [Da]	ΔM [ppm]	RT [min]	First Scan	Last Scan	MS Order	Ions Matched	Spectrum File
	High	LAETQEEISAEVAAK	Unambiguous	3	1	283806685		CID	1	0	1	1	104.31	2.16848e-10	0	0	6	2	794.907	1588.81	0.322969	78.4367	11243	11243	MS2	11/148	190314_narita_W_02.raw
	High	VEQLGAEGNVEESQK	Unambiguous	3	1	283806685		CID	1	0	1	1	100.35	3.41351e-10	0	0.811282	1	2	808.892	1616.78	0.598709	65.8639	7158	7158	MS2	22/158	190314_narita_W_02.raw
	High	VEQLGAEGNVEESQK	Unambiguous	3	1	283806685		CID	1	0	1	1	98.97	4.62693e-10	0	14.8762	2	3	539.597	1616.78	0.0618761	65.9133	7179	7179	MS2	11/158	190314_narita_W_02.raw
	High	LAETQEEISAEVAAK	Unambiguous	3	1	283806685		CID	1	0	1	1	94.18	2.0243e-09	0	14.4502	10	2	794.907	1588.81	0.246137	79.2977	11480	11480	MS2	19/148	190314_narita_W_02.raw
	High	LAETQEEISAEVAAK	Unambiguous	3	1	283806685		CID	1	0	1	1	93.97	2.36511e-09	0	0	15	2	794.907	1588.81	0.553463	80.1543	11678	11678	MS2	10/148	190314_narita_W_02.raw
	High	VEQLGAEGNVEESQK	Unambiguous	3	1	283806685		CID	1	0	1	1	88.89	4.84207e-09	0	29.7792	9	2	808.892	1616.78	0.523206	66.4792	7380	7380	MS2	12/158	190314_narita_W_02.raw
	High	VEQLGAEGNVEESQK	Unambiguous	3	1	283806685		CID	1	0	1	1	87.94	6.02603e-09	0	0	9	2	808.892	1616.78	0.447704	66.3176	7322	7322	MS2	22/158	190314_narita_W_02.raw
	High	LAETQEEISAEVAAK	Unambiguous	3	1	283806685		CID	1	0	1	1	87.69	9.95763e-09	0	5.09525	6	2	794.907	1588.81	0.3998	78.4692	11255	11255	MS2	20/148	190314_narita_W_02.raw
	High	VEQLGAEGNVEESQK	Unambiguous	3	1	283806685		CID	1	0	1	1	86.43	8.30411e-09	0	23.6111	6	2	808.892	1616.78	-0.00530937	66.5151	7393	7393	MS2	19/158	190314_narita_W_02.raw
	High	SHLLNCCPHDVLSGTR	Unambiguous	3	1	283806685		CID	1	0	1	1	86.1	8.71422e-09	0	51.32	4	2	876.419	1751.83	0.0350135	81.6175	12070	12070	MS2	10/170	190314_narita_W_02.raw
	High	VEQLGAEGNVEESQK	Unambiguous	3	1	283806685		CID	1	0	1	1	85.4	1.06709e-08	0	6.84153	4	2	808.892	1616.78	0.674211	66.2392	7294	7294	MS2	10/158	190314_narita_W_02.raw
	High	VEQLGAEGNVEESQK	Unambiguous	3	1	283806685		CID	1	0	1	1	84.57	1.30928e-08	0	15.469	4	2	808.892	1616.78	0.2967	66.4317	7361	7361	MS2	19/158	190314_narita_W_02.raw
	High	VEQLGAEGNVEESQK	Unambiguous	3	1	283806685		CID	1	0	1	1	78.84	4.89814e-08	0	0	3	2	808.892	1616.78	0.825215	66.3333	7326	7326	MS2	18/158	190314_narita_W_02.raw
	High	SHLLNCCPHDVLSGTR	Unambiguous	3	1	283806685		CID	1	0	1	1	72.38	2.05224e-07	0	38.8242	3	2	876.419	1751.83	-0.034668	81.554	12047	12047	MS2	10/170	190314_narita_W_02.raw
	High	VEQLGAEGNVEESQK	Unambiguous	3	1	283806685		CID	1	0	1	1	70.87	2.9874e-07	0	11.1959	7	2	808.892	1616.78	0.145695	66.5719	7413	7413	MS2	17/158	190314_narita_W_02.raw
	High	VEQLGAEGNVEESQK	Unambiguous	3	1	283806685		CID	1	0	1	1	68	5.78486e-07	0	9.17222	3	2	808.892	1616.78	0.221197	66.2697	7302	7302	MS2	10/158	190314_narita_W_02.raw
	High	NSMPASSFQQQK	Unambiguous	5	2	21536228;283806685		CID	1	0	1	1	59.29	3.47394e-06	0	4.11795	3	2	676.817	1352.63	0.818928	67.1984	7594	7594	MS2	6/120	190314_narita_W_02.raw
	High	NSMPASSFQQQK	Unambiguous	5	2	21536228;283806685		CID	1	0	1	1	59.15	4.01341e-06	0	0	1	2	676.817	1352.63	0.187201	66.4221	7356	7356	MS2	6/120	190314_narita_W_02.raw
	High	SHLLNCCPHDVLSGTR	Unambiguous	3	1	283806685		CID	1	0	1	1	53.86	1.45958e-05	0	33.26	1	3	584.615	1751.83	0.13186	81.4135	11997	11997	MS2	10/170	190314_narita_W_02.raw
	High	VEQLGAEGNVEESQK	Unambiguous	3	1	283806685		CID	1	0	1	1	52.2	2.19934e-05	0	19.3479	6	2	808.892	1616.78	0.145695	66.397	7349	7349	MS2	15/158	190314_narita_W_02.raw
	High	KREAEEVYR	Unambiguous	3	1	283806685		CID	1	0	1	1	43.93	0.000196219	2	7.70419	4	3	393.875	1179.61	-0.140654	54.9939	3664	3664	MS2	6/86	190314_narita_W_02.raw
	High	NSMPASSFQQQK	Unambiguous	5	2	21536228;283806685		CID	1	0	1	1	41.97	0.000209659	0	6.57325	2	2	676.817	1352.63	0.187201	66.2642	7299	7299	MS2	5/120	190314_narita_W_02.raw
	High	EKLEELKR	Unambiguous	3	1	283806685		CID	1	0	1	1	39.7	0.00138226	2	8.93501	1	2	522.806	1044.6	-0.288639	58.2856	4685	4685	MS2	6/76	190314_narita_W_02.raw
	High	AMLDQLMGTSR	Unambiguous	3	1	283806685		CID	1	0	1	1	39.64	0.000374817	0	56.121	4	2	611.8	1222.59	1.42666	92.6356	15426	15426	MS2	16/104	190314_narita_W_02.raw
	High	NSMPASSFQQQK	Unambiguous	5	2	21536228;283806685		CID	1	0	1	1	38.28	0.000438351	0	4.73981	2	2	676.817	1352.63	0.818928	66.3005	7313	7313	MS2	5/120	190314_narita_W_02.raw
	High	LHLGFIEIR	Unambiguous	3	1	283806685		CID	1	0	1	1	35.41	0.000287058	0	0	3	2	549.327	1097.65	0.122821	99.2335	17758	17758	MS2	7/64	190314_narita_W_02.raw
	High	VHDLALR	Unambiguous	3	1	283806685		CID	1	0	1	1	33.72	0.00165602	0	11.027	4	2	412.243	823.479	0.149316	65.3084	6967	6967	MS2	7/48	190314_narita_W_02.raw
	High	VHDLALR	Unambiguous	3	1	283806685		CID	1	0	1	1	28.8	0.0051412	0	26.2181	3	2	412.243	823.479	0.223435	65.8177	7140	7140	MS2	6/48	190314_narita_W_02.raw
164565377	splicing factor U2AF 65 kDa subunit isoform 2 [Mus musculus]	1391.33	33.76	4	9	9	30	471	53.087	9.08545
	Confidence Level	Sequence	PSM Ambiguity	# Proteins	# Protein Groups	Protein Group Accessions	Modifications	Activation Type	ΔScore	ΔCn	Rank	Search Engine Rank	IonScore	Exp Value	# Missed Cleavages	Isolation Interference [%]	Ion Inject Time [ms]	Charge	m/z [Da]	MH+ [Da]	ΔM [ppm]	RT [min]	First Scan	Last Scan	MS Order	Ions Matched	Spectrum File
	High	SVDETTQAMAFDGIIFQGQSLK	Unambiguous	2	1	164565377		CID	1	0	1	1	94.39	1.56483e-09	0	8.07004	1	2	1193.58	2386.16	0.448767	104.963	19513	19513	MS2	13/236	190314_narita_W_02.raw
	High	RPHDYQPLPGMSENPSVYVPGVVSTVVPDSAHK	Unambiguous	2	1	164565377		CID	1	0	1	1	92.77	2.29874e-09	0	9.94994	2	3	1187.26	3559.76	-1.42904	94.5033	16114	16114	MS2	20/372	190314_narita_W_02.raw
	High	LGGLTQAPGNPVLAVQINQDK	Unambiguous	2	1	164565377		CID	1	0	1	1	88.09	5.12288e-09	0	11.7521	3	2	1067.09	2133.17	1.23835	92.6311	15424	15424	MS2	26/220	190314_narita_W_02.raw
	High	LGGLTQAPGNPVLAVQINQDKNFAFLEFR	Unambiguous	2	1	164565377		CID	1	0	1	1	85.54	5.44546e-09	1	20.4773	4	3	1053.23	3157.68	1.03274	108.988	20665	20665	MS2	29/314	190314_narita_W_02.raw
	High	LGGLTQAPGNPVLAVQINQDK	Unambiguous	2	1	164565377		CID	1	0	1	1	85.4	7.06588e-09	0	0	2	2	1067.09	2133.17	0.322753	92.1758	15280	15280	MS2	14/220	190314_narita_W_02.raw
	High	RPHDYQPLPGMSENPSVYVPGVVSTVVPDSAHK	Unambiguous	2	1	164565377		CID	1	0	1	1	83.84	1.67284e-08	0	11.1527	2	3	1187.26	3559.76	-0.194541	94.4571	16097	16097	MS2	30/372	190314_narita_W_02.raw
	High	RPHDYQPLPGMSENPSVYVPGVVSTVVPDSAHK	Unambiguous	2	1	164565377		CID	1	0	1	1	82.57	2.37941e-08	0	4.85043	3	3	1187.26	3559.76	-0.400291	94.4027	16076	16076	MS2	26/372	190314_narita_W_02.raw
	High	YWDVPPPGFEHITPMQYK	Unambiguous	2	1	164565377		CID	1	0	1	1	73.82	1.49383e-07	0	8.80977	4	2	1103.03	2205.05	1.19958	97.1386	17039	17039	MS2	21/160	190314_narita_W_02.raw
	High	RPHDYQPLPGMSENPSVYVPGVVSTVVPDSAHK	Unambiguous	2	1	164565377		CID	1	0	1	1	71.38	3.20223e-07	0	10.8651	2	3	1187.26	3559.76	-0.914667	94.6065	16154	16154	MS2	25/372	190314_narita_W_02.raw
	High	YWDVPPPGFEHITPMQYK	Unambiguous	2	1	164565377		CID	1	0	1	1	71.3	2.77991e-07	0	18.7159	4	2	1103.03	2205.05	1.53173	96.725	16890	16890	MS2	12/160	190314_narita_W_02.raw
	High	YWDVPPPGFEHITPMQYK	Unambiguous	2	1	164565377		CID	1	0	1	1	70.25	3.49303e-07	0	5.58257	2	2	1103.03	2205.05	0.756702	96.7733	16908	16908	MS2	14/160	190314_narita_W_02.raw
	High	GAKEEHGGLIR	Unambiguous	2	1	164565377		CID	1	0	1	1	69.66	4.27166e-07	1	3.67214	4	2	583.818	1166.63	0.960441	56.572	4137	4137	MS2	9/98	190314_narita_W_02.raw
	High	LGGLTQAPGNPVLAVQINQDKNFAFLEFR	Unambiguous	2	1	164565377		CID	1	0	1	1	68.34	3.15093e-07	1	74.1352	1	3	1053.23	3157.68	1.61262	109.01	20668	20668	MS2	27/314	190314_narita_W_02.raw
	High	SVDETTQAMAFDGIIFQGQSLK	Unambiguous	2	1	164565377		CID	1	0	1	1	67.58	7.50704e-07	0	33.252	6	2	1193.58	2386.16	0.858028	105.574	19704	19704	MS2	14/236	190314_narita_W_02.raw
	High	KYWDVPPPGFEHITPMQYK	Unambiguous	2	1	164565377		CID	1	0	1	1	63.3	2.2919e-06	1	0	13	2	1167.08	2333.15	1.13402	91.4859	15058	15058	MS2	12/200	190314_narita_W_02.raw
	High	GAKEEHGGLIR	Unambiguous	2	1	164565377		CID	1	0	1	1	62.08	2.60165e-06	1	6.75337	1	3	389.548	1166.63	0.478058	56.545	4132	4132	MS2	7/98	190314_narita_W_02.raw
	High	KYWDVPPPGFEHITPMQYK	Unambiguous	2	1	164565377		CID	1	0	1	1	61.04	3.85652e-06	1	12.4694	10	2	1167.08	2333.15	1.13402	91.5915	15093	15093	MS2	11/200	190314_narita_W_02.raw
	High	KYWDVPPPGFEHITPMQYK	Unambiguous	2	1	164565377		CID	1	0	1	1	59.44	5.46061e-06	1	12.0456	2	3	778.386	2333.14	0.971295	92.0998	15253	15253	MS2	19/200	190314_narita_W_02.raw
	High	KYWDVPPPGFEHITPMQYK	Unambiguous	2	1	164565377		CID	1	0	1	1	57.52	8.23101e-06	1	2.4564	1	3	778.386	2333.14	0.814335	91.33	15002	15002	MS2	15/200	190314_narita_W_02.raw
	High	KYWDVPPPGFEHITPMQYK	Unambiguous	2	1	164565377		CID	1	0	1	1	54.92	1.4978e-05	1	12.2973	2	3	778.386	2333.14	0.657375	92.4215	15355	15355	MS2	15/200	190314_narita_W_02.raw
	High	LGGLTQAPGNPVLAVQINQDK	Unambiguous	2	1	164565377		CID	1	0	1	1	54.06	1.31536e-05	0	8.48538	1	3	711.728	2133.17	0.888698	92.2155	15294	15294	MS2	22/220	190314_narita_W_02.raw
	High	KYWDVPPPGFEHITPMQYK	Unambiguous	2	1	164565377		CID	1	0	1	1	48.92	5.51402e-05	1	0	6	2	1167.07	2333.14	-0.121663	91.5146	15067	15067	MS2	11/200	190314_narita_W_02.raw
	High	KYWDVPPPGFEHITPMQYK	Unambiguous	2	1	164565377		CID	1	0	1	1	47.76	7.36975e-05	1	13.481	2	3	778.386	2333.14	0.500415	92.1362	15266	15266	MS2	21/200	190314_narita_W_02.raw
	High	LFIGGLPNYLNDDQVK	Unambiguous	4	1	164565377		CID	1	0	1	1	45.98	0.000143838	0	41.0422	3	2	903.477	1805.95	1.81595	102.665	18812	18812	MS2	9/138	190314_narita_W_02.raw
	High	GYAFCEYVDINVTDQAIAGLNGMQLGDKK	Unambiguous	2	1	164565377		CID	1	0	1	1	44.71	0.000131845	1	12.5765	3	3	1045.17	3133.5	0.818767	110.648	20977	20977	MS2	11/302	190314_narita_W_02.raw
	High	YWDVPPPGFEHITPMQYK	Unambiguous	2	1	164565377		CID	1	0	1	1	44.23	0.00014159	0	35.0946	9	2	1103.03	2205.05	1.42101	97.2885	17091	17091	MS2	13/160	190314_narita_W_02.raw
	High	YWDVPPPGFEHITPMQYK	Unambiguous	2	1	164565377		CID	1	0	1	1	42.05	0.000240138	0	34.0109	6	2	1103.03	2205.05	0.313826	97.388	17127	17127	MS2	12/160	190314_narita_W_02.raw
	High	YWDVPPPGFEHITPMQYK	Unambiguous	2	1	164565377		CID	1	0	1	1	36.05	0.000881512	0	12.4329	0	3	735.688	2205.05	0.889002	97.4136	17134	17134	MS2	7/160	190314_narita_W_02.raw
	High	YWDVPPPGFEHITPMQYK	Unambiguous	2	1	164565377		CID	1	0	1	1	34.48	0.0012654	0	55.3307	9	2	1103.03	2205.05	0.86742	97.0374	17005	17005	MS2	12/160	190314_narita_W_02.raw
	High	YWDVPPPGFEHITPMQYK	Unambiguous	2	1	164565377		CID	1	0	1	1	31.82	0.00243333	0	22.7246	7	2	1103.03	2205.05	0.535264	96.894	16951	16951	MS2	11/160	190314_narita_W_02.raw
254540166	78 kDa glucose-regulated protein precursor [Mus musculus]	1387.74	23.66	1	11	13	29	655	72.3775	5.16064
	Confidence Level	Sequence	PSM Ambiguity	# Proteins	# Protein Groups	Protein Group Accessions	Modifications	Activation Type	ΔScore	ΔCn	Rank	Search Engine Rank	IonScore	Exp Value	# Missed Cleavages	Isolation Interference [%]	Ion Inject Time [ms]	Charge	m/z [Da]	MH+ [Da]	ΔM [ppm]	RT [min]	First Scan	Last Scan	MS Order	Ions Matched	Spectrum File
	High	LYGSGGPPPTGEEDTSEKDEL	Unambiguous	1	1	254540166		CID	1	0	1	1	129.51	2.57471e-13	1	12.0143	6	2	1089.49	2177.97	-0.208457	79.5845	11547	11547	MS2	17/192	190314_narita_W_02.raw
	High	IEWLESHQDADIEDFK	Unambiguous	1	1	254540166		CID	1	0	1	1	112.42	1.17423e-11	0	10.142	2	2	987.958	1974.91	0.657274	92.4169	15353	15353	MS2	22/160	190314_narita_W_02.raw
	High	LYGSGGPPPTGEEDTSEKDEL	Unambiguous	1	1	254540166		CID	1	0	1	1	104.48	8.02015e-11	1	0	3	2	1089.49	2177.97	-0.544744	79.1209	11431	11431	MS2	17/192	190314_narita_W_02.raw
	High	IINEPTAAAIAYGLDK	Unambiguous	4	4	254540166;31981690;31560686;124339838		CID	1	0	1	1	96.58	9.4508e-10	0	2.38977	1	2	830.452	1659.9	1.0416	94.8605	16236	16236	MS2	11/168	190314_narita_W_02.raw
	High	IINEPTAAAIAYGLDKR	Unambiguous	1	1	254540166		CID	1	0	1	1	93.12	1.77948e-09	1	17.3341	4	2	908.502	1816	0.456323	90.707	14822	14822	MS2	13/178	190314_narita_W_02.raw
	High	LYGSGGPPPTGEEDTSEKDEL	Unambiguous	1	1	254540166		CID	1	0	1	1	92.94	1.04173e-09	1	19.788	5	2	1089.49	2177.97	0.239924	79.0605	11417	11417	MS2	15/192	190314_narita_W_02.raw
	High	TKPYIQVDIGGGQTK	Unambiguous	1	1	254540166		CID	1	0	1	1	88.49	9.20266e-09	0	0	3	2	802.936	1604.86	0.224519	78.4616	11251	11251	MS2	21/164	190314_narita_W_02.raw
	High	IEIESFFEGEDFSETLTR	Unambiguous	1	1	254540166		CID	1	0	1	1	83.84	1.23914e-08	0	21.4147	4	2	1075	2149	1.2919	110.099	20897	20897	MS2	14/166	190314_narita_W_02.raw
	High	IEIESFFEGEDFSETLTR	Unambiguous	1	1	254540166		CID	1	0	1	1	75.34	8.77246e-08	0	10.2697	1	2	1075	2149	1.2919	110.127	20906	20906	MS2	14/166	190314_narita_W_02.raw
	High	TKPYIQVDIGGGQTK	Unambiguous	1	1	254540166		CID	1	0	1	1	73.39	3.00083e-07	0	19.3449	5	2	802.936	1604.86	0.300581	78.4346	11242	11242	MS2	18/164	190314_narita_W_02.raw
	High	AKFEELNMDLFR	Unambiguous	1	1	254540166		CID	1	0	1	1	66.34	7.78117e-07	1	26.87	1	2	756.881	1512.75	1.62923	97.7718	17262	17262	MS2	8/118	190314_narita_W_02.raw
	High	ELEEIVQPIISK	Unambiguous	1	1	254540166		CID	1	0	1	1	65.45	1.02637e-06	0	16.1208	1	2	699.398	1397.79	0.648939	92.1715	15278	15278	MS2	7/118	190314_narita_W_02.raw
	High	IINEPTAAAIAYGLDKR	Unambiguous	1	1	254540166		CID	1	0	1	1	62.38	1.90772e-06	1	24.3392	10	2	908.503	1816	0.926859	90.6875	14817	14817	MS2	13/178	190314_narita_W_02.raw
	High	TWNDPSVQQDIK	Unambiguous	1	1	254540166		CID	1	0	1	1	61.77	2.16214e-06	0	15.5534	2	2	715.85	1430.69	0.509376	78.3723	11224	11224	MS2	8/124	190314_narita_W_02.raw
	High	MKETAEAYLGK	Unambiguous	1	1	254540166		CID	1	0	1	1	56.83	8.61089e-06	1	24.0633	6	2	620.816	1240.62	0.535398	70.0106	8556	8556	MS2	18/104	190314_narita_W_02.raw
	High	VEIIANDQGNR	Unambiguous	6	4	254540166;31981690;31560686;124339838		CID	1	0	1	1	56.61	1.2005e-05	0	3.16938	4	2	614.818	1228.63	0.594548	67.46	7686	7686	MS2	16/100	190314_narita_W_02.raw
	High	MKETAEAYLGK	Unambiguous	1	1	254540166		CID	1	0	1	1	54.96	9.09588e-06	1	4.71916	4	2	620.816	1240.62	-0.251756	69.7887	8477	8477	MS2	7/104	190314_narita_W_02.raw
	High	IINEPTAAAIAYGLDK	Unambiguous	4	4	254540166;31981690;31560686;124339838		CID	1	0	1	1	52.11	2.67602e-05	0	26.5126	2	2	830.452	1659.9	0.894522	94.7906	16212	16212	MS2	10/168	190314_narita_W_02.raw
	High	EFFNGKEPSR	Unambiguous	1	1	254540166		CID	1	0	1	1	52.05	2.30782e-05	1	7.16765	3	2	605.796	1210.59	0.268893	68.647	8090	8090	MS2	7/100	190314_narita_W_02.raw
	High	VEIIANDQGNR	Unambiguous	6	4	254540166;31981690;31560686;124339838		CID	1	0	1	1	51.85	3.62487e-05	0	22.9518	3	2	614.818	1228.63	0.495193	68.2371	7953	7953	MS2	9/100	190314_narita_W_02.raw
	High	FEELNMDLFR	Unambiguous	1	1	254540166		CID	1	0	1	1	47.67	3.76203e-05	0	11.4358	2	2	657.314	1313.62	0.95449	103.827	19169	19169	MS2	7/92	190314_narita_W_02.raw
	High	LYGSGGPPPTGEEDTSEKDEL	Unambiguous	1	1	254540166		CID	1	0	1	1	43.76	8.6249e-05	1	0	9	2	1089.49	2177.97	0.127829	79.0878	11422	11422	MS2	25/192	190314_narita_W_02.raw
	High	EFFNGKEPSR	Unambiguous	1	1	254540166		CID	1	0	1	1	43.36	0.000163768	1	12.1142	4	2	605.797	1210.59	1.17641	68.7856	8141	8141	MS2	5/100	190314_narita_W_02.raw
	High	VEIIANDQGNR	Unambiguous	6	4	254540166;31981690;31560686;124339838		CID	1	0	1	1	39.96	0.000555089	0	5.78647	4	2	614.818	1228.63	0.693903	68.2772	7968	7968	MS2	8/100	190314_narita_W_02.raw
	High	EFFNGKEPSR	Unambiguous	1	1	254540166		CID	1	0	1	1	38.29	0.000526294	1	9.86501	4	2	605.797	1210.59	1.17641	68.6988	8111	8111	MS2	8/100	190314_narita_W_02.raw
	High	LYGSGGPPPTGEEDTSEKDEL	Unambiguous	1	1	254540166		CID	1	0	1	1	33.85	0.000947824	1	14.2503	5	3	726.662	2177.97	-0.102536	79.2343	11463	11463	MS2	21/192	190314_narita_W_02.raw
	High	IEWLESHQDADIEDFK	Unambiguous	1	1	254540166		CID	1	0	1	1	32.38	0.00124291	0	8.38814	2	3	658.975	1974.91	0.712276	92.349	15332	15332	MS2	7/160	190314_narita_W_02.raw
	High	TKPYIQVDIGGGQTK	Unambiguous	1	1	254540166		CID	1	0	1	1	31.8	0.00429451	0	16.1552	2	3	535.626	1604.86	0.102046	78.4013	11232	11232	MS2	19/164	190314_narita_W_02.raw
	High	MKETAEAYLGK	Unambiguous	1	1	254540166		CID	1	0	1	1	29.33	0.00320873	1	3.79513	2	3	414.213	1240.62	-0.410186	69.7868	8476	8476	MS2	5/104	190314_narita_W_02.raw
34328400	serine/arginine-rich splicing factor 1 isoform 1 [Mus musculus]	1379.91	35.08	2	9	9	38	248	27.7278	10.3599
	Confidence Level	Sequence	PSM Ambiguity	# Proteins	# Protein Groups	Protein Group Accessions	Modifications	Activation Type	ΔScore	ΔCn	Rank	Search Engine Rank	IonScore	Exp Value	# Missed Cleavages	Isolation Interference [%]	Ion Inject Time [ms]	Charge	m/z [Da]	MH+ [Da]	ΔM [ppm]	RT [min]	First Scan	Last Scan	MS Order	Ions Matched	Spectrum File
	High	EAGDVCYADVYR	Unambiguous	2	1	34328400		CID	1	0	1	1	81.09	1.16705e-08	0	3.18244	2	2	680.795	1360.58	-0.129016	81.5834	12058	12058	MS2	10/104	190314_narita_W_02.raw
	High	VVVSGLPPSGSWQDLK	Unambiguous	2	1	34328400		CID	1	0	1	1	75.97	7.84082e-08	0	2.60379	0	2	834.952	1668.9	0.759115	92.1279	15262	15262	MS2	17/146	190314_narita_W_02.raw
	High	IYVGNLPPDIR	Unambiguous	2	1	34328400		CID	1	0	1	1	70.4	2.69043e-07	0	0	1	2	628.854	1256.7	0.351405	91.1365	14945	14945	MS2	14/92	190314_narita_W_02.raw
	High	GGPPFAFVEFEDPRDAEDAVYGR	Unambiguous	2	1	34328400		CID	1	0	1	1	67.31	4.92318e-07	1	19.6658	3	3	847.729	2541.17	1.37525	105.559	19697	19697	MS2	13/212	190314_narita_W_02.raw
	High	GGPPFAFVEFEDPRDAEDAVYGR	Unambiguous	2	1	34328400		CID	1	0	1	1	64.96	8.45758e-07	1	14.1845	4	2	1271.09	2541.17	-0.661033	103.359	19027	19027	MS2	9/212	190314_narita_W_02.raw
	High	GGPPFAFVEFEDPR	Unambiguous	2	1	34328400		CID	1	0	1	1	64.63	1.10192e-06	0	3.72015	2	2	782.876	1564.75	1.20238	104.694	19441	19441	MS2	15/110	190314_narita_W_02.raw
	High	VVVSGLPPSGSWQDLK	Unambiguous	2	1	34328400		CID	1	0	1	1	64.35	1.13858e-06	0	1.38183	0	2	834.952	1668.9	0.612826	94.2338	16014	16014	MS2	17/146	190314_narita_W_02.raw
	High	VVVSGLPPSGSWQDLK	Unambiguous	2	1	34328400		CID	1	0	1	1	63.17	1.49404e-06	0	2.06653	0	2	834.952	1668.9	0.612826	92.906	15515	15515	MS2	15/146	190314_narita_W_02.raw
	High	GGPPFAFVEFEDPRDAEDAVYGR	Unambiguous	2	1	34328400		CID	1	0	1	1	62.95	1.39422e-06	1	27.3683	4	2	1271.09	2541.17	0.395783	104.279	19320	19320	MS2	11/212	190314_narita_W_02.raw
	High	IYVGNLPPDIR	Unambiguous	2	1	34328400		CID	1	0	1	1	62.24	1.70155e-06	0	12.1717	4	2	628.854	1256.7	0.545676	92.1784	15281	15281	MS2	8/92	190314_narita_W_02.raw
	High	VVVSGLPPSGSWQDLK	Unambiguous	2	1	34328400		CID	1	0	1	1	60.71	3.26934e-06	0	1.73666	0	2	834.953	1668.9	1.34427	93.6824	15807	15807	MS2	15/146	190314_narita_W_02.raw
	High	VVVSGLPPSGSWQDLK	Unambiguous	2	1	34328400		CID	1	0	1	1	60.45	2.79487e-06	0	1.27224	0	2	834.952	1668.9	0.612826	91.8103	15168	15168	MS2	15/146	190314_narita_W_02.raw
	High	KEDMTYAVR	Unambiguous	2	1	34328400		CID	1	0	1	1	60.42	4.40293e-06	1	10.458	3	2	556.775	1112.54	1.25516	64.7224	6782	6782	MS2	8/86	190314_narita_W_02.raw
	High	EAGDVCYADVYR	Unambiguous	2	1	34328400		CID	1	0	1	1	58.23	1.50314e-06	0	7.10363	1	2	680.795	1360.58	-0.75705	82.3523	12303	12303	MS2	9/104	190314_narita_W_02.raw
	High	IYVGNLPPDIR	Unambiguous	2	1	34328400		CID	1	0	1	1	57.98	3.8213e-06	0	9.44928	3	2	628.854	1256.7	0.934218	92.1343	15265	15265	MS2	8/92	190314_narita_W_02.raw
	High	GGPPFAFVEFEDPRDAEDAVYGR	Unambiguous	2	1	34328400		CID	1	0	1	1	57.17	5.37227e-06	1	45.7503	9	2	1271.09	2541.17	0.780079	104.368	19353	19353	MS2	13/212	190314_narita_W_02.raw
	High	DGYDYDGYR	Unambiguous	2	1	34328400		CID	1	0	1	1	57.06	1.96322e-06	0	22.8949	6	2	562.22	1123.43	-0.367378	73.9463	9838	9838	MS2	7/74	190314_narita_W_02.raw
	High	VVVSGLPPSGSWQDLK	Unambiguous	2	1	34328400		CID	1	0	1	1	56.82	6.13511e-06	0	2.49522	0	2	834.952	1668.9	1.05169	93.9741	15914	15914	MS2	13/146	190314_narita_W_02.raw
	High	GGPPFAFVEFEDPRDAEDAVYGR	Unambiguous	2	1	34328400		CID	1	0	1	1	56.47	5.41017e-06	1	3.78792	0	3	847.729	2541.17	1.87964	103.649	19109	19109	MS2	20/212	190314_narita_W_02.raw
	High	IYVGNLPPDIR	Unambiguous	2	1	34328400		CID	1	0	1	1	55.58	7.88578e-06	0	11.1176	3	2	628.854	1256.7	0.642812	91.9283	15210	15210	MS2	7/92	190314_narita_W_02.raw
	High	IYVGNLPPDIR	Unambiguous	2	1	34328400		CID	1	0	1	1	54.98	9.05409e-06	0	9.96254	3	2	628.854	1256.7	0.545676	92.4627	15370	15370	MS2	14/92	190314_narita_W_02.raw
	High	GGPPFAFVEFEDPR	Unambiguous	2	1	34328400		CID	1	0	1	1	53.99	1.29683e-05	0	6.44008	0	2	782.876	1564.75	1.28039	103.929	19207	19207	MS2	8/110	190314_narita_W_02.raw
	High	GGPPFAFVEFEDPRDAEDAVYGR	Unambiguous	2	1	34328400		CID	1	0	1	1	52.9	1.35908e-05	1	28.0105	2	3	847.729	2541.17	1.23114	105.416	19650	19650	MS2	12/212	190314_narita_W_02.raw
	High	IYVGNLPPDIR	Unambiguous	2	1	34328400		CID	1	0	1	1	52.08	1.76541e-05	0	63.7449	3	2	628.854	1256.7	0.448541	92.4237	15356	15356	MS2	9/92	190314_narita_W_02.raw
	High	GGPPFAFVEFEDPRDAEDAVYGR	Unambiguous	2	1	34328400		CID	1	0	1	1	45.64	8.45983e-05	1	6.4747	2	3	847.729	2541.17	1.08703	102.525	18768	18768	MS2	11/212	190314_narita_W_02.raw
	High	GGPPFAFVEFEDPRDAEDAVYGR	Unambiguous	2	1	34328400		CID	1	0	1	1	42.95	0.000124213	1	18.038	5	2	1271.09	2541.17	1.4526	103.423	19044	19044	MS2	10/212	190314_narita_W_02.raw
	High	DGYDYDGYR	Unambiguous	2	1	34328400		CID	1	0	1	1	41.89	6.4561e-05	0	34.0747	3	2	562.22	1123.43	0.284572	74.7685	10099	10099	MS2	7/74	190314_narita_W_02.raw
	High	DAEDAVYGR	Unambiguous	2	1	34328400		CID	1	0	1	1	40.81	0.000178418	0	30.7177	3	2	498.225	995.442	-0.421776	65.0647	6889	6889	MS2	7/70	190314_narita_W_02.raw
	High	GGPPFAFVEFEDPRDAEDAVYGR	Unambiguous	2	1	34328400		CID	1	0	1	1	39.51	0.000313443	1	9.9233	1	2	1271.09	2541.17	0.684005	104.174	19289	19289	MS2	11/212	190314_narita_W_02.raw
	High	DGYDYDGYR	Unambiguous	2	1	34328400		CID	1	0	1	1	38.96	0.000126756	0	12.6872	2	2	562.22	1123.43	0.175913	69.1299	8264	8264	MS2	6/74	190314_narita_W_02.raw
	High	GGPPFAFVEFEDPRDAEDAVYGR	Unambiguous	2	1	34328400		CID	1	0	1	1	37.95	0.00042486	1	79.2615	1	3	847.729	2541.17	1.30319	105.192	19584	19584	MS2	10/212	190314_narita_W_02.raw
	High	GGPPFAFVEFEDPRDAEDAVYGR	Unambiguous	2	1	34328400		CID	1	0	1	1	36.6	0.00064539	1	33.949	1	3	847.729	2541.17	1.15908	102.889	18889	18889	MS2	10/212	190314_narita_W_02.raw
	High	DGYDYDGYR	Unambiguous	2	1	34328400		CID	1	0	1	1	35.44	0.000285082	0	39.5892	1	2	562.22	1123.43	-0.25872	73.6583	9731	9731	MS2	6/74	190314_narita_W_02.raw
	High	VVVSGLPPSGSWQDLK	Unambiguous	2	1	34328400		CID	1	0	1	1	33.6	0.00128772	0	5.5301	1	2	834.952	1668.9	1.05169	95.2647	16385	16385	MS2	13/146	190314_narita_W_02.raw
	High	VKVDGPR	Unambiguous	1	1	34328400		CID	1	0	1	1	33.43	0.00272365	1	13.964	2	2	385.73	770.452	0.0670136	54.6878	3572	3572	MS2	6/58	190314_narita_W_02.raw
	High	GGPPFAFVEFEDPRDAEDAVYGR	Unambiguous	2	1	34328400		CID	1	0	1	1	32.89	0.00143932	1	11.0822	0	3	847.728	2541.17	0.654695	104.432	19373	19373	MS2	9/212	190314_narita_W_02.raw
	High	VVVSGLPPSGSWQDLK	Unambiguous	2	1	34328400		CID	1	0	1	1	32.7	0.0016648	0	20.1096	3	2	834.952	1668.9	0.612826	96.3691	16762	16762	MS2	12/146	190314_narita_W_02.raw
	High	VVVSGLPPSGSWQDLK	Unambiguous	2	1	34328400		CID	1	0	1	1	29.56	0.00343053	0	2.57862	2	2	834.952	1668.9	0.905403	96.0179	16654	16654	MS2	8/146	190314_narita_W_02.raw
12963615	tubulin beta-3 chain [Mus musculus]	1301.25	24.22	3	2	8	25	450	50.3862	4.93213
	Confidence Level	Sequence	PSM Ambiguity	# Proteins	# Protein Groups	Protein Group Accessions	Modifications	Activation Type	ΔScore	ΔCn	Rank	Search Engine Rank	IonScore	Exp Value	# Missed Cleavages	Isolation Interference [%]	Ion Inject Time [ms]	Charge	m/z [Da]	MH+ [Da]	ΔM [ppm]	RT [min]	First Scan	Last Scan	MS Order	Ions Matched	Spectrum File
	High	GHYTEGAELVDSVLDVVR	Unambiguous	6	3	22165384;7106439;12963615		CID	1	0	1	1	140.21	4.04938e-14	0	20.7645	2	2	979.996	1958.98	1.048	107.96	20398	20398	MS2	25/158	190314_narita_W_02.raw
	High	GHYTEGAELVDSVLDVVR	Unambiguous	6	3	22165384;7106439;12963615		CID	1	0	1	1	105.36	1.10607e-10	0	21.1698	10	2	979.995	1958.98	0.424871	107.937	20392	20392	MS2	27/158	190314_narita_W_02.raw
	High	EIVHIQAGQCGNQIGAK	Unambiguous	6	3	22165384;7106439;12963615		CID	1	0	1	1	103.31	1.86664e-10	0	12.8938	6	2	883.455	1765.9	0.388418	74.7018	10075	10075	MS2	23/150	190314_narita_W_02.raw
	High	EIVHIQAGQCGNQIGAK	Unambiguous	6	3	22165384;7106439;12963615		CID	1	0	1	1	101.27	2.9858e-10	0	0	8	2	883.455	1765.9	0.526671	74.9742	10162	10162	MS2	23/150	190314_narita_W_02.raw
	High	EIVHIQAGQCGNQIGAK	Unambiguous	6	3	22165384;7106439;12963615		CID	1	0	1	1	94.58	1.42818e-09	0	0	9	2	883.454	1765.9	0.111913	74.5714	10030	10030	MS2	13/150	190314_narita_W_02.raw
	High	EIVHIQAGQCGNQIGAK	Unambiguous	6	3	22165384;7106439;12963615		CID	1	0	1	1	87.26	7.7052e-09	0	0	5	2	883.455	1765.9	0.250165	74.6403	10054	10054	MS2	14/150	190314_narita_W_02.raw
	High	EIVHIQAGQCGNQIGAK	Unambiguous	6	3	22165384;7106439;12963615		CID	1	0	1	1	84.96	1.27662e-08	0	14.6533	4	2	883.454	1765.9	-0.302845	74.6611	10060	10060	MS2	11/150	190314_narita_W_02.raw
	High	EIVHIQAGQCGNQIGAK	Unambiguous	6	3	22165384;7106439;12963615		CID	1	0	1	1	81.99	2.59289e-08	0	0	2	2	883.454	1765.9	-0.0263399	75.0565	10188	10188	MS2	14/150	190314_narita_W_02.raw
	High	EIVHIQAGQCGNQIGAK	Unambiguous	6	3	22165384;7106439;12963615		CID	1	0	1	1	81.79	2.64887e-08	0	0	3	2	883.455	1765.9	0.457544	75.0249	10177	10177	MS2	25/150	190314_narita_W_02.raw
	High	EIVHIQAGQCGNQIGAK	Unambiguous	6	3	22165384;7106439;12963615		CID	1	0	1	1	78.86	5.20068e-08	0	16.2424	7	2	883.454	1765.9	-0.164593	74.5162	10021	10021	MS2	25/150	190314_narita_W_02.raw
	High	EIVHIQAGQCGNQIGAK	Unambiguous	6	3	22165384;7106439;12963615		CID	1	0	1	1	77.65	6.87163e-08	0	0	6	2	883.455	1765.9	0.388418	75.1549	10220	10220	MS2	14/150	190314_narita_W_02.raw
	High	EIVHIQAGQCGNQIGAK	Unambiguous	6	3	22165384;7106439;12963615		CID	1	0	1	1	76.22	9.79003e-08	0	0	4	2	883.455	1765.9	0.181039	74.6044	10041	10041	MS2	9/150	190314_narita_W_02.raw
	High	AILVDLEPGTMDSVR	Unambiguous	4	2	7106439;12963615		CID	1	0	1	1	74.09	2.0472e-07	0	10.7433	1	2	808.423	1615.84	1.45139	96.9853	16985	16985	MS2	22/128	190314_narita_W_02.raw
	High	SGAFGHLFRPDNFIFGQSGAGNNWAK	Unambiguous	1	1	12963615		CID	1	0	1	1	70.16	3.71074e-07	0	25.8444	2	3	932.455	2795.35	2.18484	100.546	18211	18211	MS2	25/268	190314_narita_W_02.raw
	High	EIVHIQAGQCGNQIGAK	Unambiguous	6	3	22165384;7106439;12963615		CID	1	0	1	1	68.85	5.21267e-07	0	0	6	2	883.455	1765.9	0.526671	75.18	10227	10227	MS2	13/150	190314_narita_W_02.raw
	High	EIVHIQAGQCGNQIGAK	Unambiguous	6	3	22165384;7106439;12963615		CID	1	0	1	1	66.51	1.06095e-06	0	20.7648	5	2	883.455	1765.9	0.872302	74.9984	10169	10169	MS2	12/150	190314_narita_W_02.raw
	High	EVDEQMLAIQSK	Unambiguous	1	1	12963615		CID	1	0	1	1	58.74	8.28689e-06	0	27.4151	3	2	695.848	1390.69	0.489788	81.6735	12093	12093	MS2	14/122	190314_narita_W_02.raw
	High	ISEQFTAMFR	Unambiguous	6	3	22165384;7106439;12963615		CID	1	0	1	1	51.62	2.85791e-05	0	42.9855	4	2	615.303	1229.6	0.640365	96.1292	16690	16690	MS2	8/92	190314_narita_W_02.raw
	High	EIVHIQAGQCGNQIGAK	Unambiguous	6	3	22165384;7106439;12963615		CID	1	0	1	1	44.9	0.000155325	0	0	6	3	589.306	1765.9	0.657309	74.7624	10096	10096	MS2	16/150	190314_narita_W_02.raw
	High	LAVNMVPFPR	Unambiguous	8	3	22165384;7106439;12963615		CID	1	0	1	1	41.49	0.000525088	0	4.70622	1	2	572.321	1143.63	0.484415	95.391	16432	16432	MS2	6/86	190314_narita_W_02.raw
	High	GHYTEGAELVDSVLDVVRK	Unambiguous	6	3	22165384;7106439;12963615		CID	1	0	1	1	39.05	0.000510251	1	12.1855	4	3	696.364	2087.08	-0.221442	103.84	19175	19175	MS2	15/168	190314_narita_W_02.raw
	High	ISEQFTAMFR	Unambiguous	6	3	22165384;7106439;12963615		CID	1	0	1	1	32.78	0.00221437	0	12.9353	4	2	615.304	1229.6	1.13675	96.604	16851	16851	MS2	8/92	190314_narita_W_02.raw
	High	SGAFGHLFRPDNFIFGQSGAGNNWAK	Unambiguous	1	1	12963615		CID	1	0	1	1	32.62	0.00207866	0	33.3626	10	3	932.454	2795.35	1.59531	100.602	18232	18232	MS2	15/268	190314_narita_W_02.raw
	High	EVDEQMLAIQSK	Unambiguous	1	1	12963615		CID	1	0	1	1	29.62	0.00654864	0	45.7045	6	2	695.848	1390.69	-0.0368734	81.6444	12083	12083	MS2	8/122	190314_narita_W_02.raw
	High	SGAFGHLFRPDNFIFGQSGAGNNWAK	Unambiguous	1	1	12963615		CID	1	0	1	1	29.46	0.00447298	0	22.9372	4	3	932.453	2795.35	0.416248	100.506	18197	18197	MS2	23/268	190314_narita_W_02.raw
31981690	heat shock cognate 71 kDa protein [Mus musculus]	1218.99	34.37	1	10	18	31	646	70.8272	5.51611
	Confidence Level	Sequence	PSM Ambiguity	# Proteins	# Protein Groups	Protein Group Accessions	Modifications	Activation Type	ΔScore	ΔCn	Rank	Search Engine Rank	IonScore	Exp Value	# Missed Cleavages	Isolation Interference [%]	Ion Inject Time [ms]	Charge	m/z [Da]	MH+ [Da]	ΔM [ppm]	RT [min]	First Scan	Last Scan	MS Order	Ions Matched	Spectrum File
	High	IINEPTAAAIAYGLDK	Unambiguous	4	4	254540166;31981690;31560686;124339838		CID	1	0	1	1	96.58	9.4508e-10	0	2.38977	1	2	830.452	1659.9	1.0416	94.8605	16236	16236	MS2	11/168	190314_narita_W_02.raw
	High	IINEPTAAAIAYGLDKK	Unambiguous	2	2	31981690;31560686		CID	1	0	1	1	92.76	1.35064e-09	1	49.0886	4	2	894.5	1787.99	0.899102	89.7867	14501	14501	MS2	14/178	190314_narita_W_02.raw
	High	IINEPTAAAIAYGLDKK	Unambiguous	2	2	31981690;31560686		CID	1	0	1	1	89.74	2.97275e-09	1	11.745	1	2	894.499	1787.99	0.557741	89.8152	14510	14510	MS2	14/178	190314_narita_W_02.raw
	High	STAGDTHLGGEDFDNR	Unambiguous	2	2	31981690;31560686		CID	1	0	1	1	82.7	5.3576e-09	0	5.05422	29	2	846.367	1691.73	0.0557458	69.1785	8284	8284	MS2	12/148	190314_narita_W_02.raw
	High	STAGDTHLGGEDFDNR	Unambiguous	2	2	31981690;31560686		CID	1	0	1	1	77.56	1.74973e-08	0	10.5507	4	2	846.368	1691.73	1.35457	68.693	8108	8108	MS2	19/148	190314_narita_W_02.raw
	High	SQIHDIVLVGGSTR	Unambiguous	1	1	31981690		CID	1	0	1	1	72.64	2.09634e-07	0	26.7003	13	2	741.407	1481.81	-0.134252	80.3661	11734	11734	MS2	11/152	190314_narita_W_02.raw
	High	SQIHDIVLVGGSTR	Unambiguous	1	1	31981690		CID	1	0	1	1	65.94	1.0824e-06	0	0	4	2	741.407	1481.81	0.277645	80.4771	11762	11762	MS2	11/152	190314_narita_W_02.raw
	High	QTQTFTTYSDNQPGVLIQVYEGER	Unambiguous	3	1	31981690		CID	1	0	1	1	64.6	1.02287e-06	0	31.5699	4	2	1387.67	2774.33	0.912654	98.4996	17510	17510	MS2	10/272	190314_narita_W_02.raw
	High	NSLESYAFNMK	Unambiguous	1	1	31981690		CID	1	0	1	1	64.55	1.01718e-06	0	14.9972	1	2	652.303	1303.6	0.406155	90.3095	14693	14693	MS2	15/106	190314_narita_W_02.raw
	High	SQIHDIVLVGGSTR	Unambiguous	1	1	31981690		CID	1	0	1	1	63.67	1.65372e-06	0	14.0496	5	2	741.407	1481.81	-0.216631	80.3839	11737	11737	MS2	11/152	190314_narita_W_02.raw
	High	TVTNAVVTVPAYFNDSQR	Unambiguous	1	1	31981690		CID	1	0	1	1	61.54	3.19162e-06	0	6.35704	4	2	991.503	1982	0.492228	91.8924	15198	15198	MS2	10/194	190314_narita_W_02.raw
	High	STAGDTHLGGEDFDNR	Unambiguous	2	2	31981690;31560686		CID	1	0	1	1	61.24	7.49842e-07	0	0	24	2	846.367	1691.73	0.20006	69.2782	8315	8315	MS2	11/148	190314_narita_W_02.raw
	High	VEIIANDQGNR	Unambiguous	6	4	254540166;31981690;31560686;124339838		CID	1	0	1	1	56.61	1.2005e-05	0	3.16938	4	2	614.818	1228.63	0.594548	67.46	7686	7686	MS2	16/100	190314_narita_W_02.raw
	High	IINEPTAAAIAYGLDK	Unambiguous	4	4	254540166;31981690;31560686;124339838		CID	1	0	1	1	52.11	2.67602e-05	0	26.5126	2	2	830.452	1659.9	0.894522	94.7906	16212	16212	MS2	10/168	190314_narita_W_02.raw
	High	VEIIANDQGNR	Unambiguous	6	4	254540166;31981690;31560686;124339838		CID	1	0	1	1	51.85	3.62487e-05	0	22.9518	3	2	614.818	1228.63	0.495193	68.2371	7953	7953	MS2	9/100	190314_narita_W_02.raw
	High	NSLESYAFNMK	Unambiguous	1	1	31981690		CID	1	0	1	1	51.8	1.98208e-05	0	36.1632	2	2	652.303	1303.6	0.687077	90.4157	14727	14727	MS2	9/106	190314_narita_W_02.raw
	High	SENVQDLLLLDVTPLSLGIETAGGVMTVLIK	Unambiguous	1	1	31981690		CID	1	0	1	1	50.88	1.02073e-05	0	15.6918	5	3	1080.27	3238.79	-0.00421503	140.411	26318	26318	MS2	19/348	190314_narita_W_02.raw
	High	STAGDTHLGGEDFDNR	Unambiguous	2	2	31981690;31560686		CID	1	0	1	1	50.75	8.39402e-06	0	2.7949	0	3	564.58	1691.73	0.661134	69.0773	8244	8244	MS2	16/148	190314_narita_W_02.raw
	High	ARFEELNADLFR	Unambiguous	2	2	31981690;31560686		CID	1	0	1	1	49.6	5.0438e-05	1	34.2871	1	2	740.881	1480.76	0.865459	92.4831	15376	15376	MS2	10/118	190314_narita_W_02.raw
	High	STAGDTHLGGEDFDNR	Unambiguous	2	2	31981690;31560686		CID	1	0	1	1	48.3	1.4756e-05	0	9.90233	0	3	564.581	1691.73	1.09408	68.6874	8105	8105	MS2	16/148	190314_narita_W_02.raw
	High	MKEIAEAYLGK	Unambiguous	1	1	31981690		CID	1	0	1	1	43.14	0.000332423	1	32.0409	3	2	626.834	1252.66	0.0325946	78.7619	11330	11330	MS2	15/104	190314_narita_W_02.raw
	High	LLQDFFNGK	Unambiguous	2	2	31981690;31560686		CID	1	0	1	1	42.57	0.00020474	0	7.80678	3	2	541.288	1081.57	0.521098	94.9608	16274	16274	MS2	12/76	190314_narita_W_02.raw
	High	TVTNAVVTVPAYFNDSQR	Unambiguous	1	1	31981690		CID	1	0	1	1	42.29	0.00032166	0	10.624	4	2	991.503	1982	0.738586	92.2177	15295	15295	MS2	10/194	190314_narita_W_02.raw
	High	RFDDAVVQSDMK	Unambiguous	1	1	31981690		CID	1	0	1	1	42.23	0.00030519	1	40.0376	6	2	705.838	1410.67	-0.0941972	73.4281	9652	9652	MS2	6/124	190314_narita_W_02.raw
	High	VEIIANDQGNR	Unambiguous	6	4	254540166;31981690;31560686;124339838		CID	1	0	1	1	39.96	0.000555089	0	5.78647	4	2	614.818	1228.63	0.693903	68.2772	7968	7968	MS2	8/100	190314_narita_W_02.raw
	High	NQTAEKEEFEHQQK	Unambiguous	1	1	31981690		CID	1	0	1	1	38.9	0.000399357	1	22.6593	2	3	582.608	1745.81	0.426871	56.1504	3999	3999	MS2	9/144	190314_narita_W_02.raw
	High	RNTTIPTK	Unambiguous	2	2	31981690;31560686		CID	1	0	1	1	37.16	0.00193271	1	14.2585	2	2	465.772	930.537	-0.0780276	55.0173	3669	3669	MS2	7/78	190314_narita_W_02.raw
	High	FEELNADLFR	Unambiguous	2	2	31981690;31560686		CID	1	0	1	1	37.05	0.000996073	0	13.6283	2	2	627.312	1253.62	0.872514	97.2484	17077	17077	MS2	7/92	190314_narita_W_02.raw
	High	FDDAVVQSDMK	Unambiguous	1	1	31981690		CID	1	0	1	1	33.15	0.0011136	0	35.2803	3	2	627.787	1254.57	-0.0694261	77.4833	10944	10944	MS2	8/102	190314_narita_W_02.raw
	High	NSLESYAFNMK	Unambiguous	1	1	31981690		CID	1	0	1	1	30.05	0.00296566	0	26.3404	2	2	652.303	1303.6	0.687077	90.4398	14731	14731	MS2	5/106	190314_narita_W_02.raw
	High	SFYPEEVSSMVLTK	Unambiguous	1	1	31981690		CID	1	0	1	1	28.62	0.00405342	0	9.58766	1	2	808.898	1616.79	1.09786	98.4357	17485	17485	MS2	14/128	190314_narita_W_02.raw
121674799	RNA-binding protein with serine-rich domain 1 isoform 2 [Mus musculus]	1211.31	31.56	2	5	5	23	282	31.6903	11.8979
	Confidence Level	Sequence	PSM Ambiguity	# Proteins	# Protein Groups	Protein Group Accessions	Modifications	Activation Type	ΔScore	ΔCn	Rank	Search Engine Rank	IonScore	Exp Value	# Missed Cleavages	Isolation Interference [%]	Ion Inject Time [ms]	Charge	m/z [Da]	MH+ [Da]	ΔM [ppm]	RT [min]	First Scan	Last Scan	MS Order	Ions Matched	Spectrum File
	High	SSSTSSSGSSTSTGSSSGSSSSSASSR	Unambiguous	2	1	121674799		CID	1	0	1	1	157.14	1.92739e-16	0	0	24	2	1187.49	2373.97	0.0481335	51.6429	2754	2754	MS2	19/258	190314_narita_W_02.raw
	High	SSSTSSSGSSTSTGSSSGSSSSSASSR	Unambiguous	2	1	121674799		CID	1	0	1	1	149.31	1.16942e-15	0	24.9417	8	2	1187.49	2373.97	-1.18595	51.5164	2717	2717	MS2	19/258	190314_narita_W_02.raw
	High	SSSTSSSGSSTSTGSSSGSSSSSASSR	Unambiguous	2	1	121674799		CID	1	0	1	1	135.42	2.86398e-14	0	0	7	2	1187.49	2373.97	-0.877432	51.6058	2741	2741	MS2	19/258	190314_narita_W_02.raw
	High	SSSTSSSGSSTSTGSSSGSSSSSASSR	Unambiguous	2	1	121674799		CID	1	0	1	1	80.94	8.03471e-09	0	1.90427	2	3	791.996	2373.97	0.22244	51.5919	2734	2734	MS2	34/258	190314_narita_W_02.raw
	High	HMDGGQIDGQEITATAVLAPWPRPPPR	Unambiguous	2	1	121674799		CID	1	0	1	1	77.91	7.28136e-08	0	10.7343	0	3	970.829	2910.47	1.1013	94.5975	16150	16150	MS2	16/274	190314_narita_W_02.raw
	High	SSSTSSSGSSTSTGSSSGSSSSSASSR	Unambiguous	2	1	121674799		CID	1	0	1	1	75	3.15479e-08	0	67.7423	2	3	791.996	2373.97	0.22244	51.5382	2723	2723	MS2	41/258	190314_narita_W_02.raw
	High	SSSSSSSSGSPSPSR	Unambiguous	2	1	121674799		CID	1	0	1	1	74.34	4.41755e-08	0	25.8306	7	2	692.303	1383.6	0.274004	52.0261	2841	2841	MS2	8/138	190314_narita_W_02.raw
	High	HMDGGQIDGQEITATAVLAPWPRPPPR	Unambiguous	2	1	121674799		CID	1	0	1	1	68.18	6.99452e-07	0	17.3036	2	3	970.828	2910.47	0.912559	94.3982	16074	16074	MS2	20/274	190314_narita_W_02.raw
	High	SSSSSSSSGSPSPSR	Unambiguous	2	1	121674799		CID	1	0	1	1	67.76	2.00993e-07	0	16.5789	5	2	692.303	1383.6	0.185777	52.0869	2855	2855	MS2	9/138	190314_narita_W_02.raw
	High	DHIMEIFSTYGK	Unambiguous	2	1	121674799		CID	1	0	1	1	62.42	1.89023e-06	0	24.6186	2	2	720.846	1440.68	1.07065	94.8667	16239	16239	MS2	16/104	190314_narita_W_02.raw
	High	DHIMEIFSTYGK	Unambiguous	2	1	121674799		CID	1	0	1	1	60.6	2.87418e-06	0	39.0915	3	2	720.846	1440.68	0.985921	94.9876	16282	16282	MS2	13/104	190314_narita_W_02.raw
	High	DHIMEIFSTYGK	Unambiguous	2	1	121674799		CID	1	0	1	1	60.47	2.96152e-06	0	15.3274	0	2	720.846	1440.68	0.90119	94.495	16110	16110	MS2	10/104	190314_narita_W_02.raw
	High	HMDGGQIDGQEITATAVLAPWPRPPPR	Unambiguous	2	1	121674799		CID	1	0	1	1	58.3	6.8039e-06	0	31.8846	9	3	970.828	2910.47	0.660909	95.4171	16444	16444	MS2	16/274	190314_narita_W_02.raw
	High	SSSTSSSGSSTSTGSSSGSSSSSASSR	Unambiguous	2	1	121674799		CID	1	0	1	1	54.8	3.30347e-06	0	6.39027	6	3	791.996	2373.97	0.453831	51.6566	2756	2756	MS2	28/258	190314_narita_W_02.raw
	High	HMDGGQIDGQEITATAVLAPWPRPPPR	Unambiguous	2	1	121674799		CID	1	0	1	1	53.55	2.03122e-05	0	28.8513	1	3	970.828	2910.47	0.723822	94.4436	16091	16091	MS2	15/274	190314_narita_W_02.raw
	High	HMDGGQIDGQEITATAVLAPWPRPPPR	Unambiguous	2	1	121674799		CID	1	0	1	1	50.99	3.66233e-05	0	22.2284	5	3	970.828	2910.47	0.660909	95.2815	16393	16393	MS2	14/274	190314_narita_W_02.raw
	High	HMDGGQIDGQEITATAVLAPWPRPPPR	Unambiguous	2	1	121674799		CID	1	0	1	1	49.27	5.44199e-05	0	19.3747	4	3	970.829	2910.47	1.54169	95.372	16427	16427	MS2	10/274	190314_narita_W_02.raw
	High	SSSTSSSGSSTSTGSSSGSSSSSASSR	Unambiguous	2	1	121674799		CID	1	0	1	1	47.43	1.80289e-05	0	29.1492	6	3	791.996	2373.97	0.22244	51.5187	2718	2718	MS2	36/258	190314_narita_W_02.raw
	High	SSSSSSSSGSPSPSR	Unambiguous	2	1	121674799		CID	1	0	1	1	40.9	0.000109732	0	32.847	41	2	692.303	1383.6	-0.078903	52.1876	2890	2890	MS2	8/138	190314_narita_W_02.raw
	High	mIDMPVER	Unambiguous	2	1	121674799	M1(Oxidation)	CID	1	0	1	1	35.8	0.00059181	0	27.6318	4	2	503.738	1006.47	-0.458489	74.42	10000	10000	MS2	5/64	190314_narita_W_02.raw
	High	mIDMPVER	Unambiguous	2	1	121674799	M1(Oxidation)	CID	1	0	1	1	32.52	0.000839636	0	9.07765	3	2	503.738	1006.47	-0.094632	74.312	9975	9975	MS2	5/64	190314_narita_W_02.raw
	High	mIDMPVER	Unambiguous	2	1	121674799	M1(Oxidation)	CID	1	0	1	1	32.24	0.00143288	0	10.0395	3	2	503.738	1006.47	-0.882989	74.2531	9955	9955	MS2	6/64	190314_narita_W_02.raw
	High	MIDMPVER	Unambiguous	2	1	121674799		CID	1	0	1	1	29.11	0.00521662	0	25.0381	2	2	495.741	990.474	-0.485159	79.9617	11626	11626	MS2	9/64	190314_narita_W_02.raw
6755478	serine/arginine-rich splicing factor 2 [Mus musculus]	1207.22	26.7	1	6	6	28	221	25.4612	11.854
	Confidence Level	Sequence	PSM Ambiguity	# Proteins	# Protein Groups	Protein Group Accessions	Modifications	Activation Type	ΔScore	ΔCn	Rank	Search Engine Rank	IonScore	Exp Value	# Missed Cleavages	Isolation Interference [%]	Ion Inject Time [ms]	Charge	m/z [Da]	MH+ [Da]	ΔM [ppm]	RT [min]	First Scan	Last Scan	MS Order	Ions Matched	Spectrum File
	High	DAEDAMDAMDGAVLDGR	Unambiguous	1	1	6755478		CID	1	0	1	1	116	3.13986e-12	0	3.32965	0	2	876.365	1751.72	0.706966	95.9062	16618	16618	MS2	25/156	190314_narita_W_02.raw
	High	DAEDAMDAMDGAVLDGR	Unambiguous	1	1	6755478		CID	1	0	1	1	97.7	2.03789e-10	0	6.39007	0	2	876.365	1751.72	1.12508	95.1449	16338	16338	MS2	23/156	190314_narita_W_02.raw
	High	DAEDAMDAMDGAVLDGR	Unambiguous	1	1	6755478		CID	1	0	1	1	93.15	5.81007e-10	0	11.4007	2	2	876.365	1751.72	1.12508	96.5864	16843	16843	MS2	12/156	190314_narita_W_02.raw
	High	DAEDAMDAmDGAVLDGR	Unambiguous	1	1	6755478	M9(Oxidation)	CID	0.3882	0	1	1	85.05	3.11867e-09	0	37.4159	10	2	884.362	1767.72	0.607781	81.4515	12010	12010	MS2	14/156	190314_narita_W_02.raw
	High	sYGRPPPDVEGMTSLKVDNLTYR	Unambiguous	1	1	6755478	N-Term(Acetyl)	CID	1	0	1	1	78.55	6.8422e-08	1	12.0586	1	3	879.772	2637.3	1.33789	92.4871	15378	15378	MS2	18/254	190314_narita_W_02.raw
	High	sYGRPPPDVEGMTSLKVDNLTYR	Unambiguous	1	1	6755478	N-Term(Acetyl)	CID	1	0	1	1	77.12	7.56945e-08	1	2.8861	2	3	879.772	2637.3	0.990745	92.5378	15398	15398	MS2	16/254	190314_narita_W_02.raw
	High	DAEDAMDAMDGAVLDGR	Unambiguous	1	1	6755478		CID	1	0	1	1	75.77	3.31063e-08	0	26.8701	4	2	876.365	1751.72	0.985709	89.7846	14500	14500	MS2	18/156	190314_narita_W_02.raw
	High	sYGRPPPDVEGMTSLK	Unambiguous	1	1	6755478	N-Term(Acetyl)	CID	1	0	1	1	75.01	1.60905e-07	0	9.32682	6	2	888.435	1775.86	-0.284781	89.9275	14550	14550	MS2	19/170	190314_narita_W_02.raw
	High	DAEDAMDAMDGAVLDGR	Unambiguous	1	1	6755478		CID	1	0	1	1	65.53	3.49873e-07	0	10.2631	3	2	876.365	1751.72	0.916023	97.1323	17036	17036	MS2	11/156	190314_narita_W_02.raw
	High	sYGRPPPDVEGmTSLK	Unambiguous	1	1	6755478	N-Term(Acetyl); M12(Oxidation)	CID	1	0	1	1	63.82	2.19926e-06	0	26.6715	5	2	896.433	1791.86	-0.101277	77.7851	11029	11029	MS2	11/170	190314_narita_W_02.raw
	High	sYGRPPPDVEGMTSLKVDNLTYR	Unambiguous	1	1	6755478	N-Term(Acetyl)	CID	1	0	1	1	63.35	1.80329e-06	1	10.6429	2	3	879.772	2637.3	0.851887	91.8881	15196	15196	MS2	16/254	190314_narita_W_02.raw
	High	sYGRPPPDVEGmTSLK	Unambiguous	1	1	6755478	N-Term(Acetyl); M12(Oxidation)	CID	1	0	1	1	62.6	2.91257e-06	0	8.545	14	2	896.433	1791.86	-0.101277	77.8266	11044	11044	MS2	12/170	190314_narita_W_02.raw
	High	sYGRPPPDVEGMTSLK	Unambiguous	1	1	6755478	N-Term(Acetyl)	CID	1	0	1	1	57.02	1.01291e-05	0	5.70256	7	2	888.435	1775.86	-0.147304	177.064	29003	29003	MS2	8/170	190314_narita_W_02.raw
	High	sYGRPPPDVEGmTSLK	Unambiguous	1	1	6755478	N-Term(Acetyl); M12(Oxidation)	CID	1	0	1	1	55.09	1.68809e-05	0	18.1644	4	2	896.433	1791.86	-0.0331524	76.694	10692	10692	MS2	19/170	190314_narita_W_02.raw
	High	sYGRPPPDVEGmTSLK	Unambiguous	1	1	6755478	N-Term(Acetyl); M12(Oxidation)	CID	1	0	1	1	54.1	2.1203e-05	0	0	8	2	896.433	1791.86	-0.0331524	77.5167	10954	10954	MS2	20/170	190314_narita_W_02.raw
	High	sYGRPPPDVEGmTSLK	Unambiguous	1	1	6755478	N-Term(Acetyl); M12(Oxidation)	CID	1	0	1	1	52.6	2.96752e-05	0	4.80068	2	2	896.432	1791.86	-0.373777	77.2511	10867	10867	MS2	20/170	190314_narita_W_02.raw
	High	VGDVYIPR	Unambiguous	1	1	6755478		CID	1	0	1	1	51.28	3.27682e-05	0	13.3594	0	2	459.756	918.504	-0.199575	78.5202	11269	11269	MS2	6/56	190314_narita_W_02.raw
	High	sYGRPPPDVEGMTSLKVDNLTYR	Unambiguous	1	1	6755478	N-Term(Acetyl)	CID	1	0	1	1	49.18	4.89165e-05	1	11.906	7	2	1319.15	2637.3	0.486697	92.1954	15289	15289	MS2	20/254	190314_narita_W_02.raw
	High	sYGRPPPDVEGmTSLK	Unambiguous	1	1	6755478	N-Term(Acetyl); M12(Oxidation)	CID	1	0	1	1	47.89	7.15241e-05	0	17.4432	2	2	896.432	1791.86	-0.578153	77.3543	10905	10905	MS2	10/170	190314_narita_W_02.raw
	High	YGRPPDSHHSR	Unambiguous	1	1	6755478		CID	1	0	1	1	44.74	0.000117508	0	50.9321	49	2	654.814	1308.62	0.42585	51.3304	2673	2673	MS2	13/104	190314_narita_W_02.raw
	High	sYGRPPPDVEGMTSLKVDNLTYR	Unambiguous	1	1	6755478	N-Term(Acetyl)	CID	1	0	1	1	43.95	0.000173168	1	10.2988	4	2	1319.15	2637.3	-0.161309	92.0402	15238	15238	MS2	19/254	190314_narita_W_02.raw
	High	sYGRPPPDVEGmTSLK	Unambiguous	1	1	6755478	N-Term(Acetyl); M12(Oxidation)	CID	1	0	1	1	43.38	0.000243375	0	0	3	2	896.433	1791.86	-0.169402	76.6663	10684	10684	MS2	11/170	190314_narita_W_02.raw
	High	YGRPPDSHHSR	Unambiguous	1	1	6755478		CID	1	0	1	1	43.12	0.000185261	0	7.85199	2	3	436.878	1308.62	-0.00419335	51.8314	2791	2791	MS2	11/104	190314_narita_W_02.raw
	High	VGDVYIPR	Unambiguous	1	1	6755478		CID	1	0	1	1	42.63	0.000240133	0	38.162	0	2	459.756	918.504	-0.332476	77.7526	11020	11020	MS2	12/56	190314_narita_W_02.raw
	High	DAEDAMDAMDGAVLDGR	Unambiguous	1	1	6755478		CID	1	0	1	1	40.22	0.000114073	0	11.3813	0	3	584.579	1751.72	1.08256	95.1951	16357	16357	MS2	24/156	190314_narita_W_02.raw
	High	sYGRPPPDVEGMTSLK	Unambiguous	1	1	6755478	N-Term(Acetyl)	CID	1	0	1	1	33.97	0.00204442	0	11.4722	50	2	888.435	1775.86	0.196389	148.571	27110	27110	MS2	13/170	190314_narita_W_02.raw
	High	VDNLTYR	Unambiguous	1	1	6755478		CID	1	0	1	1	32.5	0.00320535	0	6.87517	0	2	440.73	880.452	0.12366	66.0388	7228	7228	MS2	5/62	190314_narita_W_02.raw
	High	VDNLTYR	Unambiguous	1	1	6755478		CID	1	0	1	1	32.39	0.00328757	0	3.78448	0	2	440.73	880.452	0.12366	66.8022	7479	7479	MS2	5/62	190314_narita_W_02.raw
68533246	thyroid hormone receptor-associated protein 3 [Mus musculus]	1148.07	19.03	1	14	14	27	951	108.114	10.1694
	Confidence Level	Sequence	PSM Ambiguity	# Proteins	# Protein Groups	Protein Group Accessions	Modifications	Activation Type	ΔScore	ΔCn	Rank	Search Engine Rank	IonScore	Exp Value	# Missed Cleavages	Isolation Interference [%]	Ion Inject Time [ms]	Charge	m/z [Da]	MH+ [Da]	ΔM [ppm]	RT [min]	First Scan	Last Scan	MS Order	Ions Matched	Spectrum File
	High	KAEEMEDEPFTER	Unambiguous	1	1	68533246		CID	1	0	1	1	105.55	2.77952e-11	1	7.47855	22	2	805.854	1610.7	0.526587	73.2964	9613	9613	MS2	18/138	190314_narita_W_02.raw
	High	KAEEMEDEPFTER	Unambiguous	1	1	68533246		CID	1	0	1	1	100.07	9.8168e-11	1	9.62898	17	2	805.854	1610.7	0.223438	73.328	9620	9620	MS2	18/138	190314_narita_W_02.raw
	High	GSESSKPWPDATTYGAGSASR	Unambiguous	1	1	68533246		CID	1	0	1	1	83.35	1.17907e-08	0	0	5	2	1056.48	2111.96	-0.117056	74.9658	10158	10158	MS2	28/226	190314_narita_W_02.raw
	High	SIFQHIQSAQSQR	Unambiguous	1	1	68533246		CID	1	0	1	1	75.49	1.48306e-07	0	35.6416	4	2	765.394	1529.78	-0.274262	76.8228	10732	10732	MS2	18/134	190314_narita_W_02.raw
	High	GSESSKPWPDATTYGAGSASR	Unambiguous	1	1	68533246		CID	1	0	1	1	74.12	1.00687e-07	0	0	6	2	1056.48	2111.96	-0.232654	75.0412	10185	10185	MS2	22/226	190314_narita_W_02.raw
	High	SIFQHIQSAQSQR	Unambiguous	1	1	68533246		CID	1	0	1	1	70.27	4.98053e-07	0	5.72302	8	2	765.395	1529.78	-0.034874	76.6997	10695	10695	MS2	17/134	190314_narita_W_02.raw
	High	SIFQHIQSAQSQR	Unambiguous	1	1	68533246		CID	1	0	1	1	69.85	5.48625e-07	0	27.3691	4	2	765.395	1529.78	-0.11467	76.8531	10743	10743	MS2	15/134	190314_narita_W_02.raw
	High	EESAASGGAAYSK	Unambiguous	1	1	68533246		CID	1	0	1	1	69.3	1.46862e-07	0	14.1498	13	2	614.278	1227.55	0.226927	56.1005	3985	3985	MS2	10/118	190314_narita_W_02.raw
	High	DSRPSQAAGDNQGDEAKEQTFSGGTSQDIK	Unambiguous	1	1	68533246		CID	1	0	1	1	67.6	2.17225e-07	1	3.9916	3	3	1042.14	3124.41	0.115028	65.4279	7011	7011	MS2	25/340	190314_narita_W_02.raw
	High	SIFQHIQSAQSQR	Unambiguous	1	1	68533246		CID	1	0	1	1	66.35	1.23981e-06	0	40.1447	4	2	765.395	1529.78	0.0449218	76.7231	10703	10703	MS2	17/134	190314_narita_W_02.raw
	High	EQTFSGGTSQDIK	Unambiguous	1	1	68533246		CID	1	0	1	1	65.92	6.26854e-07	0	16.486	5	2	699.33	1397.65	-0.63057	65.962	7199	7199	MS2	11/138	190314_narita_W_02.raw
	High	KAEEMEDEPFTER	Unambiguous	1	1	68533246		CID	1	0	1	1	65.65	2.71625e-07	1	6.73425	9	2	805.854	1610.7	0.0718643	73.3619	9632	9632	MS2	18/138	190314_narita_W_02.raw
	High	GGFSDADVK	Unambiguous	1	1	68533246		CID	1	0	1	1	60.9	1.1786e-06	0	6.89218	2	2	448.211	895.416	-0.142272	65.9521	7194	7194	MS2	6/70	190314_narita_W_02.raw
	High	EQTFSGGTSQDIK	Unambiguous	1	1	68533246		CID	1	0	1	1	56.35	8.11088e-06	0	11.8391	6	2	699.331	1397.65	0.330164	65.7566	7123	7123	MS2	10/138	190314_narita_W_02.raw
	High	MDSFDEDLARPSGLLAQER	Unambiguous	1	1	68533246		CID	1	0	1	1	56.33	8.14832e-06	0	0	6	2	1075.51	2150.02	0.443442	92.3559	15335	15335	MS2	16/194	190314_narita_W_02.raw
	High	SPSELFAQHIVTIVHHVK	Unambiguous	1	1	68533246		CID	1	0	1	1	52.03	1.2219e-05	0	14.9313	2	3	681.378	2042.12	1.11465	93.0527	15571	15571	MS2	16/178	190314_narita_W_02.raw
	High	ASVSDLSPR	Unambiguous	1	1	68533246		CID	1	0	1	1	51.06	7.5601e-05	0	24.518	2	2	466.246	931.485	0.24091	67.0201	7548	7548	MS2	7/74	190314_narita_W_02.raw
	High	SIFQHIQSAQSQR	Unambiguous	1	1	68533246		CID	1	0	1	1	47.23	8.89402e-05	0	27.3356	5	2	765.395	1529.78	0.683288	76.8887	10755	10755	MS2	9/134	190314_narita_W_02.raw
	High	SPLQSVVVR	Unambiguous	1	1	68533246		CID	1	0	1	1	46.93	8.61765e-05	0	37.0753	1	2	492.795	984.584	-0.0360936	78.7256	11317	11317	MS2	7/82	190314_narita_W_02.raw
	High	MDSFDEDLARPSGLLAQER	Unambiguous	1	1	68533246		CID	1	0	1	1	46.12	8.55201e-05	0	26.8796	2	3	717.345	2150.02	0.579128	92.2593	15310	15310	MS2	9/194	190314_narita_W_02.raw
	High	DSRPSQAAGDNQGDEAK	Unambiguous	1	1	68533246		CID	1	0	1	1	45.04	6.42324e-05	0	23.4598	36	2	873.388	1745.77	0.490029	53.1754	3138	3138	MS2	21/184	190314_narita_W_02.raw
	High	SIFQHIQSAQSQR	Unambiguous	1	1	68533246		CID	1	0	1	1	41.35	0.000388397	0	7.4144	8	2	765.395	1529.78	-0.034874	76.7996	10726	10726	MS2	8/134	190314_narita_W_02.raw
	High	SIFQHIQSAQSQR	Unambiguous	1	1	68533246		CID	1	0	1	1	39.82	0.000521159	0	56.9048	1	3	510.599	1529.78	-0.402745	76.6897	10690	10690	MS2	11/134	190314_narita_W_02.raw
	High	AEEYPEEAEEREESTSGFDK	Unambiguous	1	1	68533246		CID	1	0	1	1	35.59	0.000275404	1	2.39205	1	3	777.997	2331.98	0.665335	74.8503	10126	10126	MS2	16/204	190314_narita_W_02.raw
	High	GSESSKPWPDATTYGAGSASR	Unambiguous	1	1	68533246		CID	1	0	1	1	33.4	0.00114272	0	25.3021	1	3	704.659	2111.96	0.367873	74.848	10125	10125	MS2	16/226	190314_narita_W_02.raw
	High	SNWQNYR	Unambiguous	1	1	68533246		CID	1	0	1	1	32.55	0.00141756	0	28.5672	4	2	484.223	967.438	-0.0997016	70.0088	8555	8555	MS2	5/58	190314_narita_W_02.raw
	High	AEEYPEEAEEREESTSGFDK	Unambiguous	1	1	68533246		CID	1	0	1	1	31.26	0.000746397	1	0	2	3	777.997	2331.98	0.822373	74.7521	10091	10091	MS2	14/204	190314_narita_W_02.raw
257196186	poly(U)-binding-splicing factor PUF60 isoform c [Mus musculus]	1121.34	33.67	3	10	10	25	499	53.9947	5.32568
	Confidence Level	Sequence	PSM Ambiguity	# Proteins	# Protein Groups	Protein Group Accessions	Modifications	Activation Type	ΔScore	ΔCn	Rank	Search Engine Rank	IonScore	Exp Value	# Missed Cleavages	Isolation Interference [%]	Ion Inject Time [ms]	Charge	m/z [Da]	MH+ [Da]	ΔM [ppm]	RT [min]	First Scan	Last Scan	MS Order	Ions Matched	Spectrum File
	High	AQSSQDAVSSMNLFDLGGQYLR	Unambiguous	3	1	257196186		CID	1	0	1	1	116.72	7.55489e-12	0	6.95533	3	2	1194.07	2387.13	1.01644	108.343	20494	20494	MS2	13/232	190314_narita_W_02.raw
	High	VGRPSNIGQAQPIIDQLAEEAR	Unambiguous	3	1	257196186		CID	1	0	1	1	100.56	2.72497e-10	0	2.35442	0	3	788.088	2362.25	0.929894	96.1203	16686	16686	MS2	16/236	190314_narita_W_02.raw
	High	IYVASVHQDLSDDDIK	Unambiguous	3	1	257196186		CID	1	0	1	1	98.1	8.9057e-10	0	9.71626	5	2	909.45	1817.89	0.133122	80.7299	11812	11812	MS2	13/154	190314_narita_W_02.raw
	High	IYVASVHQDLSDDDIK	Unambiguous	3	1	257196186		CID	1	0	1	1	93.15	2.78399e-09	0	10.9305	17	2	909.45	1817.89	0.200272	80.9528	11877	11877	MS2	12/154	190314_narita_W_02.raw
	High	SIDMSWDSVTMK	Unambiguous	3	1	257196186		CID	1	0	1	1	81.99	8.53756e-09	0	5.39282	1	2	700.316	1399.62	0.731537	94.5513	16132	16132	MS2	17/106	190314_narita_W_02.raw
	High	QTIAHQQQQLTNLQMAAQR	Unambiguous	2	1	257196186		CID	1	0	1	1	81.98	2.28193e-08	0	11.1887	11	2	1104.57	2208.13	-0.0528719	77.9502	11086	11086	MS2	11/198	190314_narita_W_02.raw
	High	QTIAHQQQQLTNLQMAAQR	Unambiguous	2	1	257196186		CID	1	0	1	1	81.63	2.57651e-08	0	3.1386	1	3	736.715	2208.13	0.0239619	77.8728	11058	11058	MS2	11/198	190314_narita_W_02.raw
	High	QTIAHQQQQLTNLQMAAQR	Unambiguous	2	1	257196186		CID	1	0	1	1	80.88	3.18467e-08	0	0	4	2	1104.57	2208.13	-0.716259	78.0107	11108	11108	MS2	13/198	190314_narita_W_02.raw
	High	AVTPPMPLLTPATPGGLPPAAAVAAAAATAK	Unambiguous	3	1	257196186		CID	1	0	1	1	65.37	5.66284e-07	0	7.03118	0	3	932.19	2794.56	1.14065	109.358	20737	20737	MS2	37/292	190314_narita_W_02.raw
	High	LGLPPLTPEQQEALQK	Unambiguous	3	1	257196186		CID	1	0	1	1	61.22	1.96324e-06	0	0	0	2	881.492	1761.98	0.857286	90.4951	14746	14746	MS2	12/142	190314_narita_W_02.raw
	High	LGLPPLTPEQQEALQK	Unambiguous	3	1	257196186		CID	1	0	1	1	60.26	2.49601e-06	0	10.016	1	2	881.492	1761.98	0.649445	90.5601	14767	14767	MS2	11/142	190314_narita_W_02.raw
	High	AQSSQDAVSSMNLFDLGGQYLR	Unambiguous	3	1	257196186		CID	1	0	1	1	57.66	6.17025e-06	0	71.1883	2	2	1194.07	2387.13	0.811893	108.368	20500	20500	MS2	15/232	190314_narita_W_02.raw
	High	LGLPPLTPEQQEALQK	Unambiguous	3	1	257196186		CID	1	0	1	1	52.86	1.34578e-05	0	2.69956	1	2	881.492	1761.98	0.995847	90.344	14705	14705	MS2	20/142	190314_narita_W_02.raw
	High	LGLPPLTPEQQEALQK	Unambiguous	3	1	257196186		CID	1	0	1	1	51.54	1.82378e-05	0	20.9272	2	2	881.491	1761.98	0.303043	91.225	14966	14966	MS2	16/142	190314_narita_W_02.raw
	High	QGEEEDAEIIVK	Unambiguous	3	1	257196186		CID	1	0	1	1	49.82	4.37773e-05	0	0	5	2	680.336	1359.66	-0.108418	77.2715	10877	10877	MS2	8/120	190314_narita_W_02.raw
	High	YAMEQSIK	Unambiguous	3	1	257196186		CID	1	0	1	1	48.7	2.90027e-05	0	14.9763	2	2	485.239	969.471	0.466074	68.8098	8149	8149	MS2	7/66	190314_narita_W_02.raw
	High	LGLPPLTPEQQEALQK	Unambiguous	3	1	257196186		CID	1	0	1	1	45.96	6.59133e-05	0	15.2512	4	2	881.492	1761.98	0.788006	91.6981	15129	15129	MS2	9/142	190314_narita_W_02.raw
	High	VVAEVYDQER	Unambiguous	3	1	257196186		CID	1	0	1	1	45.32	0.000171853	0	13.312	2	2	604.302	1207.6	0.297636	68.5078	8035	8035	MS2	8/86	190314_narita_W_02.raw
	High	AVTPPMPLLTPATPGGLPPAAAVAAAAATAK	Unambiguous	3	1	257196186		CID	1	0	1	1	45	6.16644e-05	0	22.1306	2	2	1397.78	2794.55	-0.863885	109.445	20752	20752	MS2	11/292	190314_narita_W_02.raw
	High	AVTPPMPLLTPATPGGLPPAAAVAAAAATAK	Unambiguous	3	1	257196186		CID	1	0	1	1	42.29	0.00011804	0	14.7756	6	2	1397.78	2794.55	-0.0776168	109.342	20733	20733	MS2	17/292	190314_narita_W_02.raw
	High	VGRPSNIGQAQPIIDQLAEEAR	Unambiguous	3	1	257196186		CID	1	0	1	1	40.48	0.000277563	0	7.36521	3	3	788.088	2362.25	0.852381	95.4536	16456	16456	MS2	11/236	190314_narita_W_02.raw
	High	VGRPSNIGQAQPIIDQLAEEAR	Unambiguous	3	1	257196186		CID	1	0	1	1	34.58	0.00111468	0	26.0859	4	3	788.086	2362.24	-1.08545	95.3696	16426	16426	MS2	12/236	190314_narita_W_02.raw
	High	AVTPPMPLLTPATPGGLPPAAAVAAAAATAK	Unambiguous	3	1	257196186		CID	1	0	1	1	33.14	0.000946313	0	19.5862	4	2	1397.78	2794.55	-0.601795	109.392	20745	20745	MS2	22/292	190314_narita_W_02.raw
	High	IYVASVHQDLSDDDIK	Unambiguous	3	1	257196186		CID	1	0	1	1	32.03	0.0035717	0	18.435	1	3	606.635	1817.89	-0.142872	80.6987	11805	11805	MS2	13/154	190314_narita_W_02.raw
	High	AVTPPMPLLTPATPGGLPPAAAVAAAAATAK	Unambiguous	3	1	257196186		CID	1	0	1	1	29.12	0.00251046	0	15.5387	1	2	1397.78	2794.55	-0.252343	109.474	20761	20761	MS2	12/292	190314_narita_W_02.raw
256220343	dehydrogenase/reductase SDR family member 4 isoform 1 [Mus musculus]	1106.42	53.76	2	11	11	28	279	29.8657	9.37842
	Confidence Level	Sequence	PSM Ambiguity	# Proteins	# Protein Groups	Protein Group Accessions	Modifications	Activation Type	ΔScore	ΔCn	Rank	Search Engine Rank	IonScore	Exp Value	# Missed Cleavages	Isolation Interference [%]	Ion Inject Time [ms]	Charge	m/z [Da]	MH+ [Da]	ΔM [ppm]	RT [min]	First Scan	Last Scan	MS Order	Ions Matched	Spectrum File
	High	RLGKPEDCAGIVSFLCSEDASYINGETVVVGGGTPSRL	Unambiguous	1	1	256220343		CID	1	0	1	1	101.31	2.03391e-10	2	10.7937	2	3	1299.65	3896.93	2.77645	110.185	20916	20916	MS2	32/428	190314_narita_W_02.raw
	High	AVATLQGEGLSVTGIVCHVGK	Unambiguous	2	1	256220343		CID	1	0	1	1	99.05	6.40925e-10	0	9.70132	2	2	1020.05	2039.1	0.965333	96.771	16907	16907	MS2	13/208	190314_narita_W_02.raw
	High	VALVTASTDGIGFAIAR	Unambiguous	2	1	256220343		CID	1	0	1	1	98.63	6.16897e-10	0	3.40706	0	2	831.465	1661.92	0.866636	100.239	18112	18112	MS2	26/136	190314_narita_W_02.raw
	High	LAEDGAHVVVSSR	Unambiguous	2	1	256220343		CID	1	0	1	1	95.56	1.26477e-09	0	6.46682	3	2	670.353	1339.7	1.32006	64.7242	6783	6783	MS2	10/114	190314_narita_W_02.raw
	High	RLGKPEDCAGIVSFLCSEDASYINGETVVVGGGTPSR	Unambiguous	1	1	256220343		CID	1	0	1	1	90.8	2.53688e-09	1	32.7097	10	3	1261.95	3783.83	0.333445	104.252	19312	19312	MS2	15/420	190314_narita_W_02.raw
	High	GGGSVVIVGSVAGFTR	Unambiguous	2	1	256220343		CID	1	0	1	1	85.79	1.59498e-08	0	27.2204	0	2	731.905	1462.8	0.734524	92.7121	15453	15453	MS2	15/142	190314_narita_W_02.raw
	High	LAEDGAHVVVSSR	Unambiguous	2	1	256220343		CID	1	0	1	1	85.73	1.32314e-08	0	19.4649	8	2	670.352	1339.7	0.317768	65.4685	7026	7026	MS2	10/114	190314_narita_W_02.raw
	High	AVATLQGEGLSVTGIVCHVGKAEDREK	Unambiguous	2	1	256220343		CID	1	0	1	1	77.72	6.08559e-08	2	29.8597	4	3	923.153	2767.44	1.11711	91.267	14981	14981	MS2	18/294	190314_narita_W_02.raw
	High	RLGKPEDCAGIVSFLCSEDASYINGETVVVGGGTPSRL	Unambiguous	1	1	256220343		CID	1	0	1	1	77.54	4.58114e-08	2	9.08646	1	3	1299.64	3896.92	0.427096	110.267	20930	20930	MS2	33/428	190314_narita_W_02.raw
	High	VLSINVTATAMmIK	Unambiguous	2	1	256220343	M12(Oxidation)	CID	0.1406	0	1	1	63.5	1.51872e-06	0	0	2	2	754.416	1507.82	1.36098	96.2973	16737	16737	MS2	16/134	190314_narita_W_02.raw
	High	GGGSVVIVGSVAGFTR	Unambiguous	2	1	256220343		CID	1	0	1	1	60.57	5.1743e-06	0	18.5997	5	2	731.905	1462.8	0.984872	94.9295	16264	16264	MS2	8/142	190314_narita_W_02.raw
	High	FSSVLWEEK	Unambiguous	1	1	256220343		CID	1	0	1	1	51.87	2.92558e-05	0	6.64096	0	2	562.785	1124.56	0.653214	91.0379	14918	14918	MS2	7/76	190314_narita_W_02.raw
	High	LAEDGAHVVVSSR	Unambiguous	2	1	256220343		CID	1	0	1	1	51.64	3.29034e-05	0	49.8227	2	3	447.237	1339.7	-0.125079	65.2588	6948	6948	MS2	11/114	190314_narita_W_02.raw
	High	NFAAELAPK	Unambiguous	1	1	256220343		CID	1	0	1	1	48.91	5.26968e-05	0	5.20219	1	2	480.761	960.515	-0.0855357	81.3551	11980	11980	MS2	7/80	190314_narita_W_02.raw
	High	VLSINVTATAMMIK	Unambiguous	2	1	256220343		CID	1	0	1	1	47.87	5.96064e-05	0	7.54061	1	2	746.418	1491.83	1.15822	102.011	18620	18620	MS2	7/134	190314_narita_W_02.raw
	High	AVATLQGEGLSVTGIVCHVGKAEDREK	Unambiguous	2	1	256220343		CID	1	0	1	1	44.59	0.000126851	2	25.4505	2	3	923.153	2767.44	1.3156	91.2995	14992	14992	MS2	11/294	190314_narita_W_02.raw
	High	GGGSVVIVGSVAGFTR	Unambiguous	2	1	256220343		CID	1	0	1	1	42.66	0.000327911	0	16.5865	1	2	731.905	1462.8	0.567624	92.9486	15531	15531	MS2	17/142	190314_narita_W_02.raw
	High	GGGSVVIVGSVAGFTR	Unambiguous	2	1	256220343		CID	1	0	1	1	39.06	0.0007512	0	21.0487	9	2	731.905	1462.8	0.734524	94.8925	16251	16251	MS2	7/142	190314_narita_W_02.raw
	High	AVATLQGEGLSVTGIVCHVGK	Unambiguous	2	1	256220343		CID	1	0	1	1	38.32	0.000758241	0	0	1	3	680.371	2039.1	1.04854	98.1265	17379	17379	MS2	10/208	190314_narita_W_02.raw
	High	GGGSVVIVGSVAGFTR	Unambiguous	2	1	256220343		CID	1	0	1	1	38.11	0.0009117	0	7.35546	1	2	731.905	1462.8	0.817973	92.3471	15331	15331	MS2	10/142	190314_narita_W_02.raw
	High	GGGSVVIVGSVAGFTR	Unambiguous	2	1	256220343		CID	1	0	1	1	37.01	0.00120436	0	50.7521	5	2	731.905	1462.8	0.734524	94.8446	16233	16233	MS2	10/142	190314_narita_W_02.raw
	High	FSSVLWEEK	Unambiguous	1	1	256220343		CID	1	0	1	1	35.33	0.0013189	0	38.4991	3	2	562.785	1124.56	0.544665	91.8229	15174	15174	MS2	5/76	190314_narita_W_02.raw
	High	AVATLQGEGLSVTGIVCHVGK	Unambiguous	2	1	256220343		CID	1	0	1	1	32.51	0.0028894	0	13.1728	2	3	680.371	2039.1	1.04854	98.3948	17471	17471	MS2	15/208	190314_narita_W_02.raw
	High	AVATLQGEGLSVTGIVCHVGK	Unambiguous	2	1	256220343		CID	1	0	1	1	31.92	0.00324557	0	16.8773	2	3	680.371	2039.1	0.868942	99.7424	17935	17935	MS2	11/208	190314_narita_W_02.raw
	High	AVATLQGEGLSVTGIVCHVGK	Unambiguous	2	1	256220343		CID	1	0	1	1	31.03	0.00390486	0	8.22533	1	3	680.371	2039.1	1.13833	98.1685	17394	17394	MS2	10/208	190314_narita_W_02.raw
	High	RNPLSNK	Unambiguous	2	1	256220343		CID	1	0	1	1	30.47	0.00327562	1	16.531	3	2	414.738	828.469	0.164519	56.1526	4000	4000	MS2	5/60	190314_narita_W_02.raw
	High	FSSVLWEEK	Unambiguous	1	1	256220343		CID	1	0	1	1	30.12	0.004426	0	7.9013	3	2	562.785	1124.56	0.110468	91.7732	15155	15155	MS2	7/76	190314_narita_W_02.raw
	High	AVATLQGEGLSVTGIVCHVGK	Unambiguous	2	1	256220343		CID	1	0	1	1	28.59	0.00698701	0	55.4102	1	3	680.371	2039.1	0.868942	97.4897	17158	17158	MS2	9/208	190314_narita_W_02.raw
254939694	splicing factor U2AF 35 kDa subunit isoform 1 [Mus musculus]	1011.36	35.98	2	5	6	24	239	27.7974	8.80713
	Confidence Level	Sequence	PSM Ambiguity	# Proteins	# Protein Groups	Protein Group Accessions	Modifications	Activation Type	ΔScore	ΔCn	Rank	Search Engine Rank	IonScore	Exp Value	# Missed Cleavages	Isolation Interference [%]	Ion Inject Time [ms]	Charge	m/z [Da]	MH+ [Da]	ΔM [ppm]	RT [min]	First Scan	Last Scan	MS Order	Ions Matched	Spectrum File
	High	YGEVEEMNVCDNLGDHLVGNVYVK	Unambiguous	2	1	254939694		CID	1	0	1	1	117.08	1.9542e-12	0	8.60836	1	2	1348.62	2696.23	-0.267717	98.8197	17617	17617	MS2	16/240	190314_narita_W_02.raw
	High	YGEVEEMNVCDNLGDHLVGNVYVK	Unambiguous	2	1	254939694		CID	1	0	1	1	99.44	1.13493e-10	0	19.3414	3	2	1348.62	2696.23	-0.177168	99.0887	17708	17708	MS2	16/240	190314_narita_W_02.raw
	High	WFNGQPIHAELSPVTDFR	Unambiguous	2	1	254939694		CID	1	0	1	1	86.12	1.22172e-08	0	19.052	4	2	1057.53	2114.05	1.36995	96.3013	16739	16739	MS2	15/178	190314_narita_W_02.raw
	High	NPQNSSQSADGLR	Unambiguous	1	1	254939694		CID	1	0	1	1	80.31	1.95533e-08	0	18.4506	6	2	687.324	1373.64	-0.0166287	56.5142	4122	4122	MS2	11/130	190314_narita_W_02.raw
	High	NPQNSSQSADGLR	Unambiguous	1	1	254939694		CID	1	0	1	1	77.33	3.60607e-08	0	11.3413	4	2	687.324	1373.64	-0.194361	58.3347	4705	4705	MS2	8/130	190314_narita_W_02.raw
	High	WFNGQPIHAELSPVTDFR	Unambiguous	2	1	254939694		CID	1	0	1	1	72.02	2.82626e-07	0	33.2817	4	2	1057.53	2114.04	-0.362323	97.4268	17140	17140	MS2	9/178	190314_narita_W_02.raw
	High	QYEMGECTR	Unambiguous	3	2	254939694;25072205		CID	1	0	1	1	70.37	9.16157e-08	0	2.38003	0	2	558.726	1116.45	0.192269	66.8004	7478	7478	MS2	8/90	190314_narita_W_02.raw
	High	YGEVEEmNVCDNLGDHLVGNVYVK	Unambiguous	2	1	254939694	M7(Oxidation)	CID	1	0	1	1	60.03	1.6883e-06	0	8.34797	1	3	904.748	2712.23	0.951139	94.5573	16135	16135	MS2	23/240	190314_narita_W_02.raw
	High	YGEVEEmNVCDNLGDHLVGNVYVK	Unambiguous	2	1	254939694	M7(Oxidation)	CID	1	0	1	1	59.94	1.67295e-06	0	16.1877	2	3	904.748	2712.23	0.816117	94.3616	16061	16061	MS2	12/240	190314_narita_W_02.raw
	High	YGEVEEMNVCDNLGDHLVGNVYVK	Unambiguous	2	1	254939694		CID	1	0	1	1	54.07	4.11329e-06	0	15.4956	0	3	899.417	2696.24	0.791244	99.1539	17730	17730	MS2	24/240	190314_narita_W_02.raw
	High	GGFCNFMHLKPISR	Unambiguous	2	1	254939694		CID	1	0	1	1	52.5	2.02443e-05	0	30.5309	0	3	536.271	1606.8	0.157911	90.4091	14724	14724	MS2	10/122	190314_narita_W_02.raw
	High	NPQNSSQSADGLR	Unambiguous	1	1	254939694		CID	1	0	1	1	50.08	1.5708e-05	0	43.4621	10	2	687.324	1373.64	0.516569	56.6673	4162	4162	MS2	9/130	190314_narita_W_02.raw
	High	YGEVEEMNVCDNLGDHLVGNVYVK	Unambiguous	2	1	254939694		CID	1	0	1	1	45.59	2.75404e-05	0	40.5409	0	3	899.416	2696.23	0.519598	99.3378	17792	17792	MS2	11/240	190314_narita_W_02.raw
	High	QYEMGECTR	Unambiguous	3	2	254939694;25072205		CID	1	0	1	1	45.57	2.76675e-05	0	2.17792	0	2	558.726	1116.45	0.410946	66.9856	7535	7535	MS2	7/90	190314_narita_W_02.raw
	High	WFNGQPIHAELSPVTDFR	Unambiguous	2	1	254939694		CID	1	0	1	1	44.55	0.000175376	0	56.9804	3	3	705.354	2114.05	1.01714	97.1563	17047	17047	MS2	17/178	190314_narita_W_02.raw
	High	QYEMGECTR	Unambiguous	3	2	254939694;25072205		CID	1	0	1	1	43.87	4.09232e-05	0	5.98675	0	2	558.726	1116.44	-0.0264075	67.1069	7568	7568	MS2	8/90	190314_narita_W_02.raw
	High	QYEMGECTR	Unambiguous	3	2	254939694;25072205		CID	1	0	1	1	42.38	5.76727e-05	0	11.1836	2	2	558.726	1116.45	0.301608	66.4652	7373	7373	MS2	8/90	190314_narita_W_02.raw
	High	YGEVEEMNVCDNLGDHLVGNVYVK	Unambiguous	2	1	254939694		CID	1	0	1	1	42.27	5.92925e-05	0	85.5658	0	3	899.417	2696.24	0.723332	99.4764	17837	17837	MS2	8/240	190314_narita_W_02.raw
	High	WFNGQPIHAELSPVTDFR	Unambiguous	2	1	254939694		CID	1	0	1	1	40.61	0.00043448	0	5.08898	0	3	705.354	2114.05	1.36359	96.293	16735	16735	MS2	15/178	190314_narita_W_02.raw
	High	YGEVEEmNVCDNLGDHLVGNVYVK	Unambiguous	2	1	254939694	M7(Oxidation)	CID	1	0	1	1	40.12	0.000175095	0	26.5485	3	3	904.749	2712.23	1.22118	94.5097	16117	16117	MS2	7/240	190314_narita_W_02.raw
	High	WFNGQPIHAELSPVTDFR	Unambiguous	2	1	254939694		CID	1	0	1	1	33.42	0.00238869	0	36.0266	5	2	1057.52	2114.04	-2.903	97.3248	17102	17102	MS2	18/178	190314_narita_W_02.raw
	High	YGEVEEMNVCDNLGDHLVGNVYVK	Unambiguous	2	1	254939694		CID	1	0	1	1	33.26	0.000566476	0	93.9223	1	3	899.415	2696.23	-1.44984	100.393	18159	18159	MS2	14/240	190314_narita_W_02.raw
	High	AVIDLNNR	Unambiguous	2	1	254939694		CID	1	0	1	1	31.37	0.00299078	0	19.9666	1	2	457.756	914.505	-0.302621	73.6566	9730	9730	MS2	11/60	190314_narita_W_02.raw
	High	QYEMGECTR	Unambiguous	3	2	254939694;25072205		CID	1	0	1	1	29.4	0.00114543	0	17.3006	2	2	558.727	1116.45	0.738961	67.3165	7635	7635	MS2	8/90	190314_narita_W_02.raw
27228990	U4/U6.U5 small nuclear ribonucleoprotein 27 kDa protein [Mus musculus]	893.779	29.68	1	6	6	16	155	18.8739	11.6196
	Confidence Level	Sequence	PSM Ambiguity	# Proteins	# Protein Groups	Protein Group Accessions	Modifications	Activation Type	ΔScore	ΔCn	Rank	Search Engine Rank	IonScore	Exp Value	# Missed Cleavages	Isolation Interference [%]	Ion Inject Time [ms]	Charge	m/z [Da]	MH+ [Da]	ΔM [ppm]	RT [min]	First Scan	Last Scan	MS Order	Ions Matched	Spectrum File
	High	KVDGSVNAYAINVSQK	Unambiguous	1	1	27228990		CID	1	0	1	1	121.08	3.62621e-12	1	16.633	8	2	846.949	1692.89	-0.110036	74.8207	10116	10116	MS2	25/172	190314_narita_W_02.raw
	High	KVDGSVNAYAINVSQK	Unambiguous	1	1	27228990		CID	1	0	1	1	119.83	4.57565e-12	1	13.4919	2	2	846.95	1692.89	0.971577	75.0227	10176	10176	MS2	12/172	190314_narita_W_02.raw
	High	KVDGSVNAYAINVSQK	Unambiguous	1	1	27228990		CID	1	0	1	1	118.1	7.12456e-12	1	7.28947	5	2	846.949	1692.89	-0.326359	75.0649	10192	10192	MS2	14/172	190314_narita_W_02.raw
	High	KVDGSVNAYAINVSQK	Unambiguous	1	1	27228990		CID	1	0	1	1	115.53	1.28753e-11	1	0	3	2	846.95	1692.89	0.106287	74.8544	10128	10128	MS2	12/172	190314_narita_W_02.raw
	High	VDGSVNAYAINVSQK	Unambiguous	1	1	27228990		CID	1	0	1	1	103.1	3.47743e-10	0	3.20089	3	2	782.902	1564.8	0.192548	79.2649	11471	11471	MS2	12/152	190314_narita_W_02.raw
	High	VDGSVNAYAINVSQK	Unambiguous	1	1	27228990		CID	1	0	1	1	89.51	7.83607e-09	0	19.6572	5	2	782.902	1564.8	0.504589	79.508	11532	11532	MS2	11/152	190314_narita_W_02.raw
	High	QITEEDLEGKTEEEIEMMK	Unambiguous	1	1	27228990		CID	1	0	1	1	81.82	1.61126e-08	1	18.7264	9	2	1141.53	2282.04	0.855957	94.1468	15983	15983	MS2	13/206	190314_narita_W_02.raw
	High	QITEEDLEGKTEEEIEMMK	Unambiguous	1	1	27228990		CID	1	0	1	1	55.29	7.24713e-06	1	5.61898	2	3	761.353	2282.04	0.823318	94.0748	15953	15953	MS2	21/206	190314_narita_W_02.raw
	High	qITEEDLEGKTEEEIEMMK	Unambiguous	1	1	27228990	N-Term(Gln->pyro-Glu)	CID	1	0	1	1	54.84	4.75738e-06	1	18.5194	6	2	1133.01	2265.02	0.403723	100.589	18226	18226	MS2	16/206	190314_narita_W_02.raw
	High	LMGFASFDSTK	Unambiguous	1	1	27228990		CID	1	0	1	1	54.45	1.43569e-05	0	2.16733	1	2	602.29	1203.57	0.674595	94.2817	16032	16032	MS2	8/88	190314_narita_W_02.raw
	High	LMGFASFDSTK	Unambiguous	1	1	27228990		CID	1	0	1	1	47.65	6.95753e-05	0	1.98311	1	2	602.29	1203.57	0.877441	94.3597	16060	16060	MS2	7/88	190314_narita_W_02.raw
	High	KVDGSVNAYAINVSQK	Unambiguous	1	1	27228990		CID	1	0	1	1	45.66	0.000124956	1	0	2	3	564.968	1692.89	-0.478517	74.8163	10114	10114	MS2	14/172	190314_narita_W_02.raw
	High	QITEEDLEGK	Unambiguous	1	1	27228990		CID	1	0	1	1	41.39	0.000250507	0	9.5136	4	2	581.285	1161.56	-0.655695	71.6029	9075	9075	MS2	8/100	190314_narita_W_02.raw
	High	TEEEIEMMK	Unambiguous	1	1	27228990		CID	1	0	1	1	41.09	9.33644e-05	0	9.26723	5	2	570.251	1139.5	-0.377626	77.6283	10985	10985	MS2	6/74	190314_narita_W_02.raw
	High	qITEEDLEGKTEEEIEMMK	Unambiguous	1	1	27228990	N-Term(Gln->pyro-Glu)	CID	1	0	1	1	36.91	0.000376853	1	13.2743	11	2	1133.01	2265.02	0.834873	100.555	18215	18215	MS2	12/206	190314_narita_W_02.raw
	High	KVDGSVNAYAINVSQK	Unambiguous	1	1	27228990		CID	1	0	1	1	31.91	0.00312422	1	55.6401	4	3	564.969	1692.89	-0.262194	75.1528	10219	10219	MS2	11/172	190314_narita_W_02.raw
256665245	cleavage and polyadenylation specificity factor subunit 7 isoform 2 [Mus musculus]	809.434	26.84	2	11	11	17	462	51.0258	7.78174
	Confidence Level	Sequence	PSM Ambiguity	# Proteins	# Protein Groups	Protein Group Accessions	Modifications	Activation Type	ΔScore	ΔCn	Rank	Search Engine Rank	IonScore	Exp Value	# Missed Cleavages	Isolation Interference [%]	Ion Inject Time [ms]	Charge	m/z [Da]	MH+ [Da]	ΔM [ppm]	RT [min]	First Scan	Last Scan	MS Order	Ions Matched	Spectrum File
	High	AVSGASAGDYSDAIETLLTAIAVIK	Unambiguous	2	1	256665245		CID	1	0	1	1	130.28	2.95332e-13	0	34.3718	5	2	1218.65	2436.29	-0.709051	133.301	25058	25058	MS2	13/224	190314_narita_W_02.raw
	High	SYSVGASGSSSR	Unambiguous	2	1	256665245		CID	1	0	1	1	110.99	1.5127e-11	0	9.57655	2	2	572.765	1144.52	-0.164805	58.2891	4687	4687	MS2	11/108	190314_narita_W_02.raw
	High	DSGPPPSTVSEAEFEEIMK	Unambiguous	2	1	256665245		CID	1	0	1	1	110.47	1.83973e-11	0	10.5806	2	2	1025.47	2049.93	0.802069	98.4504	17492	17492	MS2	15/174	190314_narita_W_02.raw
	High	DSGPPPSTVSEAEFEEIMK	Unambiguous	2	1	256665245		CID	1	0	1	1	93.66	9.25632e-10	0	14.3923	9	2	1025.47	2049.93	1.04026	98.5491	17529	17529	MS2	14/174	190314_narita_W_02.raw
	High	DSGPPPSTVSEAEFEEIMKR	Unambiguous	2	1	256665245		CID	1	0	1	1	83.58	1.22789e-08	1	17.821	5	2	1103.52	2206.03	0.281884	95.1682	16349	16349	MS2	10/184	190314_narita_W_02.raw
	High	QNLSQFEAQAR	Unambiguous	2	1	256665245		CID	1	0	1	1	78.82	6.03612e-08	0	3.7856	1	2	646.323	1291.64	0.0730736	76.2091	10540	10540	MS2	8/106	190314_narita_W_02.raw
	High	AVSGASAGDYSDAIETLLTAIAVIK	Unambiguous	2	1	256665245		CID	1	0	1	1	76.98	6.31409e-08	0	25.1646	0	3	812.767	2436.29	-0.0882568	133.356	25070	25070	MS2	22/224	190314_narita_W_02.raw
	High	DSGPPPSTVSEAEFEEIMK	Unambiguous	2	1	256665245		CID	1	0	1	1	61.51	1.44795e-06	0	8.20189	3	2	1025.47	2049.93	-0.507996	98.2441	17421	17421	MS2	11/174	190314_narita_W_02.raw
	High	SIGVYDVVELK	Unambiguous	2	1	256665245		CID	1	0	1	1	42.27	0.000130444	0	0	1	2	611.34	1221.67	0.759788	94.9148	16257	16257	MS2	8/96	190314_narita_W_02.raw
	High	TPAILYTYSGLR	Unambiguous	2	1	256665245		CID	1	0	1	1	42.03	0.000150387	0	13.9081	2	2	677.873	1354.74	1.30472	93.6943	15813	15813	MS2	16/104	190314_narita_W_02.raw
	High	HDDYFQER	Unambiguous	2	1	256665245		CID	1	0	1	1	40.58	8.72911e-05	0	14.3503	1	2	555.236	1109.46	-0.149768	66.0754	7243	7243	MS2	11/70	190314_narita_W_02.raw
	High	HRDLLHNEDRHDDYFQER	Unambiguous	2	1	256665245		CID	1	0	1	1	39.04	0.000180871	2	65.9444	7	3	799.036	2395.09	0.789154	67.5067	7703	7703	MS2	19/196	190314_narita_W_02.raw
	High	DSGPPPSTVSEAEFEEIMK	Unambiguous	2	1	256665245		CID	1	0	1	1	38.7	0.000283282	0	22.6594	5	2	1025.47	2049.93	0.563876	98.5922	17544	17544	MS2	11/174	190314_narita_W_02.raw
	High	HDDYFQER	Unambiguous	2	1	256665245		CID	1	0	1	1	32.7	0.00053576	0	39.8257	2	2	555.236	1109.46	0.180311	66.3042	7315	7315	MS2	7/70	190314_narita_W_02.raw
	High	DLLHNEDRHDDYFQER	Unambiguous	2	1	256665245		CID	1	0	1	1	30.01	0.00184575	1	0	1	3	701.315	2101.93	-0.177162	77.964	11089	11089	MS2	17/170	190314_narita_W_02.raw
	High	DLLHNEDRHDDYFQER	Unambiguous	2	1	256665245		CID	1	0	1	1	29.86	0.00196225	1	3.20591	2	3	701.316	2101.93	0.345516	78.1315	11146	11146	MS2	13/170	190314_narita_W_02.raw
	High	GYAEVVVASENSVHK	Unambiguous	2	1	256665245		CID	1	0	1	1	29.61	0.00645434	0	16.2821	2	3	530.27	1588.8	-0.356647	78.5811	11285	11285	MS2	7/136	190314_narita_W_02.raw
31559831	RAB6-interacting golgin [Mus musculus]	774.428	52.72	1	14	14	22	368	41.4614	7.35693
	Confidence Level	Sequence	PSM Ambiguity	# Proteins	# Protein Groups	Protein Group Accessions	Modifications	Activation Type	ΔScore	ΔCn	Rank	Search Engine Rank	IonScore	Exp Value	# Missed Cleavages	Isolation Interference [%]	Ion Inject Time [ms]	Charge	m/z [Da]	MH+ [Da]	ΔM [ppm]	RT [min]	First Scan	Last Scan	MS Order	Ions Matched	Spectrum File
	High	EQLTEHLCTIIQQNELR	Unambiguous	1	1	31559831		CID	1	0	1	1	97.99	7.46617e-10	0	13.4897	2	2	1034.53	2068.05	0.295441	97.4223	17138	17138	MS2	14/186	190314_narita_W_02.raw
	High	LCPPDGESVSSELAEENNEPQK	Unambiguous	1	1	31559831		CID	1	0	1	1	91.77	1.4636e-09	0	11.9403	8	2	1186.53	2372.05	-1.3319	82.4924	12352	12352	MS2	20/206	190314_narita_W_02.raw
	High	IDQASLEYSYAR	Unambiguous	1	1	31559831		CID	1	0	1	1	87.1	7.11693e-09	0	17.1169	4	2	708.344	1415.68	0.036788	80.358	11730	11730	MS2	10/120	190314_narita_W_02.raw
	High	SPSPVAPSPLTPTSSSGDGK	Unambiguous	1	1	31559831		CID	1	0	1	1	71.96	2.45166e-07	0	30.3384	13	2	934.965	1868.92	-0.0373032	74.9463	10154	10154	MS2	13/186	190314_narita_W_02.raw
	High	NRIDQASLEYSYAR	Unambiguous	1	1	31559831		CID	1	0	1	1	68.77	5.84054e-07	1	0	5	2	843.416	1685.82	0.099132	77.5124	10952	10952	MS2	11/144	190314_narita_W_02.raw
	High	LGLQDGSASLLPEQLLSAPK	Unambiguous	1	1	31559831		CID	1	0	1	1	65.48	5.94592e-07	0	18.383	4	2	1019.07	2037.12	0.827611	105.463	19667	19667	MS2	8/208	190314_narita_W_02.raw
	High	QAPSPETDKPGK	Unambiguous	1	1	31559831		CID	1	0	1	1	57	8.08081e-06	0	35.0994	9	2	627.82	1254.63	-0.21644	53.9069	3346	3346	MS2	7/118	190314_narita_W_02.raw
	High	SRWEVLQQEQR	Unambiguous	1	1	31559831		CID	1	0	1	1	48.47	7.75169e-05	1	6.87565	1	3	486.92	1458.74	-0.449705	76.46	10608	10608	MS2	7/114	190314_narita_W_02.raw
	High	NRIDQASLEYSYAR	Unambiguous	1	1	31559831		CID	1	0	1	1	47.31	8.17434e-05	1	13.0609	1	3	562.613	1685.82	-0.017459	77.5397	10960	10960	MS2	8/144	190314_narita_W_02.raw
	High	SRWEVLQQEQR	Unambiguous	1	1	31559831		CID	1	0	1	1	46.86	0.000118486	1	19.3385	3	2	729.876	1458.75	0.208046	76.4683	10612	10612	MS2	13/114	190314_narita_W_02.raw
	High	SRWEVLQQEQR	Unambiguous	1	1	31559831		CID	1	0	1	1	46.27	0.000135727	1	25.7328	2	2	729.876	1458.75	0.208046	76.6621	10682	10682	MS2	13/114	190314_narita_W_02.raw
	High	AEAEYITAK	Unambiguous	1	1	31559831		CID	1	0	1	1	44.31	0.000137152	0	30.8264	1	2	498.256	995.505	0.184766	65.866	7159	7159	MS2	6/74	190314_narita_W_02.raw
	High	LPGVGSQPQEPGLENSHHGHK	Unambiguous	1	1	31559831		CID	1	0	1	1	42.39	0.000294151	0	0	13	3	735.698	2205.08	0.573419	65.2082	6933	6933	MS2	11/208	190314_narita_W_02.raw
	High	LPGVGSQPQEPGLENSHHGHK	Unambiguous	1	1	31559831		CID	1	0	1	1	42.24	0.000280607	0	22.2509	7	3	735.698	2205.08	0.0751907	65.4616	7023	7023	MS2	19/208	190314_narita_W_02.raw
	High	LCPPDGESVSSELAEENNEPQK	Unambiguous	1	1	31559831		CID	1	0	1	1	41.84	8.83759e-05	0	5.58821	1	3	791.357	2372.06	0.206292	82.4802	12346	12346	MS2	18/206	190314_narita_W_02.raw
	High	QNKDPFEPQR	Unambiguous	1	1	31559831		CID	1	0	1	1	41.54	0.000312148	1	20.2232	3	3	420.211	1258.62	0.0691877	65.8875	7170	7170	MS2	8/96	190314_narita_W_02.raw
	High	QAPSPETDKPGK	Unambiguous	1	1	31559831		CID	1	0	1	1	35.87	0.00150116	0	16.9839	3	2	627.82	1254.63	0.756516	53.9325	3354	3354	MS2	12/118	190314_narita_W_02.raw
	High	QAPSPETDKPGK	Unambiguous	1	1	31559831		CID	1	0	1	1	33.59	0.00177196	0	20.0697	1	3	418.882	1254.63	-0.154186	53.8967	3341	3341	MS2	10/118	190314_narita_W_02.raw
	High	KLEELMQQLDVQADEEALQLEVEVEQLLR	Unambiguous	1	1	31559831		CID	1	0	1	1	33.34	0.00145986	1	15.4344	2	3	1146.93	3438.76	-0.707677	133.299	25057	25057	MS2	10/324	190314_narita_W_02.raw
	High	LPGVGSQPQEPGLENSHHGHK	Unambiguous	1	1	31559831		CID	1	0	1	1	33.16	0.00243945	0	64.4149	9	3	735.698	2205.08	0.324305	65.2736	6955	6955	MS2	22/208	190314_narita_W_02.raw
	High	WEVLQQEQR	Unambiguous	1	1	31559831		CID	1	0	1	1	32.42	0.00240574	0	9.00144	3	2	608.309	1215.61	-0.0752178	81.3568	11981	11981	MS2	6/82	190314_narita_W_02.raw
	High	LDCPDPGAK	Unambiguous	1	1	31559831		CID	1	0	1	1	32.05	0.000654922	0	14.17	2	2	458.216	915.424	0.286976	65.8084	7135	7135	MS2	8/70	190314_narita_W_02.raw
110835723	putative pre-mRNA-splicing factor ATP-dependent RNA helicase DHX15 isoform 2 [Mus musculus]	723.623	15.6	2	9	9	18	795	90.9492	7.45947
	Confidence Level	Sequence	PSM Ambiguity	# Proteins	# Protein Groups	Protein Group Accessions	Modifications	Activation Type	ΔScore	ΔCn	Rank	Search Engine Rank	IonScore	Exp Value	# Missed Cleavages	Isolation Interference [%]	Ion Inject Time [ms]	Charge	m/z [Da]	MH+ [Da]	ΔM [ppm]	RT [min]	First Scan	Last Scan	MS Order	Ions Matched	Spectrum File
	High	HQSFVLVGETGSGK	Unambiguous	2	1	110835723		CID	1	0	1	1	81.76	3.03397e-08	0	20.9005	3	2	723.373	1445.74	0.0481547	77.3968	10922	10922	MS2	8/146	190314_narita_W_02.raw
	High	HRLDLGEDYPSGK	Unambiguous	2	1	110835723		CID	1	0	1	1	79.59	3.79157e-08	1	12.8903	23	2	743.868	1486.73	0.671599	68.4583	8023	8023	MS2	17/132	190314_narita_W_02.raw
	High	HRLDLGEDYPSGK	Unambiguous	2	1	110835723		CID	1	0	1	1	74.64	1.18527e-07	1	0	6	2	743.868	1486.73	0.589493	68.3947	8003	8003	MS2	15/132	190314_narita_W_02.raw
	High	IAPQYYDMSNFPQCEAK	Unambiguous	1	1	110835723		CID	1	0	1	1	74.41	4.52804e-08	0	6.77938	8	2	1002.95	2004.88	0.376761	90.1612	14639	14639	MS2	9/170	190314_narita_W_02.raw
	High	LDLGEDYPSGK	Unambiguous	2	1	110835723		CID	1	0	1	1	70.03	5.06489e-07	0	9.47114	6	2	597.288	1193.57	0.219413	78.5278	11273	11273	MS2	9/94	190314_narita_W_02.raw
	High	HRLDLGEDYPSGK	Unambiguous	2	1	110835723		CID	1	0	1	1	67.37	8.42865e-07	1	2.89086	1	3	496.248	1486.73	0.0262287	68.3311	7984	7984	MS2	16/132	190314_narita_W_02.raw
	High	HRLDLGEDYPSGK	Unambiguous	2	1	110835723		CID	1	0	1	1	65.04	1.08098e-06	1	15.75	10	2	743.868	1486.73	0.589493	68.4865	8030	8030	MS2	15/132	190314_narita_W_02.raw
	High	FAHIDGDHLTLLNVYHAFK	Unambiguous	2	1	110835723		CID	1	0	1	1	62.82	2.42914e-06	0	35.0611	1	3	737.717	2211.14	1.21246	96.9874	16986	16986	MS2	25/166	190314_narita_W_02.raw
	High	HRLDLGEDYPSGK	Unambiguous	2	1	110835723		CID	1	0	1	1	56.76	9.69969e-06	1	16.892	8	2	743.868	1486.73	0.096853	68.4262	8012	8012	MS2	10/132	190314_narita_W_02.raw
	High	LDLGEDYPSGK	Unambiguous	2	1	110835723		CID	1	0	1	1	56.28	1.20108e-05	0	17.7753	7	2	597.288	1193.57	-0.18968	78.7425	11325	11325	MS2	9/94	190314_narita_W_02.raw
	High	HRLDLGEDYPSGK	Unambiguous	2	1	110835723		CID	1	0	1	1	55.13	1.05881e-05	1	9.89416	7	2	743.868	1486.73	0.507386	68.3635	7994	7994	MS2	13/132	190314_narita_W_02.raw
	High	RGVACTQPR	Unambiguous	2	1	110835723		CID	1	0	1	1	46.22	4.65623e-05	1	50.1078	6	2	494.261	987.515	-0.314008	54.5063	3519	3519	MS2	6/80	190314_narita_W_02.raw
	High	HRLDLGEDYPSGK	Unambiguous	2	1	110835723		CID	1	0	1	1	44.41	0.000144897	1	9.26923	9	2	743.868	1486.73	0.261066	68.5254	8044	8044	MS2	9/132	190314_narita_W_02.raw
	High	HQSFVLVGETGSGK	Unambiguous	2	1	110835723		CID	1	0	1	1	42.4	0.000244562	0	0	2	3	482.584	1445.74	-0.552188	77.3948	10921	10921	MS2	8/146	190314_narita_W_02.raw
	High	LQLPVWEYK	Unambiguous	2	1	110835723		CID	1	0	1	1	42.24	0.000292547	0	0	3	2	588.327	1175.65	1.10841	97.9693	17333	17333	MS2	10/78	190314_narita_W_02.raw
	High	LQLPVWEYK	Unambiguous	2	1	110835723		CID	1	0	1	1	39.33	0.000595073	0	3.8926	1	2	588.327	1175.65	0.589245	97.9917	17339	17339	MS2	10/78	190314_narita_W_02.raw
	High	DNQVVQLHPSTVLDHKPEWVLYNEFVLTTK	Unambiguous	1	1	110835723		CID	1	0	1	1	30.48	0.00277563	0	15.9046	16	3	1183.95	3549.84	-0.180284	103.503	19069	19069	MS2	19/344	190314_narita_W_02.raw
	High	IRVESLLVTAISK	Unambiguous	2	1	110835723		CID	1	0	1	1	29.22	0.00119391	1	40.328	5	2	714.944	1428.88	0.993163	96.7782	16910	16910	MS2	7/134	190314_narita_W_02.raw
126517472	microfibrillar-associated protein 1B [Mus musculus]	701.468	33.03	2	9	9	12	439	51.9227	4.98291
	Confidence Level	Sequence	PSM Ambiguity	# Proteins	# Protein Groups	Protein Group Accessions	Modifications	Activation Type	ΔScore	ΔCn	Rank	Search Engine Rank	IonScore	Exp Value	# Missed Cleavages	Isolation Interference [%]	Ion Inject Time [ms]	Charge	m/z [Da]	MH+ [Da]	ΔM [ppm]	RT [min]	First Scan	Last Scan	MS Order	Ions Matched	Spectrum File
	High	KNEEMEVMEVEDEGR	Unambiguous	1	1	126517472		CID	1	0	1	1	132.51	5.59719e-14	1	15.962	4	2	912.393	1823.78	0.274761	79.7857	11585	11585	MS2	12/160	190314_narita_W_02.raw
	High	IVEPEVVGESDSEVEGDAWR	Unambiguous	1	1	126517472		CID	1	0	1	1	127.74	4.20669e-13	0	13.6586	5	2	1101.51	2202.02	0.555123	89.7577	14492	14492	MS2	13/180	190314_narita_W_02.raw
	High	LEREDSSEEEEEEIDDEEIERR	Unambiguous	1	1	126517472		CID	1	0	1	1	97.93	1.60683e-10	2	52.6147	11	3	922.401	2765.19	0.155413	74.1499	9916	9916	MS2	16/242	190314_narita_W_02.raw
	High	RPDYAPMESSDEEDEEFQFIK	Unambiguous	1	1	126517472		CID	1	0	1	1	89.03	1.2473e-09	0	31.263	8	2	1281.55	2562.1	-0.708965	92.8806	15507	15507	MS2	26/226	190314_narita_W_02.raw
	High	LEREDSSEEEEEEIDDEEIER	Unambiguous	1	1	126517472		CID	1	0	1	1	66.76	2.10363e-07	1	13.7771	3	3	870.367	2609.09	0.392798	76.5388	10637	10637	MS2	19/232	190314_narita_W_02.raw
	High	QPPIQSTAGAVPVR	Unambiguous	1	1	126517472		CID	1	0	1	1	60.4	3.96725e-06	0	13.5581	2	2	710.899	1420.79	0.212504	72.4232	9329	9329	MS2	10/132	190314_narita_W_02.raw
	High	RPDYAPMESSDEEDEEFQFIK	Unambiguous	1	1	126517472		CID	1	0	1	1	58.44	1.4288e-06	0	1.89279	1	3	854.704	2562.1	0.405437	92.7762	15475	15475	MS2	22/226	190314_narita_W_02.raw
	High	SGEESESESEYEEYTDSEDEMEPR	Unambiguous	1	1	126517472		CID	1	0	1	1	58.26	1.48926e-06	0	0	2	3	948.354	2843.05	0.170873	82.8384	12463	12463	MS2	19/226	190314_narita_W_02.raw
	High	AKEQEAEPEEQEEDSSSDPR	Unambiguous	1	1	126517472		CID	1	0	1	1	54.99	3.48652e-06	1	15.526	7	3	763.992	2289.96	0.407776	57.0127	4255	4255	MS2	17/218	190314_narita_W_02.raw
	High	QPPIQSTAGAVPVR	Unambiguous	1	1	126517472		CID	1	0	1	1	53.27	2.04875e-05	0	11.951	13	2	710.899	1420.79	0.212504	72.3915	9319	9319	MS2	9/132	190314_narita_W_02.raw
	High	DVFERPSAK	Unambiguous	2	1	126517472		CID	1	0	1	1	32.68	0.00186131	0	29.0545	4	2	524.775	1048.54	-0.0757656	64.9878	6861	6861	MS2	7/84	190314_narita_W_02.raw
	High	KNEEMEVMEVEDEGR	Unambiguous	1	1	126517472		CID	1	0	1	1	31.91	0.000642643	1	13.2688	2	3	608.598	1823.78	-0.268073	79.7568	11576	11576	MS2	11/160	190314_narita_W_02.raw
8567402	serine/arginine-rich splicing factor 3 [Mus musculus]	679.531	39.63	2	7	8	21	164	19.3179	11.6489
	Confidence Level	Sequence	PSM Ambiguity	# Proteins	# Protein Groups	Protein Group Accessions	Modifications	Activation Type	ΔScore	ΔCn	Rank	Search Engine Rank	IonScore	Exp Value	# Missed Cleavages	Isolation Interference [%]	Ion Inject Time [ms]	Charge	m/z [Da]	MH+ [Da]	ΔM [ppm]	RT [min]	First Scan	Last Scan	MS Order	Ions Matched	Spectrum File
	High	NPPGFAFVEFEDPR	Unambiguous	6	2	8567402;306774103		CID	1	0	1	1	88.49	4.24738e-09	0	11.1079	1	2	811.387	1621.77	1.2504	102.973	18917	18917	MS2	10/136	190314_narita_W_02.raw
	High	VYVGNLGNNGNKTELER	Unambiguous	1	1	8567402		CID	1	0	1	1	84.03	1.75938e-08	1	5.64188	3	2	938.979	1876.95	-0.0766651	72.7877	9453	9453	MS2	14/158	190314_narita_W_02.raw
	High	VYVGNLGNNGNK	Unambiguous	1	1	8567402		CID	1	0	1	1	73.63	2.64442e-07	0	5.6047	0	2	624.821	1248.63	1.02169	68.8678	8167	8167	MS2	10/104	190314_narita_W_02.raw
	High	NPPGFAFVEFEDPR	Unambiguous	6	2	8567402;306774103		CID	1	0	1	1	65.29	9.31774e-07	0	7.47132	1	2	811.387	1621.77	1.40094	102.192	18664	18664	MS2	12/136	190314_narita_W_02.raw
	High	NPPGFAFVEFEDPRDAADAVR	Unambiguous	1	1	8567402		CID	1	0	1	1	62.23	2.60309e-06	1	5.70893	0	3	774.039	2320.1	1.22699	100.831	18292	18292	MS2	14/218	190314_narita_W_02.raw
	High	DSCPLDCK	Unambiguous	2	1	8567402		CID	1	0	1	1	55.76	2.64832e-06	0	8.01678	0	2	440.681	880.354	-0.174857	71.2121	8940	8940	MS2	6/66	190314_narita_W_02.raw
	High	NPPGFAFVEFEDPRDAADAVR	Unambiguous	1	1	8567402		CID	1	0	1	1	55.49	1.25707e-05	1	0	4	2	1160.55	2320.1	-0.00364936	100.128	18073	18073	MS2	13/218	190314_narita_W_02.raw
	High	VYVGNLGNNGNK	Unambiguous	1	1	8567402		CID	1	0	1	1	50.44	5.87372e-05	0	17.6894	2	2	624.82	1248.63	0.239582	69.5995	8406	8406	MS2	9/104	190314_narita_W_02.raw
	High	VYVGNLGNNGNK	Unambiguous	1	1	8567402		CID	1	0	1	1	49.44	7.16705e-05	0	22.967	9	2	624.821	1248.63	0.82616	68.6021	8073	8073	MS2	8/104	190314_narita_W_02.raw
	High	NRGPPPSWGR	Unambiguous	1	1	8567402		CID	1	0	1	1	44.14	0.000217795	1	46.5685	8	2	562.291	1123.58	-0.110583	66.8433	7494	7494	MS2	8/90	190314_narita_W_02.raw
	High	NRGPPPSWGR	Unambiguous	1	1	8567402		CID	1	0	1	1	43.77	0.00027914	1	9.78981	2	2	562.292	1123.58	0.106706	64.5101	6723	6723	MS2	9/90	190314_narita_W_02.raw
	High	VYVGNLGNNGNKTELER	Unambiguous	1	1	8567402		CID	1	0	1	1	43.57	0.000195596	1	2.07485	0	3	626.322	1876.95	-0.343975	73.3562	9629	9629	MS2	19/158	190314_narita_W_02.raw
	High	NPPGFAFVEFEDPRDAADAVR	Unambiguous	1	1	8567402		CID	1	0	1	1	42.79	0.000231448	1	2.3593	1	3	774.039	2320.1	1.14807	100.059	18050	18050	MS2	11/218	190314_narita_W_02.raw
	High	VYVGNLGNNGNKTELER	Unambiguous	1	1	8567402		CID	1	0	1	1	42.19	0.000265737	1	2.66577	0	3	626.322	1876.95	-0.539085	73.2292	9595	9595	MS2	22/158	190314_narita_W_02.raw
	High	NRGPPPSWGR	Unambiguous	1	1	8567402		CID	1	0	1	1	40	0.000565	1	81.9995	4	2	562.291	1123.58	-0.219227	66.187	7284	7284	MS2	8/90	190314_narita_W_02.raw
	High	VYVGNLGNNGNKTELER	Unambiguous	1	1	8567402		CID	1	0	1	1	38.48	0.000638576	1	3.50231	0	3	626.322	1876.95	-0.148866	73.0633	9548	9548	MS2	14/158	190314_narita_W_02.raw
	High	NRGPPPSWGR	Unambiguous	1	1	8567402		CID	1	0	1	1	37.86	0.000924801	1	14.0053	4	2	562.291	1123.58	-0.219227	66.1005	7256	7256	MS2	8/90	190314_narita_W_02.raw
	High	NPPGFAFVEFEDPRDAADAVR	Unambiguous	1	1	8567402		CID	1	0	1	1	35.43	0.00134616	1	3.12108	1	2	1160.55	2320.1	0.522493	100.159	18083	18083	MS2	20/218	190314_narita_W_02.raw
	High	VELSNGEKR	Unambiguous	1	1	8567402		CID	1	0	1	1	32.47	0.00387874	1	32.3773	1	2	516.277	1031.55	-0.739171	55.25	3731	3731	MS2	7/82	190314_narita_W_02.raw
	High	VYVGNLGNNGNKTELER	Unambiguous	1	1	8567402		CID	1	0	1	1	30.58	0.00393743	1	22.6332	9	3	626.322	1876.95	-0.148866	73.7238	9753	9753	MS2	5/158	190314_narita_W_02.raw
	High	GPPPSWGR	Unambiguous	1	1	8567402		CID	1	0	1	1	30.21	0.00161975	0	12.5136	0	2	427.22	853.432	0.649343	68.1915	7935	7935	MS2	6/56	190314_narita_W_02.raw
13385598	small nuclear ribonucleoprotein Sm D3 [Mus musculus]	663.77	39.68	1	3	3	9	126	13.9073	10.3159
	Confidence Level	Sequence	PSM Ambiguity	# Proteins	# Protein Groups	Protein Group Accessions	Modifications	Activation Type	ΔScore	ΔCn	Rank	Search Engine Rank	IonScore	Exp Value	# Missed Cleavages	Isolation Interference [%]	Ion Inject Time [ms]	Charge	m/z [Da]	MH+ [Da]	ΔM [ppm]	RT [min]	First Scan	Last Scan	MS Order	Ions Matched	Spectrum File
	High	LIEAEDNMNCQMSNITVTYR	Unambiguous	1	1	13385598		CID	1	0	1	1	149.75	1.80073e-15	0	12.7978	6	2	1173.03	2345.06	0.539819	91.7406	15144	15144	MS2	14/208	190314_narita_W_02.raw
	High	LIEAEDNMNCQMSNITVTYR	Unambiguous	1	1	13385598		CID	1	0	1	1	130.02	1.69219e-13	0	0	6	2	1173.03	2345.06	1.26858	91.7769	15157	15157	MS2	15/208	190314_narita_W_02.raw
	High	VLHEAEGHIVTCETNTGEVYR	Unambiguous	1	1	13385598		CID	1	0	1	1	109.76	3.17045e-11	0	0	2	3	786.378	2357.12	-0.495192	73.9691	9845	9845	MS2	14/200	190314_narita_W_02.raw
	High	VLHEAEGHIVTCETNTGEVYR	Unambiguous	1	1	13385598		CID	1	0	1	1	100.47	2.8269e-10	0	0	8	2	1179.07	2357.12	2.0999	74.1096	9901	9901	MS2	16/200	190314_narita_W_02.raw
	High	VLHEAEGHIVTCETNTGEVYR	Unambiguous	1	1	13385598		CID	1	0	1	1	94.85	9.49288e-10	0	0	7	2	1179.06	2357.12	0.235544	74.0703	9886	9886	MS2	15/200	190314_narita_W_02.raw
	High	VLHEAEGHIVTCETNTGEVYR	Unambiguous	1	1	13385598		CID	1	0	1	1	91.26	2.24451e-09	0	0	13	2	1179.06	2357.12	-0.696639	74.1395	9911	9911	MS2	16/200	190314_narita_W_02.raw
	High	VLHEAEGHIVTCETNTGEVYR	Unambiguous	1	1	13385598		CID	1	0	1	1	56.02	7.50104e-06	0	32.8505	2	3	786.377	2357.12	-0.650556	74.2549	9956	9956	MS2	16/200	190314_narita_W_02.raw
	High	LIEAEDNMNCQMSNITVTYR	Unambiguous	1	1	13385598		CID	1	0	1	1	36.66	0.000399183	0	0	9	2	1173.03	2345.06	0.435711	91.7045	15132	15132	MS2	14/208	190314_narita_W_02.raw
	High	FLILPDMLK	Unambiguous	1	1	13385598		CID	1	0	1	1	30.91	0.00271672	0	0	2	2	545.323	1089.64	0.906882	108.672	20583	20583	MS2	4/64	190314_narita_W_02.raw
227497256	pre-mRNA-splicing factor 38A [Mus musculus]	658.806	26.92	1	6	6	14	312	37.4134	10.0083
	Confidence Level	Sequence	PSM Ambiguity	# Proteins	# Protein Groups	Protein Group Accessions	Modifications	Activation Type	ΔScore	ΔCn	Rank	Search Engine Rank	IonScore	Exp Value	# Missed Cleavages	Isolation Interference [%]	Ion Inject Time [ms]	Charge	m/z [Da]	MH+ [Da]	ΔM [ppm]	RT [min]	First Scan	Last Scan	MS Order	Ions Matched	Spectrum File
	High	VSALEEDMDDVESSEEEEEEDEKLER	Unambiguous	1	1	227497256		CID	1	0	1	1	115.09	3.09008e-12	1	2.64575	0	3	1024.1	3070.27	0.912754	93.6844	15808	15808	MS2	15/252	190314_narita_W_02.raw
	High	VSALEEDMDDVESSEEEEEEDEKLER	Unambiguous	1	1	227497256		CID	1	0	1	1	97.29	1.86196e-10	1	76.2012	2	3	1024.1	3070.27	1.03203	93.6009	15777	15777	MS2	16/252	190314_narita_W_02.raw
	High	VSALEEDMDDVESSEEEEEEDEKLER	Unambiguous	1	1	227497256		CID	1	0	1	1	83.44	4.51825e-09	1	9.55407	3	2	1535.64	3070.26	-1.64731	93.8285	15863	15863	MS2	20/252	190314_narita_W_02.raw
	High	DAHSIHGTNPQYLVEK	Unambiguous	1	1	227497256		CID	1	0	1	1	75.25	1.49269e-07	0	7.27504	3	2	904.95	1808.89	0.0588725	70.726	8766	8766	MS2	11/162	190314_narita_W_02.raw
	High	VSALEEDMDDVESSEEEEEEDEKLER	Unambiguous	1	1	227497256		CID	1	0	1	1	73.56	4.39511e-08	1	1.64898	0	3	1024.1	3070.27	0.912754	93.9015	15889	15889	MS2	15/252	190314_narita_W_02.raw
	High	DAHSIHGTNPQYLVEK	Unambiguous	1	1	227497256		CID	1	0	1	1	70.27	4.69862e-07	0	27.9877	7	2	904.95	1808.89	0.328806	70.6863	8752	8752	MS2	12/162	190314_narita_W_02.raw
	High	MLQIQPEKDIIVEFIKNEDFK	Unambiguous	1	1	227497256		CID	1	0	1	1	54.78	8.64915e-06	2	22.5418	1	3	859.794	2577.37	1.00089	107.989	20407	20407	MS2	18/220	190314_narita_W_02.raw
	High	DAHSIHGTNPQYLVEK	Unambiguous	1	1	227497256		CID	1	0	1	1	54.19	2.0006e-05	0	1.79292	0	3	603.636	1808.89	-0.184753	70.722	8764	8764	MS2	16/162	190314_narita_W_02.raw
	High	DAHSIHGTNPQYLVEK	Unambiguous	1	1	227497256		CID	1	0	1	1	47.42	9.69067e-05	0	2.92832	0	3	603.635	1808.89	-0.387204	70.8938	8830	8830	MS2	16/162	190314_narita_W_02.raw
	High	MLQIQPEKDIIVEFIK	Unambiguous	1	1	227497256		CID	1	0	1	1	42.98	0.000125875	1	73.9221	2	3	648.701	1944.09	0.820014	106.067	19860	19860	MS2	15/158	190314_narita_W_02.raw
	High	DAHSIHGTNPQYLVEK	Unambiguous	1	1	227497256		CID	1	0	1	1	42.54	0.000278593	0	20.8633	10	3	603.636	1808.89	0.321373	70.5427	8702	8702	MS2	16/162	190314_narita_W_02.raw
	High	LTGTAIDCYK	Unambiguous	1	1	227497256		CID	1	0	1	1	41.99	0.000167589	0	13.9762	4	2	542.771	1084.53	-0.123568	76.6236	10668	10668	MS2	5/82	190314_narita_W_02.raw
	High	YLEPLYNDYRK	Unambiguous	1	1	227497256		CID	1	0	1	1	39.89	0.000312824	1	0	3	2	737.373	1473.74	0.876471	81.9357	12188	12188	MS2	9/98	190314_narita_W_02.raw
	High	DAHSIHGTNPQYLVEK	Unambiguous	1	1	227497256		CID	1	0	1	1	37.73	0.00088544	0	17.4086	3	3	603.636	1808.89	-0.184753	70.5708	8711	8711	MS2	16/162	190314_narita_W_02.raw
119226245	serine/arginine-rich splicing factor 5 [Mus musculus]	643.282	22.3	1	8	8	18	269	30.8731	11.561
	Confidence Level	Sequence	PSM Ambiguity	# Proteins	# Protein Groups	Protein Group Accessions	Modifications	Activation Type	ΔScore	ΔCn	Rank	Search Engine Rank	IonScore	Exp Value	# Missed Cleavages	Isolation Interference [%]	Ion Inject Time [ms]	Charge	m/z [Da]	MH+ [Da]	ΔM [ppm]	RT [min]	First Scan	Last Scan	MS Order	Ions Matched	Spectrum File
	High	LNEGVVEFASYGDLK	Unambiguous	1	1	119226245		CID	1	0	1	1	108.42	5.97101e-11	0	22.6047	3	2	820.913	1640.82	1.11392	96.9483	16972	16972	MS2	10/158	190314_narita_W_02.raw
	High	LNEGVVEFASYGDLK	Unambiguous	1	1	119226245		CID	1	0	1	1	101.65	2.76984e-10	0	0	1	2	820.913	1640.82	1.03953	96.0873	16675	16675	MS2	10/158	190314_narita_W_02.raw
	High	LNEGVVEFASYGDLK	Unambiguous	1	1	119226245		CID	1	0	1	1	83.97	1.6636e-08	0	41.861	3	2	820.913	1640.82	1.26271	97.5031	17164	17164	MS2	11/158	190314_narita_W_02.raw
	High	DADDAVYELDGK	Unambiguous	1	1	119226245		CID	1	0	1	1	64.69	6.79251e-07	0	6.03437	5	2	655.791	1310.57	-0.541054	82.4204	12328	12328	MS2	9/106	190314_narita_W_02.raw
	High	qAGEVTFADAHRPK	Unambiguous	1	1	119226245	N-Term(Gln->pyro-Glu)	CID	1	0	1	1	64.28	1.77294e-06	0	0	3	2	755.376	1509.74	0.0888925	72.7857	9452	9452	MS2	9/140	190314_narita_W_02.raw
	High	qAGEVTFADAHRPK	Unambiguous	1	1	119226245	N-Term(Gln->pyro-Glu)	CID	1	0	1	1	54.52	1.44805e-05	0	0	7	2	755.376	1509.75	0.331457	73.0487	9546	9546	MS2	15/140	190314_narita_W_02.raw
	High	GFGFVEFEDPRDADDAVYELDGK	Unambiguous	1	1	119226245		CID	1	0	1	1	54.03	8.3027e-06	1	7.28054	4	2	1296.08	2591.16	0.331676	103.56	19086	19086	MS2	20/230	190314_narita_W_02.raw
	High	GFGFVEFEDPRDADDAVYELDGK	Unambiguous	1	1	119226245		CID	1	0	1	1	49.19	1.44604e-05	1	18.7373	6	2	1296.08	2591.16	-0.798973	103.785	19154	19154	MS2	12/230	190314_narita_W_02.raw
	High	RGFGFVEFEDPRDADDAVYELDGK	Unambiguous	1	1	119226245		CID	1	0	1	1	47.21	4.37248e-05	2	21.4785	2	3	916.425	2747.26	0.757822	98.9691	17669	17669	MS2	17/260	190314_narita_W_02.raw
	High	VTIEHAR	Unambiguous	1	1	119226245		CID	1	0	1	1	42.92	0.000268015	0	3.77541	0	2	413.233	825.458	-0.0134041	55.4819	3787	3787	MS2	6/52	190314_narita_W_02.raw
	High	GFGFVEFEDPR	Unambiguous	1	1	119226245		CID	1	0	1	1	37.9	0.000300035	0	28.0631	3	2	650.305	1299.6	1.13497	99.7405	17934	17934	MS2	6/86	190314_narita_W_02.raw
	High	qAGEVTFADAHRPK	Unambiguous	1	1	119226245	N-Term(Gln->pyro-Glu)	CID	1	0	1	1	34.21	0.00195347	0	10.0612	2	3	503.919	1509.74	-0.526426	72.7189	9431	9431	MS2	9/140	190314_narita_W_02.raw
	High	QAGEVTFADAHRPK	Unambiguous	1	1	119226245		CID	1	0	1	1	33.24	0.0019681	0	34.6546	3	3	509.596	1526.77	1.13932	64.6305	6756	6756	MS2	14/140	190314_narita_W_02.raw
	High	GFGFVEFEDPRDADDAVYELDGK	Unambiguous	1	1	119226245		CID	1	0	1	1	32.63	0.00125524	1	34.7201	2	2	1296.08	2591.16	2.02764	103.73	19133	19133	MS2	8/230	190314_narita_W_02.raw
	High	LNEGVVEFASYGDLK	Unambiguous	1	1	119226245		CID	1	0	1	1	31.6	0.00280192	0	11.7956	2	2	820.913	1640.82	1.03953	95.3169	16405	16405	MS2	6/158	190314_narita_W_02.raw
	High	GFGFVEFEDPRDADDAVYELDGK	Unambiguous	1	1	119226245		CID	1	0	1	1	31.13	0.0016189	1	30.9149	5	3	864.391	2591.16	0.679813	103.967	19221	19221	MS2	11/230	190314_narita_W_02.raw
	High	RGFGFVEFEDPRDADDAVYELDGK	Unambiguous	1	1	119226245		CID	1	0	1	1	29.9	0.0024559	2	19.1177	1	3	916.425	2747.26	1.02442	98.998	17679	17679	MS2	10/260	190314_narita_W_02.raw
	High	RGFGFVEFEDPR	Unambiguous	1	1	119226245		CID	1	0	1	1	29.5	0.00230014	1	2.41171	1	3	485.906	1455.7	0.63715	93.451	15720	15720	MS2	5/116	190314_narita_W_02.raw
162461907	stress-70 protein, mitochondrial [Mus musculus]	634.882	17.53	1	8	8	13	679	73.4156	6.07471
	Confidence Level	Sequence	PSM Ambiguity	# Proteins	# Protein Groups	Protein Group Accessions	Modifications	Activation Type	ΔScore	ΔCn	Rank	Search Engine Rank	IonScore	Exp Value	# Missed Cleavages	Isolation Interference [%]	Ion Inject Time [ms]	Charge	m/z [Da]	MH+ [Da]	ΔM [ppm]	RT [min]	First Scan	Last Scan	MS Order	Ions Matched	Spectrum File
	High	STNGDTFLGGEDFDQALLR	Unambiguous	1	1	162461907		CID	1	0	1	1	86.57	6.38849e-09	0	54.1081	8	2	1028.48	2055.96	-1.15325	102.4	18731	18731	MS2	15/202	190314_narita_W_02.raw
	High	QAASSLQQASLK	Unambiguous	1	1	162461907		CID	1	0	1	1	84.5	1.95147e-08	0	9.58053	8	2	616.336	1231.66	0.371108	66.7873	7476	7476	MS2	10/122	190314_narita_W_02.raw
	High	ERVEAVNMAEGIIHDTETK	Unambiguous	1	1	162461907		CID	1	0	1	1	81.72	2.22082e-08	1	28.7607	5	3	714.688	2142.05	0.562609	92.3536	15334	15334	MS2	24/212	190314_narita_W_02.raw
	High	AQFEGIVTDLIK	Unambiguous	1	1	162461907		CID	1	0	1	1	81.44	3.05063e-08	0	8.25379	3	2	667.373	1333.74	1.64172	103.459	19056	19056	MS2	15/118	190314_narita_W_02.raw
	High	SDIGEVILVGGMTR	Unambiguous	1	1	162461907		CID	1	0	1	1	73.33	2.41548e-07	0	74.6419	4	2	723.885	1446.76	1.06318	98.3243	17448	17448	MS2	9/128	190314_narita_W_02.raw
	High	ERVEAVNMAEGIIHDTETK	Unambiguous	1	1	162461907		CID	1	0	1	1	71.55	2.55442e-07	1	18.9389	2	3	714.689	2142.05	0.733572	92.3758	15338	15338	MS2	25/212	190314_narita_W_02.raw
	High	STNGDTFLGGEDFDQALLR	Unambiguous	1	1	162461907		CID	1	0	1	1	68.05	3.7602e-07	0	31.4952	4	2	1028.48	2055.96	0.271718	102.288	18691	18691	MS2	13/202	190314_narita_W_02.raw
	High	STNGDTFLGGEDFDQALLR	Unambiguous	1	1	162461907		CID	1	0	1	1	62.35	1.36794e-06	0	32.963	5	2	1028.48	2055.96	0.152971	102.259	18682	18682	MS2	14/202	190314_narita_W_02.raw
	High	ERVEAVNMAEGIIHDTETK	Unambiguous	1	1	162461907		CID	1	0	1	1	60.72	3.1771e-06	1	43.6055	4	3	714.689	2142.05	1.0755	92.5083	15388	15388	MS2	18/212	190314_narita_W_02.raw
	High	MEEFKDQLPADECNK	Unambiguous	1	1	162461907		CID	1	0	1	1	58.28	1.78312e-06	1	28.3587	6	2	898.895	1796.78	-0.0304527	76.9221	10767	10767	MS2	11/152	190314_narita_W_02.raw
	High	QAVTNPNNTFYATK	Unambiguous	1	1	162461907		CID	1	0	1	1	45.34	0.000163753	0	0	8	2	784.889	1568.77	0.0267987	72.7209	9432	9432	MS2	16/148	190314_narita_W_02.raw
	High	MKETAENYLGHTAK	Unambiguous	1	1	162461907		CID	1	0	1	1	33.95	0.00243644	1	34.5907	2	3	531.596	1592.77	-0.194408	64.984	6859	6859	MS2	15/146	190314_narita_W_02.raw
	High	STNGDTFLGGEDFDQALLR	Unambiguous	1	1	162461907		CID	1	0	1	1	31.65	0.00201754	0	0	6	2	1028.49	2055.96	0.627961	102.361	18717	18717	MS2	13/202	190314_narita_W_02.raw
86262142	RNA-binding protein 14 [Mus musculus]	593.692	20.78	1	13	13	17	669	69.406	9.67139
	Confidence Level	Sequence	PSM Ambiguity	# Proteins	# Protein Groups	Protein Group Accessions	Modifications	Activation Type	ΔScore	ΔCn	Rank	Search Engine Rank	IonScore	Exp Value	# Missed Cleavages	Isolation Interference [%]	Ion Inject Time [ms]	Charge	m/z [Da]	MH+ [Da]	ΔM [ppm]	RT [min]	First Scan	Last Scan	MS Order	Ions Matched	Spectrum File
	High	TQPMAAQAASYR	Unambiguous	1	1	86262142		CID	1	0	1	1	83.64	1.25429e-08	0	9.06051	0	2	647.814	1294.62	0.374001	68.3002	7975	7975	MS2	10/126	190314_narita_W_02.raw
	High	ASYVAPLTAQPATYR	Unambiguous	1	1	86262142		CID	1	0	1	1	78.63	7.26567e-08	0	3.68336	3	2	804.923	1608.84	-0.0889314	82.7295	12421	12421	MS2	10/144	190314_narita_W_02.raw
	High	TQSSASLAASYAAQQHPQAAASYR	Unambiguous	1	1	86262142		CID	1	0	1	1	66.54	9.53824e-07	0	0	2	3	822.398	2465.18	0.120863	76.4661	10611	10611	MS2	13/270	190314_narita_W_02.raw
	High	LSESQLSFR	Unambiguous	1	1	86262142		CID	1	0	1	1	65.1	1.74602e-06	0	9.79659	2	2	533.78	1066.55	-0.58101	81.6134	12068	12068	MS2	7/82	190314_narita_W_02.raw
	High	YSGSYNDYLR	Unambiguous	1	1	86262142		CID	1	0	1	1	64.46	3.57248e-07	0	13.7152	3	2	619.278	1237.55	0.0874413	79.5579	11541	11541	MS2	8/90	190314_narita_W_02.raw
	High	TQSSASLAASYAAQQHPQAAASYR	Unambiguous	1	1	86262142		CID	1	0	1	1	59.89	4.20517e-06	0	56.7224	3	3	822.399	2465.18	0.269417	76.7288	10706	10706	MS2	17/270	190314_narita_W_02.raw
	High	AAIAQLNGK	Unambiguous	1	1	86262142		CID	1	0	1	1	54.85	2.02951e-05	0	28.0488	2	2	443.261	885.515	0.154891	66.05	7234	7234	MS2	7/74	190314_narita_W_02.raw
	High	VIECDVVKDYAFVHMEK	Unambiguous	1	1	86262142		CID	1	0	1	1	54.72	1.33228e-05	1	21.3022	2	3	675.666	2024.98	0.782935	92.0141	15232	15232	MS2	18/172	190314_narita_W_02.raw
	High	AQPSVSLGAPYR	Unambiguous	1	1	86262142		CID	1	0	1	1	51.26	5.08755e-05	0	8.18198	1	2	623.333	1245.66	-0.0356159	78.4598	11250	11250	MS2	8/112	190314_narita_W_02.raw
	High	VIECDVVKDYAFVHMEK	Unambiguous	1	1	86262142		CID	1	0	1	1	50.71	3.18443e-05	1	4.82312	3	3	675.666	2024.98	0.511666	91.954	15218	15218	MS2	17/172	190314_narita_W_02.raw
	High	LAELSDYR	Unambiguous	1	1	86262142		CID	1	0	1	1	46.76	9.80512e-05	0	4.84567	1	2	483.748	966.489	-0.188414	76.5096	10627	10627	MS2	5/62	190314_narita_W_02.raw
	High	DYAFVHMEK	Unambiguous	1	1	86262142		CID	1	0	1	1	45.09	9.29226e-05	0	0	2	2	570.263	1139.52	-0.715412	81.6116	12067	12067	MS2	13/78	190314_narita_W_02.raw
	High	AQPSVSLGAAYR	Unambiguous	1	1	86262142		CID	1	0	1	1	38.77	0.000597328	0	18.5187	4	2	610.325	1219.64	-0.316139	78.0484	11122	11122	MS2	6/112	190314_narita_W_02.raw
	High	AAQMHSGYQR	Unambiguous	1	1	86262142		CID	1	0	1	1	36.02	0.000712598	0	48.269	16	2	574.767	1148.53	0.590302	54.6429	3562	3562	MS2	6/86	190314_narita_W_02.raw
	High	AQPSVSLGAAYR	Unambiguous	1	1	86262142		CID	1	0	1	1	35.16	0.00233164	0	20.1591	6	2	610.325	1219.64	0.0842091	77.9483	11085	11085	MS2	6/112	190314_narita_W_02.raw
	High	LAELSDYRR	Unambiguous	1	1	86262142		CID	1	0	1	1	31.83	0.00387126	1	17.8153	3	2	561.799	1122.59	-0.202996	69.6505	8426	8426	MS2	6/72	190314_narita_W_02.raw
	High	AQPSVSLGAAYR	Unambiguous	1	1	86262142		CID	1	0	1	1	31.47	0.00563154	0	7.52027	4	2	610.325	1219.64	-0.216052	77.4525	10936	10936	MS2	8/112	190314_narita_W_02.raw
7106277	casein kinase II subunit beta [Mus musculus]	585.491	37.67	1	5	5	12	215	24.926	5.5542
	Confidence Level	Sequence	PSM Ambiguity	# Proteins	# Protein Groups	Protein Group Accessions	Modifications	Activation Type	ΔScore	ΔCn	Rank	Search Engine Rank	IonScore	Exp Value	# Missed Cleavages	Isolation Interference [%]	Ion Inject Time [ms]	Charge	m/z [Da]	MH+ [Da]	ΔM [ppm]	RT [min]	First Scan	Last Scan	MS Order	Ions Matched	Spectrum File
	High	IHPMAYQLQLQAASNFK	Unambiguous	1	1	7106277		CID	1	0	1	1	115.58	1.54949e-11	0	30.0934	6	2	980.51	1960.01	0.57717	91.1427	14948	14948	MS2	13/148	190314_narita_W_02.raw
	High	GNEFFCEVDEDYIQDKFNLTGLNEQVPHYR	Unambiguous	1	1	7106277		CID	1	0	1	1	109.45	1.30526e-11	1	20.7829	4	3	1207.22	3619.64	0.0891567	105.292	19614	19614	MS2	27/330	190314_narita_W_02.raw
	High	GNEFFCEVDEDYIQDKFNLTGLNEQVPHYR	Unambiguous	1	1	7106277		CID	1	0	1	1	96.02	2.50035e-10	1	5.53877	2	3	1207.22	3619.65	0.493849	105.374	19636	19636	MS2	19/330	190314_narita_W_02.raw
	High	IHPMAYQLQLQAASNFK	Unambiguous	1	1	7106277		CID	1	0	1	1	72.23	3.44087e-07	0	13.7181	6	2	980.51	1960.01	0.63945	91.3369	15005	15005	MS2	13/148	190314_narita_W_02.raw
	High	VYCENQPMLPIGLSDIPGEAMVK	Unambiguous	1	1	7106277		CID	1	0	1	1	65.73	1.26968e-06	0	8.16226	2	2	1252.62	2504.22	0.558981	107.529	20274	20274	MS2	14/242	190314_narita_W_02.raw
	High	IHPMAYQLQLQAASNFK	Unambiguous	1	1	7106277		CID	1	0	1	1	54.5	2.04018e-05	0	9.5603	1	3	654.009	1960.01	0.69487	91.0396	14919	14919	MS2	16/148	190314_narita_W_02.raw
	High	IHPMAYQLQLQAASNFK	Unambiguous	1	1	7106277		CID	1	0	1	1	52.66	3.06231e-05	0	5.8266	3	3	654.009	1960.01	0.321188	91.4014	15027	15027	MS2	16/148	190314_narita_W_02.raw
	High	YQQGDFGYCPR	Unambiguous	1	1	7106277		CID	1	0	1	1	48.29	1.47901e-05	0	24.0721	1	2	667.285	1333.56	0.186508	79.5826	11546	11546	MS2	7/98	190314_narita_W_02.raw
	High	GNEFFCEVDEDYIQDK	Unambiguous	1	1	7106277		CID	1	0	1	1	47.79	1.65947e-05	0	22.9835	3	2	975.908	1950.81	1.27235	98.455	17494	17494	MS2	17/172	190314_narita_W_02.raw
	High	VYCENQPMLPIGLSDIPGEAMVK	Unambiguous	1	1	7106277		CID	1	0	1	1	32.53	0.00259689	0	36.6352	3	2	1252.62	2504.22	0.0715237	107.506	20268	20268	MS2	13/242	190314_narita_W_02.raw
	High	IHPMAYQLQLQAASNFK	Unambiguous	1	1	7106277		CID	1	0	1	1	32.08	0.00328304	0	19.4013	13	2	980.51	1960.01	1.07541	91.3812	15022	15022	MS2	8/148	190314_narita_W_02.raw
	High	GNEFFCEVDEDYIQDK	Unambiguous	1	1	7106277		CID	1	0	1	1	31.95	0.000636752	0	27.5755	3	2	975.907	1950.81	0.584038	98.3925	17470	17470	MS2	7/172	190314_narita_W_02.raw
13385292	serine/Arginine-related protein 53 [Mus musculus]	584.796	18.26	1	4	4	11	334	38.6144	11.1509
	Confidence Level	Sequence	PSM Ambiguity	# Proteins	# Protein Groups	Protein Group Accessions	Modifications	Activation Type	ΔScore	ΔCn	Rank	Search Engine Rank	IonScore	Exp Value	# Missed Cleavages	Isolation Interference [%]	Ion Inject Time [ms]	Charge	m/z [Da]	MH+ [Da]	ΔM [ppm]	RT [min]	First Scan	Last Scan	MS Order	Ions Matched	Spectrum File
	High	KAVEPSEVQHVTAASGPASAAAEPPSTGK	Unambiguous	1	1	13385292		CID	1	0	1	1	97.17	8.25028e-10	1	63.2687	9	3	925.471	2774.4	1.07535	69.5251	8387	8387	MS2	31/326	190314_narita_W_02.raw
	High	KAVEPSEVQHVTAASGPASAAAEPPSTGK	Unambiguous	1	1	13385292		CID	1	0	1	1	94.27	1.51515e-09	1	12.5614	16	3	925.471	2774.4	0.745362	69.4512	8361	8361	MS2	17/326	190314_narita_W_02.raw
	High	KAVEPSEVQHVTAASGPASAAAEPPSTGK	Unambiguous	1	1	13385292		CID	1	0	1	1	93.16	1.95639e-09	1	25.3647	16	3	925.471	2774.4	0.81136	69.4838	8372	8372	MS2	41/326	190314_narita_W_02.raw
	High	VKEIEAIESDSFVQQTFR	Unambiguous	1	1	13385292		CID	1	0	1	1	93	2.18016e-09	1	7.46452	13	2	1063.54	2126.08	1.69534	92.9717	15542	15542	MS2	15/194	190314_narita_W_02.raw
	High	KAVEPSEVQHVTAASGPASAAAEPPSTGK	Unambiguous	1	1	13385292		CID	1	0	1	1	87.15	7.80648e-09	1	6.24654	5	3	925.471	2774.4	0.745362	69.7527	8464	8464	MS2	15/326	190314_narita_W_02.raw
	High	RKEEDQATLVEQVK	Unambiguous	1	1	13385292		CID	1	0	1	1	78.24	7.94833e-08	2	7.32564	8	2	836.947	1672.89	0.146483	66.0252	7226	7226	MS2	16/146	190314_narita_W_02.raw
	High	AVEPSEVQHVTAASGPASAAAEPPSTGK	Unambiguous	1	1	13385292		CID	1	0	1	1	59.25	4.81343e-06	0	3.14227	4	3	882.772	2646.3	0.112311	73.6333	9723	9723	MS2	21/302	190314_narita_W_02.raw
	High	AVEPSEVQHVTAASGPASAAAEPPSTGK	Unambiguous	1	1	13385292		CID	1	0	1	1	46.96	7.65215e-05	0	0	2	3	882.771	2646.3	-0.37204	74.0062	9858	9858	MS2	22/302	190314_narita_W_02.raw
	High	RKEEDQATLVEQVK	Unambiguous	1	1	13385292		CID	1	0	1	1	45.77	0.000119183	2	34.4807	1	3	558.3	1672.89	-0.33586	65.9997	7213	7213	MS2	9/146	190314_narita_W_02.raw
	High	VKEIEAIESDSFVQQTFR	Unambiguous	1	1	13385292		CID	1	0	1	1	35.6	0.00107415	1	30.2282	2	3	709.364	2126.08	0.626824	92.9115	15518	15518	MS2	20/194	190314_narita_W_02.raw
	High	AVEPSEVQHVTAASGPASAAAEPPSTGK	Unambiguous	1	1	13385292		CID	1	0	1	1	35.09	0.0013164	0	2.74248	2	3	882.772	2646.3	0.31989	73.759	9766	9766	MS2	26/302	190314_narita_W_02.raw
110625998	dnaJ homolog subfamily B member 11 precursor [Mus musculus]	575.071	25.98	1	8	8	14	358	40.5297	6.31592
	Confidence Level	Sequence	PSM Ambiguity	# Proteins	# Protein Groups	Protein Group Accessions	Modifications	Activation Type	ΔScore	ΔCn	Rank	Search Engine Rank	IonScore	Exp Value	# Missed Cleavages	Isolation Interference [%]	Ion Inject Time [ms]	Charge	m/z [Da]	MH+ [Da]	ΔM [ppm]	RT [min]	First Scan	Last Scan	MS Order	Ions Matched	Spectrum File
	High	FQDLGAAYEVLSDSEK	Unambiguous	1	1	110625998		CID	1	0	1	1	132.52	1.65128e-13	0	10.6106	1	2	886.424	1771.84	0.819554	97.6861	17231	17231	MS2	14/172	190314_narita_W_02.raw
	High	FQDLGAAYEVLSDSEKR	Unambiguous	1	1	110625998		CID	1	0	1	1	86.84	9.62616e-09	1	54.4851	3	2	964.475	1927.94	1.17266	94.6021	16152	16152	MS2	13/182	190314_narita_W_02.raw
	High	KLALQLHPDRNPDDPQAQEK	Unambiguous	1	1	110625998		CID	1	0	1	1	71.74	2.98099e-07	2	13.3246	10	3	771.737	2313.2	0.995722	69.2086	8292	8292	MS2	19/210	190314_narita_W_02.raw
	High	DGMEYPFIGEGEPHVDGEPGDLR	Unambiguous	1	1	110625998		CID	1	0	1	1	65.18	3.0267e-07	0	32.1781	7	2	1258.56	2516.1	0.380941	95.4623	16460	16460	MS2	19/216	190314_narita_W_02.raw
	High	KGEGLPNFDNNNIK	Unambiguous	1	1	110625998		CID	1	0	1	1	63.88	2.33279e-06	1	8.56914	3	2	780.395	1559.78	0.532633	78.2934	11201	11201	MS2	13/142	190314_narita_W_02.raw
	High	KLALQLHPDRNPDDPQAQEK	Unambiguous	1	1	110625998		CID	1	0	1	1	61.22	3.20914e-06	2	3.63714	8	3	771.736	2313.19	-0.112474	69.2306	8298	8298	MS2	19/210	190314_narita_W_02.raw
	High	FQDLGAAYEVLSDSEKR	Unambiguous	1	1	110625998		CID	1	0	1	1	57.74	6.89896e-06	1	57.8951	6	2	964.474	1927.94	0.729451	94.5824	16147	16147	MS2	12/182	190314_narita_W_02.raw
	High	LALQLHPDRNPDDPQAQEK	Unambiguous	1	1	110625998		CID	1	0	1	1	44.45	0.000175872	1	23.1967	4	3	729.038	2185.1	0.411327	73.1736	9585	9585	MS2	18/194	190314_narita_W_02.raw
	High	FQDLGAAYEVLSDSEKR	Unambiguous	1	1	110625998		CID	1	0	1	1	42.06	0.000245809	1	18.1846	1	3	643.318	1927.94	0.532527	94.5491	16131	16131	MS2	7/182	190314_narita_W_02.raw
	High	KGEGLPNFDNNNIK	Unambiguous	1	1	110625998		CID	1	0	1	1	40.28	0.000660981	1	13.1609	1	3	520.599	1559.78	0.132706	78.2564	11188	11188	MS2	8/142	190314_narita_W_02.raw
	High	DGMEYPFIGEGEPHVDGEPGDLR	Unambiguous	1	1	110625998		CID	1	0	1	1	38.85	0.000136833	0	2.26644	1	3	839.374	2516.11	1.49145	95.2563	16381	16381	MS2	13/216	190314_narita_W_02.raw
	High	LALQLHPDRNPDDPQAQEK	Unambiguous	1	1	110625998		CID	1	0	1	1	31.47	0.00359991	1	21.942	11	3	729.039	2185.1	0.662718	73.1144	9568	9568	MS2	11/194	190314_narita_W_02.raw
	High	QYDTYGEEGLK	Unambiguous	1	1	110625998		CID	1	0	1	1	31	0.00146951	0	21.7498	7	2	651.796	1302.59	0.292785	72.094	9220	9220	MS2	7/110	190314_narita_W_02.raw
	High	TTQLGPGR	Unambiguous	1	1	110625998		CID	1	0	1	1	30	0.00735	0	47.7528	3	2	415.23	829.453	0.150808	58.3694	4717	4717	MS2	8/68	190314_narita_W_02.raw
67846113	U1 small nuclear ribonucleoprotein 70 kDa [Mus musculus]	534.911	21.43	1	8	8	16	448	51.9609	9.93506
	Confidence Level	Sequence	PSM Ambiguity	# Proteins	# Protein Groups	Protein Group Accessions	Modifications	Activation Type	ΔScore	ΔCn	Rank	Search Engine Rank	IonScore	Exp Value	# Missed Cleavages	Isolation Interference [%]	Ion Inject Time [ms]	Charge	m/z [Da]	MH+ [Da]	ΔM [ppm]	RT [min]	First Scan	Last Scan	MS Order	Ions Matched	Spectrum File
	High	GGGGSGQDNGLEGLGSDGR	Unambiguous	1	1	67846113		CID	1	0	1	1	105.1	3.08298e-11	0	5.16223	4	2	845.375	1689.74	0.118367	72.8724	9485	9485	MS2	12/192	190314_narita_W_02.raw
	High	MWDPHNDPNAQGDAFK	Unambiguous	1	1	67846113		CID	1	0	1	1	69.7	1.06898e-07	0	27.6452	2	2	921.897	1842.79	0.355805	78.0964	11133	11133	MS2	13/160	190314_narita_W_02.raw
	High	MWDPHNDPNAQGDAFK	Unambiguous	1	1	67846113		CID	1	0	1	1	68.48	1.4157e-07	0	25.417	5	2	921.897	1842.79	0.355805	78.0719	11127	11127	MS2	14/160	190314_narita_W_02.raw
	High	VNYDTTESK	Unambiguous	1	1	67846113		CID	1	0	1	1	53.5	9.82704e-06	0	18.9741	2	2	528.746	1056.48	0.116773	57.2347	4317	4317	MS2	7/86	190314_narita_W_02.raw
	High	GYAFIEYEHER	Unambiguous	1	1	67846113		CID	1	0	1	1	53.32	9.07893e-06	0	18.8901	4	2	707.326	1413.64	0.321953	82.486	12349	12349	MS2	9/88	190314_narita_W_02.raw
	High	HHNQPYCGIAPYIR	Unambiguous	1	1	67846113		CID	1	0	1	1	48.99	4.79494e-05	0	0	5	2	834.907	1668.81	0.251074	80.824	11834	11834	MS2	14/128	190314_narita_W_02.raw
	High	HHNQPYCGIAPYIR	Unambiguous	1	1	67846113		CID	1	0	1	1	45.98	0.000105986	0	6.72429	2	3	556.94	1668.81	-0.561615	80.6724	11799	11799	MS2	14/128	190314_narita_W_02.raw
	High	HHNQPYCGIAPYIR	Unambiguous	1	1	67846113		CID	1	0	1	1	45.62	9.18427e-05	0	0	6	2	834.907	1668.81	-0.114667	80.9157	11864	11864	MS2	10/128	190314_narita_W_02.raw
	High	HHNQPYCGIAPYIR	Unambiguous	1	1	67846113		CID	1	0	1	1	44.12	0.000129731	0	0	5	2	834.907	1668.81	-0.114667	80.7846	11825	11825	MS2	13/128	190314_narita_W_02.raw
	High	mWDPHNDPNAQGDAFK	Unambiguous	1	1	67846113	M1(Oxidation)	CID	1	0	1	1	40.09	9.7717e-05	0	20.1412	2	3	620.265	1858.78	-0.10393	73.3162	9615	9615	MS2	16/160	190314_narita_W_02.raw
	High	MWDPHNDPNAQGDAFK	Unambiguous	1	1	67846113		CID	1	0	1	1	36.28	0.000234947	0	7.21797	1	3	614.934	1842.79	-0.148308	78.0384	11117	11117	MS2	21/160	190314_narita_W_02.raw
	High	EFEVYGPIKR	Unambiguous	1	1	67846113		CID	1	0	1	1	34.91	0.00150125	1	32.8816	6	2	619.332	1237.66	-0.0670607	80.7889	11827	11827	MS2	7/78	190314_narita_W_02.raw
	High	mWDPHNDPNAQGDAFK	Unambiguous	1	1	67846113	M1(Oxidation)	CID	1	0	1	1	34.78	0.000331872	0	27.0914	3	3	620.265	1858.78	-0.00542148	73.2002	9592	9592	MS2	13/160	190314_narita_W_02.raw
	High	RVLVDVER	Unambiguous	1	1	67846113		CID	1	0	1	1	33.57	0.00334052	1	32.3173	5	2	493.293	985.579	0.128682	67.8721	7823	7823	MS2	7/74	190314_narita_W_02.raw
	High	QQEVETELK	Unambiguous	1	1	67846113		CID	1	0	1	1	31.51	0.00399069	0	33.7871	1	2	552.283	1103.56	0.191895	65.5962	7069	7069	MS2	7/88	190314_narita_W_02.raw
	High	GYAFIEYEHER	Unambiguous	1	1	67846113		CID	1	0	1	1	31.35	0.00157557	0	0	1	3	471.886	1413.64	0.0102108	82.4782	12345	12345	MS2	6/88	190314_narita_W_02.raw
6755763	THO complex subunit 4 [Mus musculus]	525.242	34.12	2	6	6	12	255	26.9236	11.1509
	Confidence Level	Sequence	PSM Ambiguity	# Proteins	# Protein Groups	Protein Group Accessions	Modifications	Activation Type	ΔScore	ΔCn	Rank	Search Engine Rank	IonScore	Exp Value	# Missed Cleavages	Isolation Interference [%]	Ion Inject Time [ms]	Charge	m/z [Da]	MH+ [Da]	ΔM [ppm]	RT [min]	First Scan	Last Scan	MS Order	Ions Matched	Spectrum File
	High	QQLSAEELDAQLDAYNAR	Unambiguous	1	1	6755763		CID	1	0	1	1	106.54	1.07583e-10	0	6.70549	7	2	1017.99	2034.97	0.0268402	91.4083	15030	15030	MS2	12/188	190314_narita_W_02.raw
	High	QQLSAEELDAQLDAYNAR	Unambiguous	1	1	6755763		CID	1	0	1	1	96.88	9.43535e-10	0	8.05882	2	2	1017.99	2034.97	0.50673	91.2626	14979	14979	MS2	13/188	190314_narita_W_02.raw
	High	QLPDKWQHDLFDSGFGGGAGVETGGK	Unambiguous	1	1	6755763		CID	1	0	1	1	68.48	4.11527e-07	1	0	2	3	901.766	2703.28	1.43355	93.0549	15572	15572	MS2	15/288	190314_narita_W_02.raw
	High	QLPDKWQHDLFDSGFGGGAGVETGGK	Unambiguous	1	1	6755763		CID	1	0	1	1	65.56	8.06117e-07	1	8.55112	5	3	901.766	2703.28	0.823941	93.0048	15553	15553	MS2	16/288	190314_narita_W_02.raw
	High	SLGTADVHFER	Unambiguous	2	1	6755763		CID	1	0	1	1	64.47	2.14364e-06	0	15.9792	4	2	616.307	1231.61	-0.409709	75.0887	10199	10199	MS2	9/98	190314_narita_W_02.raw
	High	SLGTADVHFER	Unambiguous	2	1	6755763		CID	1	0	1	1	59.43	6.95552e-06	0	0	6	2	616.307	1231.61	0.085865	75.1226	10212	10212	MS2	8/98	190314_narita_W_02.raw
	High	SLGTADVHFER	Unambiguous	2	1	6755763		CID	1	0	1	1	53.21	3.00843e-05	0	5.90615	3	2	616.307	1231.61	0.383209	74.8525	10127	10127	MS2	8/98	190314_narita_W_02.raw
	High	QLPDKWQHDLFDSGFGGGAGVETGGK	Unambiguous	1	1	6755763		CID	1	0	1	1	50.55	2.55504e-05	1	3.25769	1	3	901.766	2703.28	1.16261	93.0997	15589	15589	MS2	15/288	190314_narita_W_02.raw
	High	AAVHYDR	Unambiguous	1	1	6755763		CID	1	0	1	1	45.52	6.17195e-05	0	65.371	7	2	416.209	831.411	-0.0578954	54.8392	3618	3618	MS2	6/48	190314_narita_W_02.raw
	High	WQHDLFDSGFGGGAGVETGGK	Unambiguous	1	1	6755763		CID	1	0	1	1	42.76	0.000105933	0	33.8593	3	3	707.993	2121.96	0.856905	91.6445	15109	15109	MS2	20/226	190314_narita_W_02.raw
	High	QYNGVPLDGRPMNIQLVTSQIDTQR	Unambiguous	1	1	6755763		CID	1	0	1	1	33.85	0.00179262	0	12.7398	1	3	948.488	2843.45	0.65215	95.9502	16634	16634	MS2	32/270	190314_narita_W_02.raw
	High	qLPDKWQHDLFDSGFGGGAGVETGGK	Unambiguous	1	1	6755763	N-Term(Gln->pyro-Glu)	CID	1	0	1	1	33.6	0.00133137	1	52.346	3	3	896.09	2686.26	1.28311	100.619	18236	18236	MS2	9/288	190314_narita_W_02.raw
158186704	heterogeneous nuclear ribonucleoprotein M isoform b [Mus musculus]	516.086	14.2	2	7	7	13	690	73.6924	8.74854
	Confidence Level	Sequence	PSM Ambiguity	# Proteins	# Protein Groups	Protein Group Accessions	Modifications	Activation Type	ΔScore	ΔCn	Rank	Search Engine Rank	IonScore	Exp Value	# Missed Cleavages	Isolation Interference [%]	Ion Inject Time [ms]	Charge	m/z [Da]	MH+ [Da]	ΔM [ppm]	RT [min]	First Scan	Last Scan	MS Order	Ions Matched	Spectrum File
	High	GIGMGNLGPAGMGMEGIGFGINK	Unambiguous	2	1	158186704		CID	1	0	1	1	129.58	5.61785e-13	0	57.1669	15	2	1089.53	2178.05	0.781612	105.33	19626	19626	MS2	18/210	190314_narita_W_02.raw
	High	LGSTVFVANLDYK	Unambiguous	2	1	158186704		CID	1	0	1	1	77.02	4.76663e-08	0	18.9504	3	2	713.883	1426.76	1.3021	93.3672	15690	15690	MS2	11/120	190314_narita_W_02.raw
	High	IGGMEGPFGGGMENMGR	Unambiguous	2	1	158186704		CID	1	0	1	1	68.23	1.49958e-07	0	25.3084	3	2	848.867	1696.73	1.09531	93.1511	15608	15608	MS2	17/150	190314_narita_W_02.raw
	High	GIGMGNLGPAGMGMEGIGFGINK	Unambiguous	2	1	158186704		CID	1	0	1	1	67.33	8.96895e-07	0	31.3856	8	2	1089.53	2178.05	0.109065	105.393	19644	19644	MS2	14/210	190314_narita_W_02.raw
	High	GIGMGNLGPAGMGMEGIGFGINK	Unambiguous	2	1	158186704		CID	1	0	1	1	48.12	7.7085e-05	0	21.2861	5	2	1089.53	2178.05	1.00579	105.356	19633	19633	MS2	11/210	190314_narita_W_02.raw
	High	GIGMGNLGPAGMGMEGIGFGINK	Unambiguous	2	1	158186704		CID	1	0	1	1	45.24	0.000145125	0	35.5855	5	2	1089.53	2178.05	-0.227209	105.468	19669	19669	MS2	12/210	190314_narita_W_02.raw
	High	MEEESGAPCVPSGNGAPGPK	Unambiguous	2	1	158186704		CID	1	0	1	1	44.85	3.92809e-05	0	9.58553	9	2	957.422	1913.84	-0.292601	71.0124	8874	8874	MS2	11/184	190314_narita_W_02.raw
	High	FGSGMNMGR	Unambiguous	2	1	158186704		CID	1	0	1	1	44.79	3.31108e-05	0	17.3517	3	2	478.707	956.408	-0.179801	71.2707	8964	8964	MS2	6/70	190314_narita_W_02.raw
	High	FESPEVAER	Unambiguous	2	1	158186704		CID	1	0	1	1	42.69	0.000177629	0	33.9151	5	2	532.257	1063.51	0.247863	69.139	8269	8269	MS2	8/76	190314_narita_W_02.raw
	High	MGQTMER	Unambiguous	2	1	158186704		CID	1	0	1	1	38.42	0.000194238	0	49.8177	7	2	426.689	852.37	-0.148426	56.9832	4247	4247	MS2	6/60	190314_narita_W_02.raw
	High	GIGMGNLGPAGMGMEGIGFGINK	Unambiguous	2	1	158186704		CID	1	0	1	1	36.54	0.0011091	0	5.26145	3	3	726.689	2178.05	0.299051	105.466	19668	19668	MS2	17/210	190314_narita_W_02.raw
	High	MEEESGAPCVPSGNGAPGPK	Unambiguous	2	1	158186704		CID	1	0	1	1	29.29	0.00123649	0	35.7158	22	2	957.421	1913.83	-1.058	70.9865	8866	8866	MS2	8/184	190314_narita_W_02.raw
	High	IGGMEGPFGGGMENMGR	Unambiguous	2	1	158186704		CID	1	0	1	1	29.24	0.00119124	0	36.9546	10	2	848.867	1696.73	1.52698	93.2479	15644	15644	MS2	14/150	190314_narita_W_02.raw
58082069	relA-associated inhibitor [Mus musculus]	506.758	13.83	1	7	7	13	824	88.9207	6.85889
	Confidence Level	Sequence	PSM Ambiguity	# Proteins	# Protein Groups	Protein Group Accessions	Modifications	Activation Type	ΔScore	ΔCn	Rank	Search Engine Rank	IonScore	Exp Value	# Missed Cleavages	Isolation Interference [%]	Ion Inject Time [ms]	Charge	m/z [Da]	MH+ [Da]	ΔM [ppm]	RT [min]	First Scan	Last Scan	MS Order	Ions Matched	Spectrum File
	High	GPSPRPPAAAYDTAGTFGSPLLGAGGSAFTPPLR	Unambiguous	1	1	58082069		CID	1	0	1	1	100.69	2.5593e-10	0	9.27014	3	3	1085.56	3254.66	0.767859	100.949	18314	18314	MS2	31/376	190314_narita_W_02.raw
	High	QLESLWSDSPAPPGAQAGVPSR	Unambiguous	1	1	58082069		CID	1	0	1	1	79.73	4.30978e-08	0	19.7704	11	2	1125.56	2250.12	0.645023	92.0229	15236	15236	MS2	16/246	190314_narita_W_02.raw
	High	GPSPRPPAAAYDTAGTFGSPLLGAGGSAFTPPLR	Unambiguous	1	1	58082069		CID	1	0	1	1	78.27	4.54255e-08	0	70.7043	1	3	1085.56	3254.66	0.65534	101.007	18325	18325	MS2	18/376	190314_narita_W_02.raw
	High	mDSEAFQHAR	Unambiguous	1	1	58082069	N-Term(Acetyl)	CID	1	0	1	1	74.11	4.6578e-08	0	14.2883	5	2	617.27	1233.53	0.0239799	78.7938	11341	11341	MS2	8/82	190314_narita_W_02.raw
	High	SLGSAGPSGTLPR	Unambiguous	1	1	58082069		CID	1	0	1	1	64.06	1.64911e-06	0	0	9	2	600.323	1199.64	0.0381381	71.6371	9085	9085	MS2	11/114	190314_narita_W_02.raw
	High	YSTSPVPEHFGSR	Unambiguous	1	1	58082069		CID	1	0	1	1	55.93	9.57263e-06	0	7.77793	8	2	732.35	1463.69	0.696261	72.2697	9275	9275	MS2	9/116	190314_narita_W_02.raw
	High	AFDGAGSPHGR	Unambiguous	1	1	58082069		CID	1	0	1	1	50.45	1.53267e-05	0	30.9128	8	2	536.252	1071.5	-0.39933	56.5186	4124	4124	MS2	7/88	190314_narita_W_02.raw
	High	GPSPRPPAAAYDTAGTFGSPLLGAGGSAFTPPLR	Unambiguous	1	1	58082069		CID	1	0	1	1	40.23	0.000312978	0	30.9284	9	3	1085.56	3254.66	1.55549	100.928	18309	18309	MS2	28/376	190314_narita_W_02.raw
	High	SLGSAGPSGTLPR	Unambiguous	1	1	58082069		CID	1	0	1	1	39.11	0.000515524	0	9.99522	4	2	600.322	1199.64	-0.26713	71.6721	9094	9094	MS2	8/114	190314_narita_W_02.raw
	High	IPMPPSSPQPR	Unambiguous	1	1	58082069		CID	1	0	1	1	35.95	0.000787702	0		7	2	603.818	1206.63	-0.378824	72.2191	9255	9255	MS2	8/86	190314_narita_W_02.raw
	High	IPMPPSSPQPR	Unambiguous	1	1	58082069		CID	1	0	1	1	35.66	0.00111374	0	23.4969	5	2	603.819	1206.63	0.0258419	72.3796	9313	9313	MS2	13/86	190314_narita_W_02.raw
	High	IPMPPSSPQPR	Unambiguous	1	1	58082069		CID	1	0	1	1	33.28	0.00251393	0	8.10552	5	2	603.818	1206.63	-0.47999	72.462	9343	9343	MS2	7/86	190314_narita_W_02.raw
	High	IPMPPSSPQPR	Unambiguous	1	1	58082069		CID	1	0	1	1	28.84	0.0053553	0	7.59407	5	2	603.819	1206.63	0.0258419	72.2512	9266	9266	MS2	8/86	190314_narita_W_02.raw
112420990	pinin [Mus musculus]	497.569	11.16	1	6	6	16	726	82.4554	7.00537
	Confidence Level	Sequence	PSM Ambiguity	# Proteins	# Protein Groups	Protein Group Accessions	Modifications	Activation Type	ΔScore	ΔCn	Rank	Search Engine Rank	IonScore	Exp Value	# Missed Cleavages	Isolation Interference [%]	Ion Inject Time [ms]	Charge	m/z [Da]	MH+ [Da]	ΔM [ppm]	RT [min]	First Scan	Last Scan	MS Order	Ions Matched	Spectrum File
	High	IFGLLMGTLQK	Unambiguous	1	1	112420990		CID	1	0	1	1	75.65	7.35129e-08	0	0	2	2	610.858	1220.71	1.09149	106.629	20041	20041	MS2	15/82	190314_narita_W_02.raw
	High	qESDPEDDDVKKPALQSSVVATSK	Unambiguous	1	1	112420990	N-Term(Gln->pyro-Glu)	CID	1	0	1	1	63.02	1.97059e-06	1	4.12876	3	3	852.749	2556.23	0.200428	72.8398	9474	9474	MS2	23/272	190314_narita_W_02.raw
	High	qESDPEDDDVKKPALQSSVVATSK	Unambiguous	1	1	112420990	N-Term(Gln->pyro-Glu)	CID	1	0	1	1	58.7	4.85627e-06	1	6.00335	9	3	852.749	2556.23	0.0571661	72.8973	9497	9497	MS2	21/272	190314_narita_W_02.raw
	High	QESDPEDDDVKKPALQSSVVATSK	Unambiguous	1	1	112420990		CID	1	0	1	1	57.12	6.69606e-06	1	3.89762	3	3	858.426	2573.26	1.64646	68.7215	8119	8119	MS2	21/272	190314_narita_W_02.raw
	High	qESDPEDDDVKKPALQSSVVATSK	Unambiguous	1	1	112420990	N-Term(Gln->pyro-Glu)	CID	1	0	1	1	55.03	1.2405e-05	1	35.8612	19	3	852.749	2556.23	0.200428	72.7231	9433	9433	MS2	20/272	190314_narita_W_02.raw
	High	qESDPEDDDVKKPALQSSVVATSK	Unambiguous	1	1	112420990	N-Term(Gln->pyro-Glu)	CID	1	0	1	1	51.01	3.17001e-05	1	0	3	3	852.749	2556.23	0.34369	72.7957	9457	9457	MS2	20/272	190314_narita_W_02.raw
	High	IEFAEQINK	Unambiguous	1	1	112420990		CID	1	0	1	1	50.81	3.52687e-05	0	28.4114	5	2	546.29	1091.57	-0.254426	79.2959	11479	11479	MS2	11/76	190314_narita_W_02.raw
	High	qESDPEDDDVKKPALQSSVVATSK	Unambiguous	1	1	112420990	N-Term(Gln->pyro-Glu)	CID	1	0	1	1	49.46	4.5296e-05	1	13.9814	25	3	852.749	2556.23	0.34369	72.7004	9427	9427	MS2	21/272	190314_narita_W_02.raw
	High	qESDPEDDDVKKPALQSSVVATSK	Unambiguous	1	1	112420990	N-Term(Gln->pyro-Glu)	CID	1	0	1	1	45.86	9.33905e-05	1	0	4	3	852.749	2556.23	0.0571661	72.7543	9442	9442	MS2	22/272	190314_narita_W_02.raw
	High	RIEFAEQINK	Unambiguous	1	1	112420990		CID	1	0	1	1	39.38	0.000818952	1	12.6166	2	2	624.341	1247.67	-0.161449	74.4466	10003	10003	MS2	14/96	190314_narita_W_02.raw
	High	RIEFAEQINK	Unambiguous	1	1	112420990		CID	1	0	1	1	38.48	0.00100753	1	13.2258	3	2	624.341	1247.67	-0.259287	74.3079	9973	9973	MS2	5/96	190314_narita_W_02.raw
	High	RIEFAEQINK	Unambiguous	1	1	112420990		CID	1	0	1	1	38.34	0.00104787	1	19.8614	4	2	624.341	1247.67	0.327742	74.3644	9987	9987	MS2	7/96	190314_narita_W_02.raw
	High	QESDPEDDDVKKPALQSSVVATSK	Unambiguous	1	1	112420990		CID	1	0	1	1	37.6	0.000625608	1	18.2221	3	3	858.425	2573.26	0.579108	68.5133	8038	8038	MS2	17/272	190314_narita_W_02.raw
	High	DLIQDQNMDEK	Unambiguous	1	1	112420990		CID	1	0	1	1	33.96	0.000823671	0	21.6914	4	2	674.806	1348.6	-0.0632526	73.5972	9710	9710	MS2	9/112	190314_narita_W_02.raw
	High	DLIQDQNMDEK	Unambiguous	1	1	112420990		CID	1	0	1	1	32.69	0.00110345	0	17.9669	7	2	674.806	1348.6	-0.0632526	73.9506	9840	9840	MS2	13/112	190314_narita_W_02.raw
	High	DFPLESIKLPEVSVEPVLTVHSENK	Unambiguous	1	1	112420990		CID	1	0	1	1	28.73	0.00294729	1	33.3461	12	3	936.168	2806.49	0.945709	104.645	19432	19432	MS2	19/270	190314_narita_W_02.raw
306774103	serine/arginine-rich splicing factor 7 isoform 4 [Mus musculus]	491.436	21.97	4	5	6	13	223	25.5691	11.7954
	Confidence Level	Sequence	PSM Ambiguity	# Proteins	# Protein Groups	Protein Group Accessions	Modifications	Activation Type	ΔScore	ΔCn	Rank	Search Engine Rank	IonScore	Exp Value	# Missed Cleavages	Isolation Interference [%]	Ion Inject Time [ms]	Charge	m/z [Da]	MH+ [Da]	ΔM [ppm]	RT [min]	First Scan	Last Scan	MS Order	Ions Matched	Spectrum File
	High	NPPGFAFVEFEDPR	Unambiguous	6	2	8567402;306774103		CID	1	0	1	1	88.49	4.24738e-09	0	11.1079	1	2	811.387	1621.77	1.2504	102.973	18917	18917	MS2	10/136	190314_narita_W_02.raw
	High	VYVGNLGTGAGKGELER	Unambiguous	4	1	306774103		CID	1	0	1	1	78.61	7.09263e-08	1	19.9051	9	2	860.455	1719.9	0.0722072	76.0366	10479	10479	MS2	12/168	190314_narita_W_02.raw
	High	VYVGNLGTGAGK	Unambiguous	4	1	306774103		CID	1	0	1	1	77.7	1.32463e-07	0	10.379	0	2	568.309	1135.61	0.315436	72.4193	9327	9327	MS2	9/102	190314_narita_W_02.raw
	High	NPPGFAFVEFEDPR	Unambiguous	6	2	8567402;306774103		CID	1	0	1	1	65.29	9.31774e-07	0	7.47132	1	2	811.387	1621.77	1.40094	102.192	18664	18664	MS2	12/136	190314_narita_W_02.raw
	High	VELSTGMPR	Unambiguous	4	1	306774103		CID	1	0	1	1	53.53	2.77255e-05	0	12.9573	2	2	495.258	989.508	-0.771365	74.0651	9883	9883	MS2	8/70	190314_narita_W_02.raw
	High	VELSTGMPR	Unambiguous	4	1	306774103		CID	1	0	1	1	52.4	2.07158e-05	0	0	2	2	495.258	989.509	0.0305055	74.5657	10027	10027	MS2	7/70	190314_narita_W_02.raw
	High	VYVGNLGTGAGKGELER	Unambiguous	4	1	306774103		CID	1	0	1	1	49.8	5.39271e-05	1	3.01659	0	3	573.972	1719.9	-0.219511	76.1585	10520	10520	MS2	15/168	190314_narita_W_02.raw
	High	VRVELSTGMPR	Unambiguous	4	1	306774103		CID	1	0	1	1	49.22	4.12875e-05	1	2.00337	0	2	622.842	1244.68	-0.404496	75.9258	10435	10435	MS2	8/104	190314_narita_W_02.raw
	High	VELSTGMPR	Unambiguous	4	1	306774103		CID	1	0	1	1	47.56	7.71707e-05	0	10.0835	3	2	495.258	989.508	-0.462953	74.6066	10042	10042	MS2	7/70	190314_narita_W_02.raw
	High	VRVELSTGMPR	Unambiguous	4	1	306774103		CID	1	0	1	1	43.75	0.000145485	1	0	10	2	622.842	1244.68	-0.404496	75.8258	10409	10409	MS2	16/104	190314_narita_W_02.raw
	High	VRVELSTGMPR	Unambiguous	4	1	306774103		CID	1	0	1	1	35.99	0.00113295	1	39.3829	9	2	622.843	1244.68	0.183947	76.4399	10603	10603	MS2	8/104	190314_narita_W_02.raw
	High	VRVELSTGmPR	Unambiguous	4	1	306774103	M9(Oxidation)	CID	1	0	1	1	32.4	0.00356773	1	10.1006	10	2	630.841	1260.67	0.826141	67.2545	7616	7616	MS2	7/104	190314_narita_W_02.raw
	High	NPPGFAFVEFEDPRDAEDAVR	Unambiguous	4	1	306774103		CID	1	0	1	1	30.27	0.00225534	1	5.82358	1	3	793.374	2378.11	1.17693	99.9729	18020	18020	MS2	14/218	190314_narita_W_02.raw
226371688	deleted in lung and esophageal cancer protein 1 homolog [Mus musculus]	462.42	9.88	1	12	12	14	1741	193.671	6.0874
	Confidence Level	Sequence	PSM Ambiguity	# Proteins	# Protein Groups	Protein Group Accessions	Modifications	Activation Type	ΔScore	ΔCn	Rank	Search Engine Rank	IonScore	Exp Value	# Missed Cleavages	Isolation Interference [%]	Ion Inject Time [ms]	Charge	m/z [Da]	MH+ [Da]	ΔM [ppm]	RT [min]	First Scan	Last Scan	MS Order	Ions Matched	Spectrum File
	High	LQTVLELEVENGSGSYLPVYAEVQQPHVYLK	Unambiguous	1	1	226371688		CID	1	0	1	1	151.09	2.1785e-15	0	28.9323	6	3	1168.28	3502.82	2.39851	105.871	19798	19798	MS2	21/336	190314_narita_W_02.raw
	High	RPPPVLTLSPVLDCGHCLIGGVK	Unambiguous	1	1	226371688		CID	1	0	1	1	73.36	1.0149e-07	0	22.8666	7	3	791.106	2371.3	1.36546	103.236	18997	18997	MS2	24/232	190314_narita_W_02.raw
	High	FGTQISGGDTVTR	Unambiguous	1	1	226371688		CID	1	0	1	1	61.07	3.00927e-06	0	4.70468	2	2	669.836	1338.66	-0.0289687	71.5161	9049	9049	MS2	15/132	190314_narita_W_02.raw
	High	ARDIAETEHTTK	Unambiguous	1	1	226371688		CID	1	0	1	1	41.99	0.000208696	1	14.6212	2	3	457.9	1371.69	-0.131545	53.8352	3323	3323	MS2	13/124	190314_narita_W_02.raw
	High	LTNTTEILYDFQAR	Unambiguous	1	1	226371688		CID	1	0	1	1	41.61	0.00034512	0	19.1469	2	2	842.932	1684.86	1.11186	98.1244	17378	17378	MS2	14/142	190314_narita_W_02.raw
	High	DIAETEHTTK	Unambiguous	1	1	226371688		CID	1	0	1	1	41.04	0.000204632	0	24.9887	10	2	572.777	1144.55	-0.389918	55.6713	3838	3838	MS2	11/88	190314_narita_W_02.raw
	High	LDFVESMLSHR	Unambiguous	1	1	226371688		CID	1	0	1	1	40.32	0.00041339	0	53.7082	4	2	667.333	1333.66	0.875302	98.7937	17608	17608	MS2	6/94	190314_narita_W_02.raw
	High	RPPPVLTLSPVLDCGHCLIGGVK	Unambiguous	1	1	226371688		CID	1	0	1	1	37.09	0.00040064	0	11.6899	5	3	791.106	2371.3	1.67433	103.263	19005	19005	MS2	26/232	190314_narita_W_02.raw
	High	GLGSYDER	Unambiguous	1	1	226371688		CID	1	0	1	1	34.85	0.000687415	0	29.0421	3	2	448.709	896.411	0.00439025	64.9823	6858	6858	MS2	5/62	190314_narita_W_02.raw
	High	FEPENVQSTAK	Unambiguous	1	1	226371688		CID	1	0	1	1	32.33	0.00254384	0	5.66972	1	2	625.307	1249.61	0.132362	65.3813	6994	6994	MS2	12/106	190314_narita_W_02.raw
	High	DIAETEHTTK	Unambiguous	1	1	226371688		CID	1	0	1	1	31.54	0.00182378	0	20.9316	6	2	572.778	1144.55	-0.283264	55.5762	3810	3810	MS2	6/88	190314_narita_W_02.raw
	High	LSADQMLPGVDIQESENGER	Unambiguous	1	1	226371688		CID	1	0	1	1	29.65	0.0044441	0	7.88608	6	2	1094.51	2188.02	0.92698	92.291	15317	15317	MS2	9/216	190314_narita_W_02.raw
	High	LDWETYIPEEK	Unambiguous	1	1	226371688		CID	1	0	1	1	29.18	0.00398579	0	23.5024	3	2	711.844	1422.68	1.17821	97.4965	17161	17161	MS2	13/96	190314_narita_W_02.raw
	High	NLYTAQVIGDDLSDSLIK	Unambiguous	1	1	226371688		CID	1	0	1	1	28.52	0.00745205	0	12.6964	10	2	983.013	1965.02	0.638735	104.705	19446	19446	MS2	8/192	190314_narita_W_02.raw
127139140	E3 ubiquitin-protein ligase TRIM21 [Mus musculus]	456.399	19.26	1	7	7	10	462	53.2934	6.69775
	Confidence Level	Sequence	PSM Ambiguity	# Proteins	# Protein Groups	Protein Group Accessions	Modifications	Activation Type	ΔScore	ΔCn	Rank	Search Engine Rank	IonScore	Exp Value	# Missed Cleavages	Isolation Interference [%]	Ion Inject Time [ms]	Charge	m/z [Da]	MH+ [Da]	ΔM [ppm]	RT [min]	First Scan	Last Scan	MS Order	Ions Matched	Spectrum File
	High	SGSWNLDTLDIDAPDLTSTCPVPGR	Unambiguous	1	1	127139140		CID	1	0	1	1	105.6	7.16099e-11	0	0	10	2	1315.62	2630.24	-0.41665	105.47	19670	19670	MS2	12/268	190314_narita_W_02.raw
	High	SGSWNLDTLDIDAPDLTSTCPVPGR	Unambiguous	1	1	127139140		CID	1	0	1	1	74.22	1.22994e-07	0	0	2	2	1315.62	2630.24	0.697198	105.522	19685	19685	MS2	14/268	190314_narita_W_02.raw
	High	NTANSWLIISK	Unambiguous	1	1	127139140		CID	1	0	1	1	67.22	1.33718e-06	0	4.8174	2	2	623.844	1246.68	0.834223	93.6377	15790	15790	MS2	8/116	190314_narita_W_02.raw
	High	MGDTHQNVSDNEER	Unambiguous	1	1	127139140		CID	1	0	1	1	67.06	1.96322e-07	0	30.2835	2	2	816.339	1631.67	0.0276329	55.2801	3741	3741	MS2	9/140	190314_narita_W_02.raw
	High	HIANMVENLK	Unambiguous	1	1	127139140		CID	1	0	1	1	57.84	4.60424e-06	0	27.772	1	2	584.811	1168.61	0.0566325	75.2627	10243	10243	MS2	8/84	190314_narita_W_02.raw
	High	MYWEVDVTQK	Unambiguous	1	1	127139140		CID	1	0	1	1	56.34	4.52934e-06	0	27.7353	2	2	649.808	1298.61	0.538444	90.5686	14771	14771	MS2	15/82	190314_narita_W_02.raw
	High	MYWEVDVTQK	Unambiguous	1	1	127139140		CID	1	0	1	1	53.2	1.02905e-05	0	43.4292	2	2	649.808	1298.61	0.444443	90.6412	14798	14798	MS2	8/82	190314_narita_W_02.raw
	High	EAWDLGVCR	Unambiguous	1	1	127139140		CID	1	0	1	1	49.78	2.20912e-05	0	3.60159	1	2	524.748	1048.49	0.1006	90.3077	14692	14692	MS2	8/70	190314_narita_W_02.raw
	High	MYWEVDVTQK	Unambiguous	1	1	127139140		CID	1	0	1	1	41.59	0.000149087	0	30.4536	2	2	649.808	1298.61	0.256442	90.6022	14783	14783	MS2	9/82	190314_narita_W_02.raw
	High	TCWVHITLDR	Unambiguous	1	1	127139140		CID	1	0	1	1	37.8	0.000672133	0	31.932	6	2	622.316	1243.63	0.130674	89.8571	14525	14525	MS2	12/88	190314_narita_W_02.raw
113205059	nuclease-sensitive element-binding protein 1 [Mus musculus]	451.702	32.3	1	5	7	14	322	35.7086	9.87646
	Confidence Level	Sequence	PSM Ambiguity	# Proteins	# Protein Groups	Protein Group Accessions	Modifications	Activation Type	ΔScore	ΔCn	Rank	Search Engine Rank	IonScore	Exp Value	# Missed Cleavages	Isolation Interference [%]	Ion Inject Time [ms]	Charge	m/z [Da]	MH+ [Da]	ΔM [ppm]	RT [min]	First Scan	Last Scan	MS Order	Ions Matched	Spectrum File
	High	RPQYSNPPVQGEVMEGADNQGAGEQGRPVR	Unambiguous	1	1	113205059		CID	1	0	1	1	86.93	5.17059e-09	0	68.4914	6	3	1075.18	3223.53	-0.426157	71.9044	9166	9166	MS2	28/328	190314_narita_W_02.raw
	High	RPQYSNPPVQGEVMEGADNQGAGEQGRPVR	Unambiguous	1	1	113205059		CID	1	0	1	1	65.71	6.84763e-07	0	8.51521	9	3	1075.18	3223.53	-0.653369	71.8429	9149	9149	MS2	14/328	190314_narita_W_02.raw
	High	NDTKEDVFVHQTAIK	Unambiguous	4	3	47059495;113205059;117956377		CID	1	0	1	1	63.64	2.55183e-06	1	26.2886	12	2	872.947	1744.89	0.495963	71.2382	8953	8953	MS2	18/160	190314_narita_W_02.raw
	High	GAEAANVTGPGGVPVQGSK	Unambiguous	1	1	113205059		CID	1	0	1	1	52.99	2.68753e-05	0	7.17209	9	2	848.437	1695.87	0.572998	68.4283	8013	8013	MS2	15/200	190314_narita_W_02.raw
	High	EDGNEEDKENQGDETQGQQPPQR	Unambiguous	1	1	113205059		CID	1	0	1	1	48.4	1.44202e-05	1	30.5589	6	3	876.708	2628.11	1.94656	55.3681	3761	3761	MS2	18/242	190314_narita_W_02.raw
	High	EDGNEEDKENQGDETQGQQPPQRR	Unambiguous	1	1	113205059		CID	1	0	1	1	47.48	1.78226e-05	2	36.1118	19	3	928.74	2784.21	0.0453103	54.4257	3504	3504	MS2	10/252	190314_narita_W_02.raw
	High	GAEAANVTGPGGVPVQGSK	Unambiguous	1	1	113205059		CID	1	0	1	1	44.46	0.000155772	0	8.78928	8	2	848.437	1695.87	0.788941	68.3695	7997	7997	MS2	7/200	190314_narita_W_02.raw
	High	GAEAANVTGPGGVPVQGSK	Unambiguous	1	1	113205059		CID	1	0	1	1	43.17	0.000209647	0	0	9	2	848.437	1695.87	0.860922	68.491	8032	8032	MS2	14/200	190314_narita_W_02.raw
	High	GAEAANVTGPGGVPVQGSK	Unambiguous	1	1	113205059		CID	1	0	1	1	41.58	0.000347512	0	0	10	2	848.437	1695.87	0.285074	68.3967	8004	8004	MS2	8/200	190314_narita_W_02.raw
	High	NDTKEDVFVHQTAIKK	Unambiguous	3	2	47059495;113205059		CID	1	0	1	1	41.33	0.000323931	2	0	3	3	624.999	1872.98	0.748524	65.1927	6926	6926	MS2	11/170	190314_narita_W_02.raw
	High	RRPENPKPQDGKETK	Unambiguous	1	1	113205059		CID	1	0	1	1	36.75	0.000781991	2	45.7342	40	3	593.987	1779.95	0.290509	50.5397	2509	2509	MS2	7/160	190314_narita_W_02.raw
	High	NDTKEDVFVHQTAIK	Unambiguous	4	3	47059495;113205059;117956377		CID	1	0	1	1	34.43	0.00212741	1	7.21886	4	3	582.3	1744.89	-0.106393	71.0889	8901	8901	MS2	8/160	190314_narita_W_02.raw
	High	RRPENPKPQDGKETK	Unambiguous	1	1	113205059		CID	1	0	1	1	31.7	0.00250151	2	36.0596	50	3	593.987	1779.95	-0.326719	50.5913	2520	2520	MS2	7/160	190314_narita_W_02.raw
	High	NDTKEDVFVHQTAIKK	Unambiguous	3	2	47059495;113205059		CID	1	0	1	1	28.95	0.00560341	2	28.0163	4	3	624.999	1872.98	0.259717	65.2607	6949	6949	MS2	13/170	190314_narita_W_02.raw
215490077	Sin3-associated polypeptide 18-like [Mus musculus]	443.812	46.51	1	8	8	11	172	19.5741	9.80322
	Confidence Level	Sequence	PSM Ambiguity	# Proteins	# Protein Groups	Protein Group Accessions	Modifications	Activation Type	ΔScore	ΔCn	Rank	Search Engine Rank	IonScore	Exp Value	# Missed Cleavages	Isolation Interference [%]	Ion Inject Time [ms]	Charge	m/z [Da]	MH+ [Da]	ΔM [ppm]	RT [min]	First Scan	Last Scan	MS Order	Ions Matched	Spectrum File
	High	FQIGDYLDIAITPPNR	Unambiguous	1	1	215490077		CID	1	0	1	1	94.24	1.60099e-09	0	3.33648	0	2	916.982	1832.96	0.837323	108.614	20568	20568	MS2	20/162	190314_narita_W_02.raw
	High	KGTDDSmTLQSQK	Unambiguous	1	1	215490077	M7(Oxidation)	CID	1	0	1	1	76.5	6.60423e-08	1	19.6441	23	2	727.844	1454.68	0.608388	54.4233	3503	3503	MS2	17/136	190314_narita_W_02.raw
	High	KGTDDSmTLQSQK	Unambiguous	1	1	215490077	M7(Oxidation)	CID	1	0	1	1	71.03	2.32714e-07	1	26.636	25	2	727.844	1454.68	0.440557	54.3945	3497	3497	MS2	14/136	190314_narita_W_02.raw
	High	GTHFNFAIVFMDLK	Unambiguous	1	1	215490077		CID	1	0	1	1	69.2	7.03325e-07	0	0	3	2	820.42	1639.83	2.04435	110.994	21018	21018	MS2	8/142	190314_narita_W_02.raw
	High	KKGTHFNFAIVFMDLK	Unambiguous	1	1	215490077		CID	1	0	1	1	55.83	1.46281e-05	2	0	2	3	632.679	1896.02	0.763843	100.092	18061	18061	MS2	15/170	190314_narita_W_02.raw
	High	GNVPSSELQIYTWMDATLK	Unambiguous	1	1	215490077		CID	1	0	1	1	51.13	3.31488e-05	0	6.80599	2	2	1077.03	2153.06	1.91648	111.019	21020	21020	MS2	8/202	190314_narita_W_02.raw
	High	GNVPSSELQIYTWMDATLK	Unambiguous	1	1	215490077		CID	1	0	1	1	49.67	4.96315e-05	0	9.54982	1	3	718.359	2153.06	1.28658	111.048	21022	21022	MS2	10/202	190314_narita_W_02.raw
	High	KGTHFNFAIVFMDLK	Unambiguous	1	1	215490077		CID	1	0	1	1	44.41	0.000220968	1	3.61173	2	3	589.98	1767.93	0.749742	105.608	19715	19715	MS2	9/160	190314_narita_W_02.raw
	High	KKGTHFNFAIVFMDLK	Unambiguous	1	1	215490077		CID	1	0	1	1	43.01	0.000247517	2	0	4	3	632.679	1896.02	1.05356	100.168	18087	18087	MS2	16/170	190314_narita_W_02.raw
	High	VTQEEIK	Unambiguous	1	1	215490077		CID	1	0	1	1	42.58	0.000538276	0	25.3257	4	2	423.732	846.457	0.158831	57.3541	4362	4362	MS2	5/62	190314_narita_W_02.raw
	High	KEPEKPIDR	Unambiguous	1	1	215490077		CID	1	0	1	1	33.85	0.0016896	1	38.5211	16	2	556.309	1111.61	-0.565261	52.8423	3054	3054	MS2	6/92	190314_narita_W_02.raw
53988372	arginine/serine-rich coiled-coil protein 2 isoform 2 [Mus musculus]	435.097	14.36	3	5	5	9	376	43.8499	11.4585
	Confidence Level	Sequence	PSM Ambiguity	# Proteins	# Protein Groups	Protein Group Accessions	Modifications	Activation Type	ΔScore	ΔCn	Rank	Search Engine Rank	IonScore	Exp Value	# Missed Cleavages	Isolation Interference [%]	Ion Inject Time [ms]	Charge	m/z [Da]	MH+ [Da]	ΔM [ppm]	RT [min]	First Scan	Last Scan	MS Order	Ions Matched	Spectrum File
	High	SEDEAGCSSVDEESYK	Unambiguous	2	1	53988372		CID	1	0	1	1	99.35	1.1587e-10	0	2.40881	3	2	867.837	1734.67	0.826669	65.8155	7139	7139	MS2	11/146	190314_narita_W_02.raw
	High	SEDEAGCSSVDEESYK	Unambiguous	2	1	53988372		CID	1	0	1	1	89.93	1.01384e-09	0	20.2716	14	2	867.837	1734.67	0.89704	65.7888	7131	7131	MS2	12/146	190314_narita_W_02.raw
	High	NTAMDAQEALAR	Unambiguous	3	1	53988372		CID	1	0	1	1	88	4.12072e-09	0	30.6873	0	2	645.809	1290.61	-0.462014	74.0005	9855	9855	MS2	9/122	190314_narita_W_02.raw
	High	NLDAQYEMAR	Unambiguous	2	1	53988372		CID	1	0	1	1	61.96	1.11439e-06	0	9.37696	6	2	605.779	1210.55	-0.89076	74.1078	9900	9900	MS2	13/98	190314_narita_W_02.raw
	High	NLDAQYEMAR	Unambiguous	2	1	53988372		CID	1	0	1	1	60.72	1.48265e-06	0	1.68006	1	2	605.779	1210.55	-0.487405	74.2054	9935	9935	MS2	8/98	190314_narita_W_02.raw
	High	SQSAEIWEK	Unambiguous	2	1	53988372		CID	1	0	1	1	47.07	6.57726e-05	0	10.2099	1	2	539.264	1077.52	-0.562299	75.78	10390	10390	MS2	11/92	190314_narita_W_02.raw
	High	SQSAEIWEK	Unambiguous	2	1	53988372		CID	1	0	1	1	43.13	0.000162946	0	24.7201	3	2	539.264	1077.52	-0.222434	75.2354	10239	10239	MS2	7/92	190314_narita_W_02.raw
	High	SQSAEIWEK	Unambiguous	2	1	53988372		CID	1	0	1	1	42.38	0.000254362	0	11.6559	1	2	539.264	1077.52	-0.902164	75.7218	10370	10370	MS2	6/92	190314_narita_W_02.raw
	High	QQEEVFR	Unambiguous	2	1	53988372		CID	1	0	1	1	33.08	0.00191895	0	13.9734	2	2	468.233	935.458	-0.0479483	67.138	7578	7578	MS2	6/62	190314_narita_W_02.raw
160420337	enolase-like protein ENO4 [Mus musculus]	430.201	19.09	1	7	7	9	618	67.6819	5.8208
	Confidence Level	Sequence	PSM Ambiguity	# Proteins	# Protein Groups	Protein Group Accessions	Modifications	Activation Type	ΔScore	ΔCn	Rank	Search Engine Rank	IonScore	Exp Value	# Missed Cleavages	Isolation Interference [%]	Ion Inject Time [ms]	Charge	m/z [Da]	MH+ [Da]	ΔM [ppm]	RT [min]	First Scan	Last Scan	MS Order	Ions Matched	Spectrum File
	High	DTLLEKPVSPPEPPEPVLHGSMAIGAVSLAVAK	Unambiguous	1	1	160420337		CID	1	0	1	1	92.24	8.05998e-10	0	14.7567	5	3	1117.28	3349.81	1.25486	99.4604	17834	17834	MS2	21/364	190314_narita_W_02.raw
	High	HTNQTTMSDLVEITHLINGK	Unambiguous	1	1	160420337		CID	1	0	1	1	79.11	5.64622e-08	0	18.8602	2	3	751.384	2252.14	0.987205	102.017	18623	18623	MS2	11/210	190314_narita_W_02.raw
	High	QQAMAYYQENDVPR	Unambiguous	1	1	160420337		CID	1	0	1	1	75.02	8.34153e-08	0	3.67789	3	2	856.889	1712.77	0.326939	77.997	11101	11101	MS2	10/134	190314_narita_W_02.raw
	High	QSVELLLEIQK	Unambiguous	1	1	160420337		CID	1	0	1	1	72.05	2.5885e-07	0	24.4612	1	2	650.38	1299.75	0.827839	97.6406	17214	17214	MS2	8/112	190314_narita_W_02.raw
	High	YICAVAIPTHFEVVENALPEALDAEDSER	Unambiguous	1	1	160420337		CID	1	0	1	1	57.49	8.37718e-06	0	25.4102	1	3	1067.85	3201.54	1.09556	107.316	20216	20216	MS2	21/288	190314_narita_W_02.raw
	High	DTLLEKPVSPPEPPEPVLHGSMAIGAVSLAVAK	Unambiguous	1	1	160420337		CID	1	0	1	1	56.32	3.26684e-06	0	76.0714	5	3	1117.27	3349.81	0.489598	99.4939	17845	17845	MS2	34/364	190314_narita_W_02.raw
	High	LKQQAMAYYQENDVPR	Unambiguous	1	1	160420337		CID	1	0	1	1	51.2	3.29981e-05	1	24.1781	9	3	651.987	1953.95	-0.54468	75.9382	10441	10441	MS2	10/152	190314_narita_W_02.raw
	High	RAQPPITGK	Unambiguous	1	1	160420337		CID	1	0	1	1	43.5	0.000100504	1	48.0413	9	2	484.288	967.568	-0.488449	55.3769	3765	3765	MS2	10/80	190314_narita_W_02.raw
	High	LKQQAMAYYQENDVPR	Unambiguous	1	1	160420337		CID	1	0	1	1	37.78	0.000666899	1	21.2135	10	3	651.988	1953.95	0.017583	75.9901	10461	10461	MS2	17/152	190314_narita_W_02.raw
6678469	tubulin alpha-1C chain [Mus musculus]	418.117	23.16	6	1	7	10	449	49.8775	5.09717
	Confidence Level	Sequence	PSM Ambiguity	# Proteins	# Protein Groups	Protein Group Accessions	Modifications	Activation Type	ΔScore	ΔCn	Rank	Search Engine Rank	IonScore	Exp Value	# Missed Cleavages	Isolation Interference [%]	Ion Inject Time [ms]	Charge	m/z [Da]	MH+ [Da]	ΔM [ppm]	RT [min]	First Scan	Last Scan	MS Order	Ions Matched	Spectrum File
	High	FDGALNVDLTEFQTNLVPYPR	Unambiguous	7	2	6678469;6678465		CID	1	0	1	1	115.55	1.51844e-11	0	15.1347	6	2	1205.11	2409.21	0.685443	109.337	20731	20731	MS2	12/214	190314_narita_W_02.raw
	High	FDGALNVDLTEFQTNLVPYPR	Unambiguous	7	2	6678469;6678465		CID	1	0	1	1	102.56	2.93952e-10	0	13.6884	2	2	1205.11	2409.21	1.09079	109.36	20738	20738	MS2	11/214	190314_narita_W_02.raw
	High	TIGGGDDSFNTFFSETGAGK	Unambiguous	4	2	6678469;6678465		CID	1	0	1	1	66.22	4.77562e-07	0	24.4886	2	2	1004.45	2007.9	1.2631	98.3088	17441	17441	MS2	12/202	190314_narita_W_02.raw
	High	qLFHPEQLITGK	Unambiguous	7	2	6678469;6678465	N-Term(Gln->pyro-Glu)	CID	1	0	1	1	50.68	3.50577e-05	0	27.7421	4	2	697.378	1393.75	1.40265	99.8934	17992	17992	MS2	14/118	190314_narita_W_02.raw
	High	NLDIERPTYTNLNR	Unambiguous	6	2	6678469;6678465		CID	1	0	1	1	49.82	7.92161e-05	0	0	13	2	859.945	1718.88	0.169015	80.3921	11741	11741	MS2	9/144	190314_narita_W_02.raw
	High	EDAANNYAR	Unambiguous	7	2	6678469;6678465		CID	1	0	1	1	48.14	2.53212e-05	0	38.48	2	2	512.228	1023.45	0.210122	56.8323	4206	4206	MS2	8/74	190314_narita_W_02.raw
	High	NLDIERPTYTNLNR	Unambiguous	6	2	6678469;6678465		CID	1	0	1	1	45.9	0.00019535	0	36.609	4	2	859.945	1718.88	0.240033	80.2065	11694	11694	MS2	10/144	190314_narita_W_02.raw
	High	TIQFVDWCPTGFK	Unambiguous	4	2	6678465;6678469		CID	1	0	1	1	35.79	0.00100181	0	9.92905	2	2	771.378	1541.75	1.26283	106.622	20038	20038	MS2	7/134	190314_narita_W_02.raw
	High	AVFVDLEPTVIDEVR	Unambiguous	4	1	6678469		CID	1	0	1	1	35.25	0.00129864	0	7.09919	1	2	851.458	1701.91	1.18292	102.975	18918	18918	MS2	10/128	190314_narita_W_02.raw
	High	NLDIERPTYTNLNR	Unambiguous	6	2	6678469;6678465		CID	1	0	1	1	30.26	0.00715836	0	34.1761	1	3	573.632	1718.88	0.303227	80.1761	11684	11684	MS2	9/144	190314_narita_W_02.raw
6678465	tubulin alpha-3 chain [Mus musculus]	417.147	21.78	3	1	7	10	450	49.9276	5.09717
	Confidence Level	Sequence	PSM Ambiguity	# Proteins	# Protein Groups	Protein Group Accessions	Modifications	Activation Type	ΔScore	ΔCn	Rank	Search Engine Rank	IonScore	Exp Value	# Missed Cleavages	Isolation Interference [%]	Ion Inject Time [ms]	Charge	m/z [Da]	MH+ [Da]	ΔM [ppm]	RT [min]	First Scan	Last Scan	MS Order	Ions Matched	Spectrum File
	High	FDGALNVDLTEFQTNLVPYPR	Unambiguous	7	2	6678469;6678465		CID	1	0	1	1	115.55	1.51844e-11	0	15.1347	6	2	1205.11	2409.21	0.685443	109.337	20731	20731	MS2	12/214	190314_narita_W_02.raw
	High	FDGALNVDLTEFQTNLVPYPR	Unambiguous	7	2	6678469;6678465		CID	1	0	1	1	102.56	2.93952e-10	0	13.6884	2	2	1205.11	2409.21	1.09079	109.36	20738	20738	MS2	11/214	190314_narita_W_02.raw
	High	TIGGGDDSFNTFFSETGAGK	Unambiguous	4	2	6678469;6678465		CID	1	0	1	1	66.22	4.77562e-07	0	24.4886	2	2	1004.45	2007.9	1.2631	98.3088	17441	17441	MS2	12/202	190314_narita_W_02.raw
	High	qLFHPEQLITGK	Unambiguous	7	2	6678469;6678465	N-Term(Gln->pyro-Glu)	CID	1	0	1	1	50.68	3.50577e-05	0	27.7421	4	2	697.378	1393.75	1.40265	99.8934	17992	17992	MS2	14/118	190314_narita_W_02.raw
	High	NLDIERPTYTNLNR	Unambiguous	6	2	6678469;6678465		CID	1	0	1	1	49.82	7.92161e-05	0	0	13	2	859.945	1718.88	0.169015	80.3921	11741	11741	MS2	9/144	190314_narita_W_02.raw
	High	EDAANNYAR	Unambiguous	7	2	6678469;6678465		CID	1	0	1	1	48.14	2.53212e-05	0	38.48	2	2	512.228	1023.45	0.210122	56.8323	4206	4206	MS2	8/74	190314_narita_W_02.raw
	High	NLDIERPTYTNLNR	Unambiguous	6	2	6678469;6678465		CID	1	0	1	1	45.9	0.00019535	0	36.609	4	2	859.945	1718.88	0.240033	80.2065	11694	11694	MS2	10/144	190314_narita_W_02.raw
	High	TIQFVDWCPTGFK	Unambiguous	4	2	6678465;6678469		CID	1	0	1	1	35.79	0.00100181	0	9.92905	2	2	771.378	1541.75	1.26283	106.622	20038	20038	MS2	7/134	190314_narita_W_02.raw
	High	EIVDLVLDR	Unambiguous	1	1	6678465		CID	1	0	1	1	30.68	0.0038478	0	19.9566	3	2	536.306	1071.61	0.823977	96.0553	16664	16664	MS2	5/78	190314_narita_W_02.raw
	High	NLDIERPTYTNLNR	Unambiguous	6	2	6678469;6678465		CID	1	0	1	1	30.26	0.00715836	0	34.1761	1	3	573.632	1718.88	0.303227	80.1761	11684	11684	MS2	9/144	190314_narita_W_02.raw
31541947	UAP56-interacting factor isoform 1 [Mus musculus]	416.268	21.14	2	5	5	14	317	35.8656	11.8394
	Confidence Level	Sequence	PSM Ambiguity	# Proteins	# Protein Groups	Protein Group Accessions	Modifications	Activation Type	ΔScore	ΔCn	Rank	Search Engine Rank	IonScore	Exp Value	# Missed Cleavages	Isolation Interference [%]	Ion Inject Time [ms]	Charge	m/z [Da]	MH+ [Da]	ΔM [ppm]	RT [min]	First Scan	Last Scan	MS Order	Ions Matched	Spectrum File
	High	SNENLDKIDMSLDDIIK	Unambiguous	2	1	31541947		CID	1	0	1	1	97.74	8.58164e-10	1	21.6693	3	2	981.99	1962.97	1.60073	99.5761	17874	17874	MS2	26/184	190314_narita_W_02.raw
	High	SNENLDKIDMSLDDIIK	Unambiguous	2	1	31541947		CID	1	0	1	1	86.87	9.66269e-09	1	35.129	2	2	981.989	1962.97	1.35199	99.6073	17884	17884	MS2	23/184	190314_narita_W_02.raw
	High	SNENLDKIDMSLDDIIK	Unambiguous	2	1	31541947		CID	1	0	1	1	50.11	4.67995e-05	1	4.63615	2	3	654.995	1962.97	0.940927	99.7844	17950	17950	MS2	14/184	190314_narita_W_02.raw
	High	LVGATATPPPPPK	Unambiguous	2	1	31541947		CID	1	0	1	1	48.93	3.19845e-05	0	8.45034	12	2	623.364	1245.72	0.0330271	67.7437	7781	7781	MS2	8/100	190314_narita_W_02.raw
	High	LVGATATPPPPPK	Unambiguous	2	1	31541947		CID	1	0	1	1	48.33	3.74576e-05	0	0	11	2	623.364	1245.72	0.718969	67.0241	7550	7550	MS2	9/100	190314_narita_W_02.raw
	High	RRPYGVITGLAAR	Unambiguous	2	1	31541947		CID	1	0	1	1	40.86	0.00016407	1	5.09936	3	3	477.284	1429.84	-0.315301	74.9789	10164	10164	MS2	10/120	190314_narita_W_02.raw
	High	RRPYGVITGLAAR	Unambiguous	2	1	31541947		CID	1	0	1	1	40.7	0.000170228	1	39.7013	2	3	477.284	1429.84	-0.443361	74.5675	10028	10028	MS2	10/120	190314_narita_W_02.raw
	High	RRPYGVITGLAAR	Unambiguous	2	1	31541947		CID	1	0	1	1	39.94	0.000243339	1	28.3844	4	3	477.284	1429.84	0.13291	75.0007	10170	10170	MS2	10/120	190314_narita_W_02.raw
	High	KNNIPANFTR	Unambiguous	1	1	31541947		CID	1	0	1	1	39.79	0.000766166	1	53.9969	10	2	587.82	1174.63	0.586694	67.3246	7639	7639	MS2	5/90	190314_narita_W_02.raw
	High	SNENLDKIDMSLDDIIK	Unambiguous	2	1	31541947		CID	1	0	1	1	36.11	0.00113881	1	35.1742	3	2	981.989	1962.97	0.481379	99.6942	17917	17917	MS2	10/184	190314_narita_W_02.raw
	High	SNENLDKIDMSLDDIIK	Unambiguous	2	1	31541947		CID	1	0	1	1	32.7	0.0025509	1	12.5351	1	3	654.995	1962.97	1.12749	99.5739	17873	17873	MS2	13/184	190314_narita_W_02.raw
	High	KGISPMNRPPLSDK	Unambiguous	2	1	31541947		CID	1	0	1	1	29.31	0.00627125	1	16.9556	4	3	513.949	1539.83	0.0069133	67.841	7814	7814	MS2	12/148	190314_narita_W_02.raw
	High	KGISPMNRPPLSDK	Unambiguous	2	1	31541947		CID	1	0	1	1	28.98	0.0067031	1	40.0964	6	3	513.949	1539.83	0.482564	68.0369	7884	7884	MS2	9/148	190314_narita_W_02.raw
	High	KNNIPANFTR	Unambiguous	1	1	31541947		CID	1	0	1	1	28.77	0.00929176	1	30.9961	12	2	587.82	1174.63	-0.0368384	67.5445	7715	7715	MS2	5/90	190314_narita_W_02.raw
13386106	cleavage and polyadenylation specificity factor subunit 5 [Mus musculus]	399.974	29.52	1	6	6	9	227	26.2237	8.82178
	Confidence Level	Sequence	PSM Ambiguity	# Proteins	# Protein Groups	Protein Group Accessions	Modifications	Activation Type	ΔScore	ΔCn	Rank	Search Engine Rank	IonScore	Exp Value	# Missed Cleavages	Isolation Interference [%]	Ion Inject Time [ms]	Charge	m/z [Da]	MH+ [Da]	ΔM [ppm]	RT [min]	First Scan	Last Scan	MS Order	Ions Matched	Spectrum File
	High	LPGGELNPGEDEVEGLKR	Unambiguous	1	1	13386106		CID	1	0	1	1	108.74	8.7547e-11	1	10.2618	13	2	954.986	1908.97	-0.461858	81.6419	12082	12082	MS2	15/176	190314_narita_W_02.raw
	High	LPGGELNPGEDEVEGLKR	Unambiguous	1	1	13386106		CID	1	0	1	1	73.22	2.78712e-07	1	2.02905	0	3	636.994	1908.97	0.362394	81.7595	12126	12126	MS2	21/176	190314_narita_W_02.raw
	High	LPGGELNPGEDEVEGLKR	Unambiguous	1	1	13386106		CID	1	0	1	1	70.63	5.14656e-07	1	15.3227	2	2	954.987	1908.97	0.241546	81.661	12087	12087	MS2	24/176	190314_narita_W_02.raw
	High	LPGGELNPGEDEVEGLKR	Unambiguous	1	1	13386106		CID	1	0	1	1	67.36	1.36822e-06	1	20.923	1	3	636.993	1908.97	-0.500874	81.5812	12057	12057	MS2	16/176	190314_narita_W_02.raw
	High	TVEGVLIVHEHR	Unambiguous	1	1	13386106		CID	1	0	1	1	55.64	1.77384e-05	0	8.23997	9	2	694.886	1388.76	0.294418	72.6984	9426	9426	MS2	9/106	190314_narita_W_02.raw
	High	RTVEGVLIVHEHR	Unambiguous	1	1	13386106		CID	1	0	1	1	54.29	1.24751e-05	1	34.249	3	3	515.627	1544.87	0.779447	67.3203	7637	7637	MS2	8/138	190314_narita_W_02.raw
	High	LFLVQLQEK	Unambiguous	1	1	13386106		CID	1	0	1	1	43.44	0.000106431	0	0	2	2	559.335	1117.66	0.806938	96.3574	16756	16756	MS2	5/72	190314_narita_W_02.raw
	High	YIQQTKPLTLER	Unambiguous	1	1	13386106		CID	1	0	1	1	40.57	0.00030695	0	6.68221	0	3	497.284	1489.84	-0.250073	73.0655	9549	9549	MS2	16/118	190314_narita_W_02.raw
	High	TINLYPLTNYTFGTK	Unambiguous	1	1	13386106		CID	1	0	1	1	31.59	0.00322443	0	4.20078	3	3	582.643	1745.91	1.20093	103.421	19043	19043	MS2	17/162	190314_narita_W_02.raw
6678143	lupus La protein homolog [Mus musculus]	394.835	27.47	1	10	10	14	415	47.727	9.77393
	Confidence Level	Sequence	PSM Ambiguity	# Proteins	# Protein Groups	Protein Group Accessions	Modifications	Activation Type	ΔScore	ΔCn	Rank	Search Engine Rank	IonScore	Exp Value	# Missed Cleavages	Isolation Interference [%]	Ion Inject Time [ms]	Charge	m/z [Da]	MH+ [Da]	ΔM [ppm]	RT [min]	First Scan	Last Scan	MS Order	Ions Matched	Spectrum File
	High	ICHQIEYYFGDFNLPR	Unambiguous	1	1	6678143		CID	1	0	1	1	67.45	5.5765e-07	0	35.0022	9	2	1007.98	2014.95	1.20884	102.168	18660	18660	MS2	18/154	190314_narita_W_02.raw
	High	YKDTNLLILFK	Unambiguous	1	1	6678143		CID	1	0	1	1	64.62	3.44326e-07	1	21.5654	3	2	684.401	1367.79	1.0865	100.66	18250	18250	MS2	9/100	190314_narita_W_02.raw
	High	FSGDLDDQTCR	Unambiguous	1	1	6678143		CID	1	0	1	1	59.66	1.07887e-06	0	18.779	1	2	628.764	1256.52	0.0290748	70.7241	8765	8765	MS2	8/100	190314_narita_W_02.raw
	High	ICHQIEYYFGDFNLPR	Unambiguous	1	1	6678143		CID	1	0	1	1	45.61	8.51847e-05	0	0	2	3	672.322	2014.95	1.17188	102.315	18699	18699	MS2	13/154	190314_narita_W_02.raw
	High	EQIKLDEGWVPLETMIK	Unambiguous	1	1	6678143		CID	1	0	1	1	44.15	0.000180758	1	44.5246	5	2	1015.04	2029.07	0.722511	105.605	19714	19714	MS2	10/184	190314_narita_W_02.raw
	High	EQIKLDEGWVPLETMIK	Unambiguous	1	1	6678143		CID	1	0	1	1	43.97	0.000188407	1	20.8842	6	2	1015.04	2029.07	0.60219	105.633	19723	19723	MS2	9/184	190314_narita_W_02.raw
	High	KFVEIPGQK	Unambiguous	1	1	6678143		CID	1	0	1	1	40.11	0.000214498	1	10.4936	1	2	523.306	1045.6	-0.29068	72.2993	9284	9284	MS2	11/80	190314_narita_W_02.raw
	High	NANNGNLLLR	Unambiguous	1	1	6678143		CID	1	0	1	1	38.49	0.000474291	0	60.5776	9	2	549.804	1098.6	-0.660562	79.4464	11513	11513	MS2	6/92	190314_narita_W_02.raw
	High	GKGNRPGYAGAPK	Unambiguous	1	1	6678143		CID	1	0	1	1	37.67	0.00119701	1	33.2374	17	2	636.844	1272.68	-0.845618	53.5	3221	3221	MS2	8/120	190314_narita_W_02.raw
	High	RSPSRPLPEVTDEYKNDVK	Unambiguous	1	1	6678143		CID	1	0	1	1	36.88	0.00101533	2	18.2112	3	3	744.053	2230.15	-0.463412	70.2122	8617	8617	MS2	18/210	190314_narita_W_02.raw
	High	ICHQIEYYFGDFNLPR	Unambiguous	1	1	6678143		CID	1	0	1	1	36.81	0.000583657	0	0	2	3	672.322	2014.95	1.081	102.356	18715	18715	MS2	8/154	190314_narita_W_02.raw
	High	LDEGWVPLETMIK	Unambiguous	1	1	6678143		CID	1	0	1	1	35.96	0.000823917	0	6.09715	3	2	765.898	1530.79	1.48099	107.413	20243	20243	MS2	11/112	190314_narita_W_02.raw
	High	EQIKLDEGWVPLETMIK	Unambiguous	1	1	6678143		CID	1	0	1	1	30.04	0.00490462	1	34.8653	13	2	1015.04	2029.07	1.38428	105.583	19708	19708	MS2	11/184	190314_narita_W_02.raw
	High	LMEVSADK	Unambiguous	1	1	6678143		CID	1	0	1	1	29.8	0.00544507	0	38.7126	2	2	446.726	892.445	0.0732166	65.5362	7049	7049	MS2	4/64	190314_narita_W_02.raw
171460908	U2 snRNP-associated SURP motif-containing protein isoform 2 [Mus musculus]	381.139	9.14	2	8	8	11	985	113.193	8.35303
	Confidence Level	Sequence	PSM Ambiguity	# Proteins	# Protein Groups	Protein Group Accessions	Modifications	Activation Type	ΔScore	ΔCn	Rank	Search Engine Rank	IonScore	Exp Value	# Missed Cleavages	Isolation Interference [%]	Ion Inject Time [ms]	Charge	m/z [Da]	MH+ [Da]	ΔM [ppm]	RT [min]	First Scan	Last Scan	MS Order	Ions Matched	Spectrum File
	High	KPGQSFQEQVEHYR	Unambiguous	2	1	171460908		CID	1	0	1	1	76.22	1.28942e-07	0	10.9758	12	2	866.924	1732.84	0.519812	72.3164	9292	9292	MS2	12/142	190314_narita_W_02.raw
	High	TIQGHLQSENFK	Unambiguous	2	1	171460908		CID	1	0	1	1	64.35	2.18533e-06	0	15.0679	3	2	701.361	1401.71	1.43227	68.9823	8208	8208	MS2	18/122	190314_narita_W_02.raw
	High	SLDDDLDGVPLDATEDSK	Unambiguous	2	1	171460908		CID	1	0	1	1	55.7	4.17188e-06	0	27.0399	3	2	952.935	1904.86	0.472808	89.7802	14498	14498	MS2	22/168	190314_narita_W_02.raw
	High	GGVVNAAKDEHETDEK	Unambiguous	2	1	171460908		CID	1	0	1	1	55.59	8.83385e-06	1	10.6017	4	3	566.936	1698.79	-0.118615	55.6374	3825	3825	MS2	15/154	190314_narita_W_02.raw
	High	YSEMSEEKR	Unambiguous	2	1	171460908		CID	1	0	1	1	51.89	7.44214e-06	1	19.4596	5	2	579.758	1158.51	0.0689277	55.8588	3899	3899	MS2	8/76	190314_narita_W_02.raw
	High	KPGQSFQEQVEHYR	Unambiguous	2	1	171460908		CID	1	0	1	1	49.23	6.62663e-05	0	30.9046	1	3	578.285	1732.84	-0.121954	72.2971	9283	9283	MS2	17/142	190314_narita_W_02.raw
	High	DKLEEILR	Unambiguous	2	1	171460908		CID	1	0	1	1	45.01	0.000324965	1	6.43944	2	2	508.293	1015.58	-0.0567815	82.8087	12453	12453	MS2	6/76	190314_narita_W_02.raw
	High	GGVVNAAKDEHETDEKR	Unambiguous	2	1	171460908		CID	1	0	1	1	39.45	0.000499405	2	51.0648	7	3	618.97	1854.89	0.458974	54.8148	3611	3611	MS2	17/164	190314_narita_W_02.raw
	High	KPGQSFQEQVEHYR	Unambiguous	2	1	171460908		CID	1	0	1	1	39.1	0.000707405	0	45.1101	1	3	578.285	1732.84	-0.33329	72.421	9328	9328	MS2	16/142	190314_narita_W_02.raw
	High	GGVVNAAKDEHETDEK	Unambiguous	2	1	171460908		CID	1	0	1	1	37.14	0.00061823	1	9.94689	3	3	566.936	1698.79	-0.441973	55.6961	3845	3845	MS2	12/154	190314_narita_W_02.raw
	High	EGPMFEAMIMNR	Unambiguous	2	1	171460908		CID	1	0	1	1	37.09	0.000194971	0	19.2257	3	2	713.321	1425.63	1.06439	100.543	18210	18210	MS2	7/100	190314_narita_W_02.raw
114052106	U1 small nuclear ribonucleoprotein A [Mus musculus]	380.853	29.27	2	6	6	10	287	31.8145	9.80322
	Confidence Level	Sequence	PSM Ambiguity	# Proteins	# Protein Groups	Protein Group Accessions	Modifications	Activation Type	ΔScore	ΔCn	Rank	Search Engine Rank	IonScore	Exp Value	# Missed Cleavages	Isolation Interference [%]	Ion Inject Time [ms]	Charge	m/z [Da]	MH+ [Da]	ΔM [ppm]	RT [min]	First Scan	Last Scan	MS Order	Ions Matched	Spectrum File
	High	SLYAIFSQFGQILDILVSR	Unambiguous	1	1	114052106		CID	1	0	1	1	89.15	3.64856e-09	0	3.26611	7	3	724.068	2170.19	-0.526199	141.811	26523	26523	MS2	12/200	190314_narita_W_02.raw
	High	ANHTIYINNLNEK	Unambiguous	1	1	114052106		CID	1	0	1	1	80.18	5.66046e-08	0	4.60262	2	2	772.397	1543.79	0.27171	72.8306	9469	9469	MS2	18/134	190314_narita_W_02.raw
	High	SMQGFPFYDKPMR	Unambiguous	1	1	114052106		CID	1	0	1	1	54.66	7.01058e-06	0	11.2761	1	2	802.374	1603.74	0.234784	90.1811	14644	14644	MS2	8/132	190314_narita_W_02.raw
	High	SMQGFPFYDKPMR	Unambiguous	1	1	114052106		CID	1	0	1	1	51.99	1.0751e-05	0	8.74743	2	2	802.374	1603.74	0.539248	90.0525	14596	14596	MS2	8/132	190314_narita_W_02.raw
	High	SMQGFPFYDKPMR	Unambiguous	1	1	114052106		CID	1	0	1	1	47.48	4.46622e-05	0	21.983	2	2	802.374	1603.74	1.14818	90.2752	14681	14681	MS2	9/132	190314_narita_W_02.raw
	High	SLYAIFSQFGQILDILVSR	Unambiguous	1	1	114052106		CID	1	0	1	1	44.86	0.000101242	0	30.7155	9	2	1085.6	2170.19	-0.913745	141.872	26530	26530	MS2	21/200	190314_narita_W_02.raw
	High	KAVQGGAAAPVVGAVQPVPGMPPMPQAPR	Unambiguous	2	1	114052106		CID	1	0	1	1	44.43	7.93273e-05	1	27.1715	2	3	926.835	2778.49	0.371823	90.2357	14666	14666	MS2	28/282	190314_narita_W_02.raw
	High	AVQGGAAAPVVGAVQPVPGMPPMPQAPR	Unambiguous	2	1	114052106		CID	1	0	1	1	44.13	0.00011591	0	0	5	2	1325.7	2650.39	-0.64169	93.7573	15838	15838	MS2	14/268	190314_narita_W_02.raw
	High	SMQGFPFYDKPMR	Unambiguous	1	1	114052106		CID	1	0	1	1	43.42	7.7348e-05	0	9.80484	2	2	802.374	1603.74	0.463132	90.3221	14699	14699	MS2	7/132	190314_narita_W_02.raw
	High	EVTSATNALR	Unambiguous	1	1	114052106		CID	1	0	1	1	37.32	0.00115846	0	42.7173	3	2	531.283	1061.56	0.258289	65.6041	7073	7073	MS2	7/88	190314_narita_W_02.raw
6671509	actin, cytoplasmic 1 [Mus musculus]	378.429	19.47	3	2	6	12	375	41.7097	5.47803
	Confidence Level	Sequence	PSM Ambiguity	# Proteins	# Protein Groups	Protein Group Accessions	Modifications	Activation Type	ΔScore	ΔCn	Rank	Search Engine Rank	IonScore	Exp Value	# Missed Cleavages	Isolation Interference [%]	Ion Inject Time [ms]	Charge	m/z [Da]	MH+ [Da]	ΔM [ppm]	RT [min]	First Scan	Last Scan	MS Order	Ions Matched	Spectrum File
	High	qEYDESGPSIVHR	Unambiguous	2	1	6671509	N-Term(Gln->pyro-Glu)	CID	1	0	1	1	70.58	1.61872e-07	0	36.3515	3	2	750.341	1499.68	-0.466542	75.6361	10347	10347	MS2	9/134	190314_narita_W_02.raw
	High	SYELPDGQVITIGNER	Unambiguous	7	2	6671509;14192922		CID	1	0	1	1	66.6	1.22515e-06	0	18.1357	1	2	895.95	1790.89	0.695058	95.4381	16449	16449	MS2	12/164	190314_narita_W_02.raw
	High	SYELPDGQVITIGNER	Unambiguous	7	2	6671509;14192922		CID	1	0	1	1	56.47	1.34127e-05	0	6.92048	1	2	895.95	1790.89	0.626897	95.2625	16384	16384	MS2	19/164	190314_narita_W_02.raw
	High	DSYVGDEAQSKR	Unambiguous	6	2	6671509;14192922		CID	1	0	1	1	51.94	1.40742e-05	1	7.1266	10	2	677.815	1354.62	0.133952	58.3031	4694	4694	MS2	9/112	190314_narita_W_02.raw
	High	EITALAPSTMK	Unambiguous	6	2	6671509;14192922		CID	1	0	1	1	48.82	6.561e-05	0	1.46708	1	2	581.313	1161.62	-0.206297	79.7263	11569	11569	MS2	6/96	190314_narita_W_02.raw
	High	GYSFTTTAER	Unambiguous	2	1	6671509		CID	1	0	1	1	48.51	3.10044e-05	0	32.3713	1	2	566.767	1132.53	-0.805919	74.0506	9875	9875	MS2	8/84	190314_narita_W_02.raw
	High	IWHHTFYNELR	Unambiguous	4	2	6671509;14192922		CID	1	0	1	1	45.51	0.000133565	0	0	6	2	758.379	1515.75	0.726003	78.4113	11237	11237	MS2	6/94	190314_narita_W_02.raw
	High	IWHHTFYNELR	Unambiguous	4	2	6671509;14192922		CID	1	0	1	1	39.51	0.000559719	0	0	6	2	758.378	1515.75	0.00119186	78.4428	11246	11246	MS2	6/94	190314_narita_W_02.raw
	High	qEYDESGPSIVHR	Unambiguous	2	1	6671509	N-Term(Gln->pyro-Glu)	CID	1	0	1	1	37.78	0.000316777	0	47.986	5	2	750.342	1499.68	-0.140951	75.7358	10377	10377	MS2	13/134	190314_narita_W_02.raw
	High	IWHHTFYNELR	Unambiguous	4	2	6671509;14192922		CID	1	0	1	1	36.71	0.00104519	0	7.1639	6	2	758.378	1515.75	-0.240412	78.4737	11257	11257	MS2	7/94	190314_narita_W_02.raw
	High	QEYDESGPSIVHR	Unambiguous	2	1	6671509		CID	1	0	1	1	35.7	0.000672884	0	18.7434	12	2	758.856	1516.7	0.867533	67.95	7852	7852	MS2	6/134	190314_narita_W_02.raw
	High	DSYVGDEAQSKR	Unambiguous	6	2	6671509;14192922		CID	1	0	1	1	30.32	0.00190438	1	9.26408	1	3	452.213	1354.62	-0.213901	58.3286	4702	4702	MS2	6/112	190314_narita_W_02.raw
117956377	Y-box-binding protein 2 [Mus musculus]	366.244	25.07	1	4	5	11	359	38.0575	10.7554
	Confidence Level	Sequence	PSM Ambiguity	# Proteins	# Protein Groups	Protein Group Accessions	Modifications	Activation Type	ΔScore	ΔCn	Rank	Search Engine Rank	IonScore	Exp Value	# Missed Cleavages	Isolation Interference [%]	Ion Inject Time [ms]	Charge	m/z [Da]	MH+ [Da]	ΔM [ppm]	RT [min]	First Scan	Last Scan	MS Order	Ions Matched	Spectrum File
	High	NDTKEDVFVHQTAIK	Unambiguous	4	3	47059495;113205059;117956377		CID	1	0	1	1	63.64	2.55183e-06	1	26.2886	12	2	872.947	1744.89	0.495963	71.2382	8953	8953	MS2	18/160	190314_narita_W_02.raw
	High	ETAPLEGDQQQGDERVPPPR	Unambiguous	1	1	117956377		CID	1	0	1	1	61.24	2.14213e-06	1	0	3	3	740.361	2219.07	0.352819	66.6918	7445	7445	MS2	11/200	190314_narita_W_02.raw
	High	GPRPPNQQQPIEGSDGVEPK	Unambiguous	1	1	117956377		CID	1	0	1	1	57.29	8.49203e-06	0	5.98553	3	3	710.691	2130.06	0.228281	64.4802	6713	6713	MS2	10/198	190314_narita_W_02.raw
	High	GPRPPNQQQPIEGSDGVEPK	Unambiguous	1	1	117956377		CID	1	0	1	1	54.87	1.9876e-05	0	41.0981	16	2	1065.53	2130.06	1.55269	64.615	6754	6754	MS2	11/198	190314_narita_W_02.raw
	High	ETAPLEGDQQQGDERVPPPR	Unambiguous	1	1	117956377		CID	1	0	1	1	54.78	8.98181e-06	1	6.44543	4	3	740.361	2219.07	0.105276	66.7766	7471	7471	MS2	12/200	190314_narita_W_02.raw
	High	TPGNQATAASGTPAPPAR	Unambiguous	1	1	117956377		CID	1	0	1	1	54.61	1.76429e-05	0	49.2071	13	2	832.919	1664.83	-3.02468	60.9789	5585	5585	MS2	10/186	190314_narita_W_02.raw
	High	GPRPPNQQQPIEGSDGVEPK	Unambiguous	1	1	117956377		CID	1	0	1	1	45.83	0.00016979	0	33.4485	9	3	710.691	2130.06	0.486168	64.4284	6707	6707	MS2	19/198	190314_narita_W_02.raw
	High	SQADKPVLAIQVLGTVK	Unambiguous	1	1	117956377		CID	1	0	1	1	39.31	0.000116942	0	64.2256	3	3	589.684	1767.04	0.390971	95.843	16597	16597	MS2	18/186	190314_narita_W_02.raw
	High	SQADKPVLAIQVLGTVK	Unambiguous	1	1	117956377		CID	1	0	1	1	37.01	0.000198596	0	42.96	3	3	589.685	1767.04	0.909084	96.1246	16688	16688	MS2	9/186	190314_narita_W_02.raw
	High	ETAPLEGDQQQGDERVPPPR	Unambiguous	1	1	117956377		CID	1	0	1	1	36.48	0.000607245	1	24.1047	7	3	740.361	2219.07	0.105276	67.076	7560	7560	MS2	13/200	190314_narita_W_02.raw
	High	NDTKEDVFVHQTAIK	Unambiguous	4	3	47059495;113205059;117956377		CID	1	0	1	1	34.43	0.00212741	1	7.21886	4	3	582.3	1744.89	-0.106393	71.0889	8901	8901	MS2	8/160	190314_narita_W_02.raw
7304853	acrosin isoform 1 precursor [Mus musculus]	346.526	9.4	2	3	3	6	436	48.8978	9.36377
	Confidence Level	Sequence	PSM Ambiguity	# Proteins	# Protein Groups	Protein Group Accessions	Modifications	Activation Type	ΔScore	ΔCn	Rank	Search Engine Rank	IonScore	Exp Value	# Missed Cleavages	Isolation Interference [%]	Ion Inject Time [ms]	Charge	m/z [Da]	MH+ [Da]	ΔM [ppm]	RT [min]	First Scan	Last Scan	MS Order	Ions Matched	Spectrum File
	High	IDTCQGDSGGPLMCR	Unambiguous	1	1	7304853		CID	1	0	1	1	101.34	7.32774e-11	0	0	6	2	776.832	1552.66	1.00257	80.9486	11875	11875	MS2	12/144	190314_narita_W_02.raw
	High	VTSTNVCAGYPEGK	Unambiguous	2	1	7304853		CID	1	0	1	1	90.49	3.79655e-09	0	15.2042	12	2	713.338	1425.67	0.416177	69.4471	8359	8359	MS2	11/142	190314_narita_W_02.raw
	High	VTSTNVCAGYPEGK	Unambiguous	2	1	7304853		CID	1	0	1	1	71.02	3.36038e-07	0	26.6897	13	2	713.338	1425.67	0.758669	69.4159	8349	8349	MS2	9/142	190314_narita_W_02.raw
	High	VTSTNVCAGYPEGK	Unambiguous	2	1	7304853		CID	1	0	1	1	70.73	3.59244e-07	0	27.5736	7	2	713.338	1425.67	0.416177	69.7606	8468	8468	MS2	10/142	190314_narita_W_02.raw
	High	LVFGAQEIEYGR	Unambiguous	2	1	7304853		CID	1	0	1	1	52.09	2.99738e-05	0	7.03808	3	2	691.359	1381.71	0.445983	91.1407	14947	14947	MS2	8/104	190314_narita_W_02.raw
	High	LVFGAQEIEYGR	Unambiguous	2	1	7304853		CID	1	0	1	1	43.62	0.000210737	0	29.0391	7	2	691.36	1381.71	0.622678	91.2011	14960	14960	MS2	7/104	190314_narita_W_02.raw
21450323	heterogeneous nuclear ribonucleoprotein U-like protein 1 isoform 1 [Mus musculus]	337.912	10.48	2	8	8	10	859	95.9425	6.58057
	Confidence Level	Sequence	PSM Ambiguity	# Proteins	# Protein Groups	Protein Group Accessions	Modifications	Activation Type	ΔScore	ΔCn	Rank	Search Engine Rank	IonScore	Exp Value	# Missed Cleavages	Isolation Interference [%]	Ion Inject Time [ms]	Charge	m/z [Da]	MH+ [Da]	ΔM [ppm]	RT [min]	First Scan	Last Scan	MS Order	Ions Matched	Spectrum File
	High	WDVLIQQATQCLNR	Unambiguous	1	1	21450323		CID	1	0	1	1	64.55	2.31496e-06	0	34.2413	6	2	844.435	1687.86	2.63134	103.233	18996	18996	MS2	9/134	190314_narita_W_02.raw
	High	YNILGTNAIMDK	Unambiguous	1	1	21450323		CID	1	0	1	1	61.16	5.3209e-06	0	23.1971	2	2	676.848	1352.69	0.806647	92.069	15243	15243	MS2	10/118	190314_narita_W_02.raw
	High	RPLDMEPQQQVYHPELK	Unambiguous	2	1	21450323		CID	1	0	1	1	54.32	1.70121e-05	0	17.724	7	3	703.358	2108.06	-0.289504	77.8591	11055	11055	MS2	10/182	190314_narita_W_02.raw
	High	RTDEEGKDVPDHAVLEMK	Unambiguous	1	1	21450323		CID	1	0	1	1	54.26	1.04992e-05	2	2.52562	3	3	690.337	2069	-0.172137	70.2402	8623	8623	MS2	19/198	190314_narita_W_02.raw
	High	AIVICPTDEDLKDR	Unambiguous	1	1	21450323		CID	1	0	1	1	53.91	1.82899e-05	1	17.9795	13	2	794.405	1587.8	-0.714719	82.3989	12322	12322	MS2	12/120	190314_narita_W_02.raw
	High	RTDEEGKDVPDHAVLEMK	Unambiguous	1	1	21450323		CID	1	0	1	1	53.88	1.12547e-05	2	7.80609	9	3	690.337	2069	-0.0836377	70.363	8656	8656	MS2	17/198	190314_narita_W_02.raw
	High	TDEEGKDVPDHAVLEMK	Unambiguous	1	1	21450323		CID	1	0	1	1	50.57	3.11335e-05	1	9.7119	2	3	638.303	1912.89	-0.64086	73.8959	9818	9818	MS2	14/178	190314_narita_W_02.raw
	High	INEEISVK	Unambiguous	2	1	21450323		CID	1	0	1	1	49.77	6.74808e-05	0	34.9055	1	2	466.259	931.51	0.826835	68.6895	8106	8106	MS2	7/74	190314_narita_W_02.raw
	High	AIVICPTDEDLKDR	Unambiguous	1	1	21450323		CID	1	0	1	1	35.19	0.00181615	1	24.3376	13	2	794.406	1587.8	-0.0996795	82.4656	12343	12343	MS2	11/120	190314_narita_W_02.raw
	High	LIQIAAR	Unambiguous	1	1	21450323		CID	1	0	1	1	28.69	0.00324497	0	13.0435	1	2	392.755	784.504	-0.436744	74.2382	9947	9947	MS2	6/58	190314_narita_W_02.raw
159032016	PERQ amino acid-rich with GYF domain-containing protein 2 isoform b [Mus musculus]	337.198	4.36	2	4	4	6	1285	148.488	5.56689
	Confidence Level	Sequence	PSM Ambiguity	# Proteins	# Protein Groups	Protein Group Accessions	Modifications	Activation Type	ΔScore	ΔCn	Rank	Search Engine Rank	IonScore	Exp Value	# Missed Cleavages	Isolation Interference [%]	Ion Inject Time [ms]	Charge	m/z [Da]	MH+ [Da]	ΔM [ppm]	RT [min]	First Scan	Last Scan	MS Order	Ions Matched	Spectrum File
	High	LQQQQQQQQLAQMK	Unambiguous	2	1	159032016		CID	1	0	1	1	102.39	2.59545e-10	0	7.01169	10	2	864.447	1727.89	0.705596	67.4346	7679	7679	MS2	11/130	190314_narita_W_02.raw
	High	QQQQQQQQQQQHQQSNR	Unambiguous	2	1	159032016		CID	1	0	1	1	86	8.28923e-09	0	18.6681	34	3	726.677	2178.02	0.45118	50.5157	2505	2505	MS2	20/160	190314_narita_W_02.raw
	High	LQQQQQQQQLAQMK	Unambiguous	2	1	159032016		CID	1	0	1	1	81.39	3.55792e-08	0	23.0419	15	2	864.447	1727.89	0.211066	67.639	7746	7746	MS2	20/130	190314_narita_W_02.raw
	High	QQQQQQQQQQQHQQSNR	Unambiguous	2	1	159032016		CID	1	0	1	1	65.81	8.65992e-07	0	38.845	50	3	726.677	2178.01	0.28304	50.6475	2526	2526	MS2	10/160	190314_narita_W_02.raw
	High	ALQQQQQQQQQQK	Unambiguous	2	1	159032016		CID	1	0	1	1	57.15	1.34927e-05	0	22.1534	10	2	806.414	1611.82	0.346688	53.1692	3135	3135	MS2	12/118	190314_narita_W_02.raw
	High	NSNMGFWDDAVK	Unambiguous	2	1	159032016		CID	1	0	1	1	35.99	0.000327298	0	0	5	2	692.304	1383.6	0.477136	92.729	15461	15461	MS2	5/124	190314_narita_W_02.raw
83029092	PREDICTED: similar to Ig kappa chain V-V region L7 precursor [Mus musculus]	333.925	12.5	1	2	2	7	216	24.233	9.05615
	Confidence Level	Sequence	PSM Ambiguity	# Proteins	# Protein Groups	Protein Group Accessions	Modifications	Activation Type	ΔScore	ΔCn	Rank	Search Engine Rank	IonScore	Exp Value	# Missed Cleavages	Isolation Interference [%]	Ion Inject Time [ms]	Charge	m/z [Da]	MH+ [Da]	ΔM [ppm]	RT [min]	First Scan	Last Scan	MS Order	Ions Matched	Spectrum File
	High	YASQSISGIPSR	Unambiguous	1	1	83029092		CID	1	0	1	1	86.74	1.00622e-08	0	16.3974	0	2	633.328	1265.65	0.00300143	72.6454	9405	9405	MS2	8/120	190314_narita_W_02.raw
	High	ASQSISDYLHWYQQK	Unambiguous	1	1	83029092		CID	1	0	1	1	72.61	1.9738e-07	0	29.8493	4	2	927.445	1853.88	0.943506	95.0649	16310	16310	MS2	10/146	190314_narita_W_02.raw
	High	ASQSISDYLHWYQQK	Unambiguous	1	1	83029092		CID	1	0	1	1	62.73	1.92001e-06	0	13.7518	1	2	927.445	1853.88	0.943506	95.3061	16400	16400	MS2	11/146	190314_narita_W_02.raw
	High	YASQSISGIPSR	Unambiguous	1	1	83029092		CID	1	0	1	1	58.95	6.04914e-06	0	32.239	1	2	633.328	1265.65	0.0994502	72.2952	9282	9282	MS2	9/120	190314_narita_W_02.raw
	High	YASQSISGIPSR	Unambiguous	1	1	83029092		CID	1	0	1	1	56.89	8.69739e-06	0	21.5411	5	2	633.328	1265.65	-0.575692	72.9422	9510	9510	MS2	7/120	190314_narita_W_02.raw
	High	ASQSISDYLHWYQQK	Unambiguous	1	1	83029092		CID	1	0	1	1	54.56	1.24231e-05	0	15.214	3	2	927.445	1853.88	0.548432	95.3567	16420	16420	MS2	11/146	190314_narita_W_02.raw
	High	YASQSISGIPSR	Unambiguous	1	1	83029092		CID	1	0	1	1	43.21	0.000265029	0	18.3804	3	2	633.328	1265.65	0.292348	72.9192	9503	9503	MS2	9/120	190314_narita_W_02.raw
147898671	splicing factor, arginine/serine-rich 11 isoform 1 [Mus musculus]	331.672	15.55	3	5	5	6	476	53.0711	10.5796
	Confidence Level	Sequence	PSM Ambiguity	# Proteins	# Protein Groups	Protein Group Accessions	Modifications	Activation Type	ΔScore	ΔCn	Rank	Search Engine Rank	IonScore	Exp Value	# Missed Cleavages	Isolation Interference [%]	Ion Inject Time [ms]	Charge	m/z [Da]	MH+ [Da]	ΔM [ppm]	RT [min]	First Scan	Last Scan	MS Order	Ions Matched	Spectrum File
	High	FHDPDSAVVAQHLTNTVFVDR	Unambiguous	2	1	147898671		CID	1	0	1	1	103.13	2.82116e-10	0	13.3876	4	2	1184.59	2368.17	-0.667096	89.9126	14543	14543	MS2	16/214	190314_narita_W_02.raw
	High	ALIVVPYAEGVIPDETK	Unambiguous	2	1	147898671		CID	1	0	1	1	85.89	9.53239e-09	0	4.80892	1	2	907.502	1814	0.872173	100.54	18208	18208	MS2	25/142	190314_narita_W_02.raw
	High	LNHVAAGLVSPSLK	Unambiguous	3	1	147898671		CID	1	0	1	1	67.87	3.18445e-07	0	4.90997	4	2	703.412	1405.82	-0.0224723	78.7639	11331	11331	MS2	15/132	190314_narita_W_02.raw
	High	FHDPDSAVVAQHLTNTVFVDR	Unambiguous	2	1	147898671		CID	1	0	1	1	60.72	4.2785e-06	0	1.71899	0	3	790.061	2368.17	0.487018	89.8487	14521	14521	MS2	21/214	190314_narita_W_02.raw
	High	SDTSSKEIEEAMKR	Unambiguous	3	1	147898671		CID	1	0	1	1	56.36	8.32343e-06	2	33.0586	3	3	537.595	1610.77	0.206133	69.739	8457	8457	MS2	19/138	190314_narita_W_02.raw
	High	LMSTVDPK	Unambiguous	3	1	147898671		CID	1	0	1	1	46.89	6.75327e-05	0	8.09695	1	2	445.736	890.466	0.303662	64.7929	6807	6807	MS2	6/62	190314_narita_W_02.raw
25072205	splicing factor U2AF 26 kDa subunit [Mus musculus]	318.708	27.27	1	3	4	10	220	25.8194	8.104
	Confidence Level	Sequence	PSM Ambiguity	# Proteins	# Protein Groups	Protein Group Accessions	Modifications	Activation Type	ΔScore	ΔCn	Rank	Search Engine Rank	IonScore	Exp Value	# Missed Cleavages	Isolation Interference [%]	Ion Inject Time [ms]	Charge	m/z [Da]	MH+ [Da]	ΔM [ppm]	RT [min]	First Scan	Last Scan	MS Order	Ions Matched	Spectrum File
	High	QYEMGECTR	Unambiguous	3	2	254939694;25072205		CID	1	0	1	1	70.37	9.16157e-08	0	2.38003	0	2	558.726	1116.45	0.192269	66.8004	7478	7478	MS2	8/90	190314_narita_W_02.raw
	High	YGEIEEMNVCDNLGDHLVGNVYVK	Unambiguous	1	1	25072205		CID	1	0	1	1	59.25	2.91183e-06	0	11.229	1	3	904.089	2710.25	1.04817	100.465	18184	18184	MS2	12/240	190314_narita_W_02.raw
	High	WFNGQAVHAELSPVTDFR	Unambiguous	1	1	25072205		CID	1	0	1	1	51.75	3.20805e-05	0	8.05839	1	3	692.01	2074.02	0.707734	95.2667	16386	16386	MS2	12/178	190314_narita_W_02.raw
	High	WFNGQAVHAELSPVTDFR	Unambiguous	1	1	25072205		CID	1	0	1	1	51.05	3.53356e-05	0	3.057	1	3	692.01	2074.02	0.884305	95.3084	16401	16401	MS2	17/178	190314_narita_W_02.raw
	High	QYEMGECTR	Unambiguous	3	2	254939694;25072205		CID	1	0	1	1	45.57	2.76675e-05	0	2.17792	0	2	558.726	1116.45	0.410946	66.9856	7535	7535	MS2	7/90	190314_narita_W_02.raw
	High	QYEMGECTR	Unambiguous	3	2	254939694;25072205		CID	1	0	1	1	43.87	4.09232e-05	0	5.98675	0	2	558.726	1116.44	-0.0264075	67.1069	7568	7568	MS2	8/90	190314_narita_W_02.raw
	High	QYEMGECTR	Unambiguous	3	2	254939694;25072205		CID	1	0	1	1	42.38	5.76727e-05	0	11.1836	2	2	558.726	1116.45	0.301608	66.4652	7373	7373	MS2	8/90	190314_narita_W_02.raw
	High	WFNGQAVHAELSPVTDFR	Unambiguous	1	1	25072205		CID	1	0	1	1	32.82	0.00255974	0	54.1127	4	2	1037.51	2074.02	0.596504	95.219	16368	16368	MS2	16/178	190314_narita_W_02.raw
	High	FRREEDAER	Unambiguous	1	1	25072205		CID	1	0	1	1	31.13	0.00265962	2	25.1892	7	3	403.199	1207.58	-0.030018	52.8383	3052	3052	MS2	5/86	190314_narita_W_02.raw
	High	QYEMGECTR	Unambiguous	3	2	254939694;25072205		CID	1	0	1	1	29.4	0.00114543	0	17.3006	2	2	558.727	1116.45	0.738961	67.3165	7635	7635	MS2	8/90	190314_narita_W_02.raw
113680120	complement C1q subcomponent subunit C precursor [Mus musculus]	308.593	20.33	1	4	4	8	246	25.9749	8.54346
	Confidence Level	Sequence	PSM Ambiguity	# Proteins	# Protein Groups	Protein Group Accessions	Modifications	Activation Type	ΔScore	ΔCn	Rank	Search Engine Rank	IonScore	Exp Value	# Missed Cleavages	Isolation Interference [%]	Ion Inject Time [ms]	Charge	m/z [Da]	MH+ [Da]	ΔM [ppm]	RT [min]	First Scan	Last Scan	MS Order	Ions Matched	Spectrum File
	High	FNSVVTNPQGHYNPSTGK	Unambiguous	1	1	113680120		CID	1	0	1	1	98.82	4.65831e-10	0	0	12	2	973.971	1946.94	-0.113495	70.3161	8646	8646	MS2	21/194	190314_narita_W_02.raw
	High	FNSVVTNPQGHYNPSTGK	Unambiguous	1	1	113680120		CID	1	0	1	1	69.85	4.08881e-07	0	40.2928	13	2	973.972	1946.94	0.513492	70.2886	8637	8637	MS2	16/194	190314_narita_W_02.raw
	High	QTTQYPEANALVR	Unambiguous	1	1	113680120		CID	1	0	1	1	62.08	3.90248e-06	0	14.8283	5	2	745.883	1490.76	-0.257779	78.858	11354	11354	MS2	10/130	190314_narita_W_02.raw
	High	QVSSGGVLLR	Unambiguous	1	1	113680120		CID	1	0	1	1	54.15	4.8074e-05	0	0	2	2	508.298	1015.59	-0.0563194	74.748	10089	10089	MS2	9/92	190314_narita_W_02.raw
	High	HQSVFTVTR	Unambiguous	1	1	113680120		CID	1	0	1	1	43.43	0.000315489	0	14.6655	4	2	537.788	1074.57	0.149051	69.1353	8267	8267	MS2	7/88	190314_narita_W_02.raw
	High	FNSVVTNPQGHYNPSTGK	Unambiguous	1	1	113680120		CID	1	0	1	1	41.53	0.000249591	0	14.2719	35	2	973.971	1946.94	-0.113495	70.6345	8737	8737	MS2	10/194	190314_narita_W_02.raw
	High	QTTQYPEANALVR	Unambiguous	1	1	113680120		CID	1	0	1	1	38.88	0.000918879	0	11.9716	4	2	745.884	1490.76	0.151644	79.6175	11555	11555	MS2	7/130	190314_narita_W_02.raw
	High	QVSSGGVLLR	Unambiguous	1	1	113680120		CID	1	0	1	1	36.45	0.00283081	0	37.0292	2	2	508.298	1015.59	-0.597204	75.6344	10346	10346	MS2	8/92	190314_narita_W_02.raw
224967104	arginine/serine-rich splicing factor 6 [Mus musculus]	308.023	18.29	1	6	7	10	339	39.0021	11.4585
	Confidence Level	Sequence	PSM Ambiguity	# Proteins	# Protein Groups	Protein Group Accessions	Modifications	Activation Type	ΔScore	ΔCn	Rank	Search Engine Rank	IonScore	Exp Value	# Missed Cleavages	Isolation Interference [%]	Ion Inject Time [ms]	Charge	m/z [Da]	MH+ [Da]	ΔM [ppm]	RT [min]	First Scan	Last Scan	MS Order	Ions Matched	Spectrum File
	High	ALDKLDGTEINGR	Unambiguous	1	1	224967104		CID	1	0	1	1	73.56	2.70941e-07	1	5.00839	3	2	701.37	1401.73	-0.339305	71.4038	9010	9010	MS2	10/126	190314_narita_W_02.raw
	High	TNEGVIEFR	Unambiguous	1	1	224967104		CID	1	0	1	1	65.26	2.17432e-06	0	5.41051	1	2	532.772	1064.54	0.349339	81.9303	12185	12185	MS2	8/90	190314_narita_W_02.raw
	High	QAGEVTYADAHKER	Unambiguous	1	1	224967104		CID	1	0	1	1	58.98	3.85745e-06	1	25.8755	13	2	787.882	1574.76	0.441989	56.8173	4204	4204	MS2	11/148	190314_narita_W_02.raw
	High	QAGEVTYADAHKER	Unambiguous	1	1	224967104		CID	1	0	1	1	55.99	7.8048e-06	1	20.227	3	3	525.59	1574.76	-0.302961	56.6607	4159	4159	MS2	19/148	190314_narita_W_02.raw
	High	LIEDKPR	Unambiguous	1	1	224967104		CID	1	0	1	1	44.93	0.000134974	0	20.1965	2	2	435.756	870.505	0.128506	55.7893	3874	3874	MS2	6/54	190314_narita_W_02.raw
	High	ALDKLDGTEINGR	Unambiguous	1	1	224967104		CID	1	0	1	1	39.03	0.000768909	1	6.84695	1	3	467.916	1401.73	-0.588383	71.4018	9009	9009	MS2	8/126	190314_narita_W_02.raw
	High	qAGEVTYADAHK	Unambiguous	2	2	224967104;165377173	N-Term(Gln->pyro-Glu)	CID	1	0	1	1	36.69	0.000525008	0	8.48292	8	2	636.796	1272.59	-0.235444	67.1151	7572	7572	MS2	9/120	190314_narita_W_02.raw
	High	SYSDMKR	Unambiguous	1	1	224967104		CID	1	0	1	1	34.92	0.000628108	1	21.99	3	2	443.708	886.408	-0.507149	55.2856	3744	3744	MS2	4/56	190314_narita_W_02.raw
	High	QAGEVTYADAHKER	Unambiguous	1	1	224967104		CID	1	0	1	1	33.08	0.00150072	1	17.1602	24	2	787.882	1574.76	0.441989	56.7598	4188	4188	MS2	8/148	190314_narita_W_02.raw
	High	DADDAVYELNSK	Unambiguous	1	1	224967104		CID	1	0	1	1	30.15	0.00212531	0	10.5763	4	2	670.305	1339.6	0.435159	78.3767	11226	11226	MS2	9/112	190314_narita_W_02.raw
40254361	heat shock 70 kDa protein 4L [Mus musculus]	304.602	12.05	1	7	7	9	838	94.3225	5.74463
	Confidence Level	Sequence	PSM Ambiguity	# Proteins	# Protein Groups	Protein Group Accessions	Modifications	Activation Type	ΔScore	ΔCn	Rank	Search Engine Rank	IonScore	Exp Value	# Missed Cleavages	Isolation Interference [%]	Ion Inject Time [ms]	Charge	m/z [Da]	MH+ [Da]	ΔM [ppm]	RT [min]	First Scan	Last Scan	MS Order	Ions Matched	Spectrum File
	High	QNLEGDHNDAAMETEAPK	Unambiguous	1	1	40254361		CID	1	0	1	1	77.66	1.7099e-08	0	31.4381	25	2	985.432	1969.86	0.458755	65.1223	6912	6912	MS2	14/192	190314_narita_W_02.raw
	High	QLTQDLLNSYIENEGK	Unambiguous	1	1	40254361		CID	1	0	1	1	65.96	9.887e-07	0	6.5651	2	2	932.969	1864.93	1.04581	97.6946	17235	17235	MS2	10/172	190314_narita_W_02.raw
	High	SVMDQANLQR	Unambiguous	1	1	40254361		CID	1	0	1	1	61.97	2.31896e-06	0	4.49284	2	2	581.288	1161.57	0.018538	70.0069	8554	8554	MS2	7/88	190314_narita_W_02.raw
	High	SVMDQANLQR	Unambiguous	1	1	40254361		CID	1	0	1	1	49.47	4.4062e-05	0	0	8	2	581.288	1161.57	-0.296735	69.8836	8514	8514	MS2	8/88	190314_narita_W_02.raw
	High	LSLTQDPVVK	Unambiguous	1	1	40254361		CID	1	0	1	1	47.06	0.000131848	0	34.6946	4	2	550.322	1099.64	0.433568	80.8261	11835	11835	MS2	7/90	190314_narita_W_02.raw
	High	QNLEGDHNDAAMETEAPK	Unambiguous	1	1	40254361		CID	1	0	1	1	45.87	2.58208e-05	0	3.36464	4	3	657.29	1969.86	-0.0748088	65.0271	6876	6876	MS2	17/192	190314_narita_W_02.raw
	High	YGQPIQMK	Unambiguous	1	1	40254361		CID	1	0	1	1	31.78	0.00252222	0	21.8316	5	2	482.75	964.492	-0.177686	69.8776	8511	8511	MS2	9/68	190314_narita_W_02.raw
	High	KPVADCVISIPSFFTDAER	Unambiguous	1	1	40254361		CID	1	0	1	1	30.77	0.00385263	0	0	3	3	699.023	2095.06	1.3355	107.451	20256	20256	MS2	14/206	190314_narita_W_02.raw
	High	YLEEERPFAIEQVTGMLLAK	Unambiguous	1	1	40254361		CID	1	0	1	1	28.99	0.00630914	0	0	2	3	779.744	2337.22	1.10805	109.387	20743	20743	MS2	23/202	190314_narita_W_02.raw
124339838	heat shock 70 kDa protein 1-like [Mus musculus]	303.284	11.86	1	2	6	9	641	70.5932	6.23975
	Confidence Level	Sequence	PSM Ambiguity	# Proteins	# Protein Groups	Protein Group Accessions	Modifications	Activation Type	ΔScore	ΔCn	Rank	Search Engine Rank	IonScore	Exp Value	# Missed Cleavages	Isolation Interference [%]	Ion Inject Time [ms]	Charge	m/z [Da]	MH+ [Da]	ΔM [ppm]	RT [min]	First Scan	Last Scan	MS Order	Ions Matched	Spectrum File
	High	IINEPTAAAIAYGLDK	Unambiguous	4	4	254540166;31981690;31560686;124339838		CID	1	0	1	1	96.58	9.4508e-10	0	2.38977	1	2	830.452	1659.9	1.0416	94.8605	16236	16236	MS2	11/168	190314_narita_W_02.raw
	High	VEIIANDQGNR	Unambiguous	6	4	254540166;31981690;31560686;124339838		CID	1	0	1	1	56.61	1.2005e-05	0	3.16938	4	2	614.818	1228.63	0.594548	67.46	7686	7686	MS2	16/100	190314_narita_W_02.raw
	High	IINEPTAAAIAYGLDK	Unambiguous	4	4	254540166;31981690;31560686;124339838		CID	1	0	1	1	52.11	2.67602e-05	0	26.5126	2	2	830.452	1659.9	0.894522	94.7906	16212	16212	MS2	10/168	190314_narita_W_02.raw
	High	VEIIANDQGNR	Unambiguous	6	4	254540166;31981690;31560686;124339838		CID	1	0	1	1	51.85	3.62487e-05	0	22.9518	3	2	614.818	1228.63	0.495193	68.2371	7953	7953	MS2	9/100	190314_narita_W_02.raw
	High	NQVAMNPQNTVFDAK	Unambiguous	1	1	124339838		CID	1	0	1	1	47.13	8.81072e-05	0	0	5	2	838.906	1676.81	-0.413751	82.6699	12404	12404	MS2	11/146	190314_narita_W_02.raw
	High	VEIIANDQGNR	Unambiguous	6	4	254540166;31981690;31560686;124339838		CID	1	0	1	1	39.96	0.000555089	0	5.78647	4	2	614.818	1228.63	0.693903	68.2772	7968	7968	MS2	8/100	190314_narita_W_02.raw
	High	FDLTGIPPAPR	Unambiguous	2	2	31560686;124339838		CID	1	0	1	1	35.43	0.00111703	0	10.8154	1	2	592.327	1183.65	-0.23249	90.0991	14614	14614	MS2	8/84	190314_narita_W_02.raw
	High	MVQEAER	Unambiguous	4	2	31560686;124339838		CID	1	0	1	1	34.11	0.00190194	0	19.2359	2	2	431.708	862.408	-0.544453	55.2822	3742	3742	MS2	6/60	190314_narita_W_02.raw
	High	ATAGDTHLGGEDFDNR	Unambiguous	3	1	124339838		CID	1	0	1	1	29.88	0.00102558	0	40.679	4	3	559.249	1675.73	1.70934	68.9925	8213	8213	MS2	13/146	190314_narita_W_02.raw
6679937	glyceraldehyde-3-phosphate dehydrogenase isoform 2 [Mus musculus]	298.121	18.32	5	5	5	6	333	35.7872	8.25049
	Confidence Level	Sequence	PSM Ambiguity	# Proteins	# Protein Groups	Protein Group Accessions	Modifications	Activation Type	ΔScore	ΔCn	Rank	Search Engine Rank	IonScore	Exp Value	# Missed Cleavages	Isolation Interference [%]	Ion Inject Time [ms]	Charge	m/z [Da]	MH+ [Da]	ΔM [ppm]	RT [min]	First Scan	Last Scan	MS Order	Ions Matched	Spectrum File
	High	VPTPNVSVVDLTCR	Unambiguous	4	1	6679937		CID	1	0	1	1	95.96	1.28024e-09	0	0	1	2	750.399	1499.79	1.07982	92.5358	15397	15397	MS2	12/140	190314_narita_W_02.raw
	High	VPTPNVSVVDLTCR	Unambiguous	4	1	6679937		CID	1	0	1	1	94.15	1.94219e-09	0	0	2	2	750.399	1499.79	0.835644	92.415	15352	15352	MS2	10/140	190314_narita_W_02.raw
	High	LISWYDNEYGYSNR	Unambiguous	4	1	6679937		CID	1	0	1	1	70.23	1.70715e-07	0	22.049	1	2	890.403	1779.8	0.736197	92.7458	15465	15465	MS2	11/136	190314_narita_W_02.raw
	High	VGVNGFGR	Unambiguous	2	1	6679937		CID	1	0	1	1	50.07	2.95203e-05	0	21.946	2	2	403.219	805.431	-0.297092	71.339	8988	8988	MS2	7/66	190314_narita_W_02.raw
	High	LVINGKPITIFQER	Unambiguous	2	1	6679937		CID	1	0	1	1	39.82	0.000103985	0	56.0925	4	2	814.481	1627.96	1.55576	92.6499	15433	15433	MS2	9/132	190314_narita_W_02.raw
	High	VVDLMAYMASK	Unambiguous	4	1	6679937		CID	1	0	1	1	29.03	0.00375078	0	11.8231	4	2	614.31	1227.61	0.988143	99.8827	17987	17987	MS2	6/94	190314_narita_W_02.raw
6753220	complement C1q subcomponent subunit B precursor [Mus musculus]	293.099	18.97	1	3	3	5	253	26.7006	8.14795
	Confidence Level	Sequence	PSM Ambiguity	# Proteins	# Protein Groups	Protein Group Accessions	Modifications	Activation Type	ΔScore	ΔCn	Rank	Search Engine Rank	IonScore	Exp Value	# Missed Cleavages	Isolation Interference [%]	Ion Inject Time [ms]	Charge	m/z [Da]	MH+ [Da]	ΔM [ppm]	RT [min]	First Scan	Last Scan	MS Order	Ions Matched	Spectrum File
	High	VITNANENYEPR	Unambiguous	1	1	6753220		CID	1	0	1	1	83.79	1.35795e-08	0	0	1	2	710.347	1419.69	0.168866	66.1196	7261	7261	MS2	17/118	190314_narita_W_02.raw
	High	LEQEEVVHLQATDK	Unambiguous	1	1	6753220		CID	1	0	1	1	82.64	2.55916e-08	0	11.7671	13	2	819.92	1638.83	-0.515104	73.9148	9827	9827	MS2	17/148	190314_narita_W_02.raw
	High	LEQEEVVHLQATDK	Unambiguous	1	1	6753220		CID	1	0	1	1	81.67	3.23365e-08	0	0	11	2	819.92	1638.83	-0.291646	73.8545	9803	9803	MS2	19/148	190314_narita_W_02.raw
	High	LEQEEVVHLQATDK	Unambiguous	1	1	6753220		CID	1	0	1	1	71.04	4.32875e-07	0	0	10	2	819.92	1638.83	-0.0681876	73.6376	9725	9725	MS2	11/148	190314_narita_W_02.raw
	High	VVTFCDYAQNTFQVTTGGVVLK	Unambiguous	1	1	6753220		CID	1	0	1	1	44.48	0.000160403	0	40.372	6	2	1195.61	2390.21	0.388062	105.864	19795	19795	MS2	11/220	190314_narita_W_02.raw
255958286	succinyl-CoA ligase [ADP/GDP-forming] subunit alpha, mitochondrial precursor [Mus musculus]	289.891	13.01	1	4	4	10	346	36.132	9.39307
	Confidence Level	Sequence	PSM Ambiguity	# Proteins	# Protein Groups	Protein Group Accessions	Modifications	Activation Type	ΔScore	ΔCn	Rank	Search Engine Rank	IonScore	Exp Value	# Missed Cleavages	Isolation Interference [%]	Ion Inject Time [ms]	Charge	m/z [Da]	MH+ [Da]	ΔM [ppm]	RT [min]	First Scan	Last Scan	MS Order	Ions Matched	Spectrum File
	High	qGTFHSQQALEYGTK	Unambiguous	1	1	255958286	N-Term(Gln->pyro-Glu)	CID	1	0	1	1	68.33	4.55367e-07	0	18.4431	14	2	839.397	1677.79	0.0110043	77.7335	11018	11018	MS2	10/162	190314_narita_W_02.raw
	High	qGTFHSQQALEYGTK	Unambiguous	1	1	255958286	N-Term(Gln->pyro-Glu)	CID	1	0	1	1	62.17	1.82021e-06	0	0	8	2	839.397	1677.79	0.447545	77.5477	10964	10964	MS2	17/162	190314_narita_W_02.raw
	High	QGTFHSQQALEYGTK	Unambiguous	1	1	255958286		CID	1	0	1	1	49.08	5.43817e-05	0	12.2635	1	3	565.609	1694.81	-0.392419	69.2941	8318	8318	MS2	15/162	190314_narita_W_02.raw
	High	QGTFHSQQALEYGTK	Unambiguous	1	1	255958286		CID	1	0	1	1	46.33	9.54517e-05	0	9.3138	24	2	847.911	1694.81	0.407798	69.3021	8322	8322	MS2	11/162	190314_narita_W_02.raw
	High	QGTFHSQQALEYGTK	Unambiguous	1	1	255958286		CID	1	0	1	1	41.43	0.000323752	0	10.5557	7	2	847.91	1694.81	0.119695	69.3247	8327	8327	MS2	10/162	190314_narita_W_02.raw
	High	IICQGFTGK	Unambiguous	1	1	255958286		CID	1	0	1	1	38.71	0.000558532	0	6.90642	1	2	483.757	966.507	-0.276679	77.9017	11067	11067	MS2	7/74	190314_narita_W_02.raw
	High	HLGLPVFNTVK	Unambiguous	1	1	255958286		CID	1	0	1	1	38.38	0.000174253	0	18.7998	3	2	612.859	1224.71	0.429095	90.6534	14804	14804	MS2	14/86	190314_narita_W_02.raw
	High	HLGLPVFNTVK	Unambiguous	1	1	255958286		CID	1	0	1	1	38.16	0.000183308	0	27.0582	4	2	612.859	1224.71	0.429095	90.5875	14780	14780	MS2	5/86	190314_narita_W_02.raw
	High	QGTFHSQQALEYGTK	Unambiguous	1	1	255958286		CID	1	0	1	1	29.84	0.00425387	0	14.476	13	2	847.911	1694.81	0.479824	69.4448	8358	8358	MS2	7/162	190314_narita_W_02.raw
	High	IGIMPGHIHK	Unambiguous	1	1	255958286		CID	1	0	1	1	28.89	0.00710171	0	13.5437	5	2	551.813	1102.62	0.12418	68.5115	8037	8037	MS2	8/74	190314_narita_W_02.raw
14192922	actin, alpha cardiac muscle 1 [Mus musculus]	281.742	17.51	5	1	5	9	377	41.9919	5.38916
	Confidence Level	Sequence	PSM Ambiguity	# Proteins	# Protein Groups	Protein Group Accessions	Modifications	Activation Type	ΔScore	ΔCn	Rank	Search Engine Rank	IonScore	Exp Value	# Missed Cleavages	Isolation Interference [%]	Ion Inject Time [ms]	Charge	m/z [Da]	MH+ [Da]	ΔM [ppm]	RT [min]	First Scan	Last Scan	MS Order	Ions Matched	Spectrum File
	High	SYELPDGQVITIGNER	Unambiguous	7	2	6671509;14192922		CID	1	0	1	1	66.6	1.22515e-06	0	18.1357	1	2	895.95	1790.89	0.695058	95.4381	16449	16449	MS2	12/164	190314_narita_W_02.raw
	High	SYELPDGQVITIGNER	Unambiguous	7	2	6671509;14192922		CID	1	0	1	1	56.47	1.34127e-05	0	6.92048	1	2	895.95	1790.89	0.626897	95.2625	16384	16384	MS2	19/164	190314_narita_W_02.raw
	High	DSYVGDEAQSKR	Unambiguous	6	2	6671509;14192922		CID	1	0	1	1	51.94	1.40742e-05	1	7.1266	10	2	677.815	1354.62	0.133952	58.3031	4694	4694	MS2	9/112	190314_narita_W_02.raw
	High	EITALAPSTMK	Unambiguous	6	2	6671509;14192922		CID	1	0	1	1	48.82	6.561e-05	0	1.46708	1	2	581.313	1161.62	-0.206297	79.7263	11569	11569	MS2	6/96	190314_narita_W_02.raw
	High	YPIEHGIITNWDDMEK	Unambiguous	4	1	14192922		CID	1	0	1	1	46.1	7.24139e-05	0	2.92382	1	2	980.96	1960.91	0.641408	90.1831	14645	14645	MS2	20/154	190314_narita_W_02.raw
	High	IWHHTFYNELR	Unambiguous	4	2	6671509;14192922		CID	1	0	1	1	45.51	0.000133565	0	0	6	2	758.379	1515.75	0.726003	78.4113	11237	11237	MS2	6/94	190314_narita_W_02.raw
	High	IWHHTFYNELR	Unambiguous	4	2	6671509;14192922		CID	1	0	1	1	39.51	0.000559719	0	0	6	2	758.378	1515.75	0.00119186	78.4428	11246	11246	MS2	6/94	190314_narita_W_02.raw
	High	IWHHTFYNELR	Unambiguous	4	2	6671509;14192922		CID	1	0	1	1	36.71	0.00104519	0	7.1639	6	2	758.378	1515.75	-0.240412	78.4737	11257	11257	MS2	7/94	190314_narita_W_02.raw
	High	DSYVGDEAQSKR	Unambiguous	6	2	6671509;14192922		CID	1	0	1	1	30.32	0.00190438	1	9.26408	1	3	452.213	1354.62	-0.213901	58.3286	4702	4702	MS2	6/112	190314_narita_W_02.raw
6753540	casein kinase II subunit alpha' [Mus musculus]	281.688	23.71	1	6	6	10	350	41.1891	8.55811
	Confidence Level	Sequence	PSM Ambiguity	# Proteins	# Protein Groups	Protein Group Accessions	Modifications	Activation Type	ΔScore	ΔCn	Rank	Search Engine Rank	IonScore	Exp Value	# Missed Cleavages	Isolation Interference [%]	Ion Inject Time [ms]	Charge	m/z [Da]	MH+ [Da]	ΔM [ppm]	RT [min]	First Scan	Last Scan	MS Order	Ions Matched	Spectrum File
	High	VLGTDELYGYLK	Unambiguous	1	1	6753540		CID	1	0	1	1	61.79	2.41709e-06	0	71.2415	3	2	685.865	1370.72	1.16585	97.2549	17080	17080	MS2	18/92	190314_narita_W_02.raw
	High	HLVSPEALDLLDK	Unambiguous	1	1	6753540		CID	1	0	1	1	52.62	1.58635e-05	0	18.3406	2	2	725.402	1449.8	1.35138	93.1553	15610	15610	MS2	17/112	190314_narita_W_02.raw
	High	LIDTVKDPVSK	Unambiguous	1	1	6753540		CID	1	0	1	1	46.6	8.09472e-05	1	19.4572	10	2	607.854	1214.7	0.806406	69.0996	8255	8255	MS2	8/104	190314_narita_W_02.raw
	High	EYWDYEAHVPSWGNQDDYQLVR	Unambiguous	1	1	6753540		CID	1	0	1	1	43.39	4.57057e-05	0	30.0832	3	3	924.078	2770.22	1.24891	98.3879	17468	17468	MS2	20/216	190314_narita_W_02.raw
	High	VYAEVNSLR	Unambiguous	1	1	6753540		CID	1	0	1	1	43.03	0.000281221	0	22.6737	3	2	525.782	1050.56	-0.428967	73.4221	9649	9649	MS2	7/76	190314_narita_W_02.raw
	High	LIDTVKDPVSK	Unambiguous	1	1	6753540		CID	1	0	1	1	42.96	0.000197272	1	57.587	17	2	607.853	1214.7	0.002452	69.2761	8314	8314	MS2	7/104	190314_narita_W_02.raw
	High	KEPFFHGQDNYDQLVR	Unambiguous	1	1	6753540		CID	1	0	1	1	41.79	0.000278131	1	8.04062	2	3	664.99	1992.96	-0.0860154	82.4529	12337	12337	MS2	10/170	190314_narita_W_02.raw
	High	EYWDYEAHVPSWGNQDDYQLVR	Unambiguous	1	1	6753540		CID	1	0	1	1	37.88	0.000162544	0	10.8395	3	3	924.078	2770.22	1.05062	98.1725	17396	17396	MS2	22/216	190314_narita_W_02.raw
	High	KEPFFHGQDNYDQLVR	Unambiguous	1	1	6753540		CID	1	0	1	1	34.69	0.00149435	1	17.1015	7	3	664.99	1992.95	-1.00478	82.4012	12323	12323	MS2	15/170	190314_narita_W_02.raw
	High	LIDTVKDPVSK	Unambiguous	1	1	6753540		CID	1	0	1	1	31.61	0.00269194	1	17.4511	22	2	607.853	1214.7	0.102946	69.2352	8300	8300	MS2	11/104	190314_narita_W_02.raw
148234285	arginine-glutamic acid dipeptide repeats protein [Mus musculus]	269.192	5.33	1	3	3	6	1558	171.648	7.69385
	Confidence Level	Sequence	PSM Ambiguity	# Proteins	# Protein Groups	Protein Group Accessions	Modifications	Activation Type	ΔScore	ΔCn	Rank	Search Engine Rank	IonScore	Exp Value	# Missed Cleavages	Isolation Interference [%]	Ion Inject Time [ms]	Charge	m/z [Da]	MH+ [Da]	ΔM [ppm]	RT [min]	First Scan	Last Scan	MS Order	Ions Matched	Spectrum File
	High	LAMEQQWLHGHPHMHGGHLPSQEDYYSR	Unambiguous	1	1	148234285		CID	1	0	1	1	73.1	1.15098e-07	0	7.22577	8	3	1114.51	3341.51	-0.18548	78.8945	11367	11367	MS2	27/308	190314_narita_W_02.raw
	High	LAMEQQWLHGHPHMHGGHLPSQEDYYSR	Unambiguous	1	1	148234285		CID	1	0	1	1	71.61	1.69109e-07	0	0	7	3	1114.51	3341.51	-0.0758859	78.86	11355	11355	MS2	28/308	190314_narita_W_02.raw
	High	HSALTIPPAAGPHPFASFHPGLNPLER	Unambiguous	1	1	148234285		CID	1	0	1	1	62.37	2.52051e-06	0	0	5	3	944.496	2831.47	-0.720914	91.7089	15134	15134	MS2	13/264	190314_narita_W_02.raw
	High	TDTGEITSYITEDDVVYRPGDCVYIESR	Unambiguous	1	1	148234285		CID	1	0	1	1	52.34	8.45995e-06	0	39.7153	8	3	1066.16	3196.47	0.748257	98.662	17568	17568	MS2	14/288	190314_narita_W_02.raw
	High	HSALTIPPAAGPHPFASFHPGLNPLER	Unambiguous	1	1	148234285		CID	1	0	1	1	50.28	3.37522e-05	0	10.9933	2	3	944.497	2831.48	0.701779	91.7339	15141	15141	MS2	14/264	190314_narita_W_02.raw
	High	HSALTIPPAAGPHPFASFHPGLNPLER	Unambiguous	1	1	148234285		CID	1	0	1	1	45.72	9.10917e-05	0	12.3899	1	3	944.497	2831.48	0.507776	91.8481	15182	15182	MS2	21/264	190314_narita_W_02.raw
7305229	L-lactate dehydrogenase C chain [Mus musculus]	266.856	24.4	4	6	6	7	332	35.8891	8.20654
	Confidence Level	Sequence	PSM Ambiguity	# Proteins	# Protein Groups	Protein Group Accessions	Modifications	Activation Type	ΔScore	ΔCn	Rank	Search Engine Rank	IonScore	Exp Value	# Missed Cleavages	Isolation Interference [%]	Ion Inject Time [ms]	Charge	m/z [Da]	MH+ [Da]	ΔM [ppm]	RT [min]	First Scan	Last Scan	MS Order	Ions Matched	Spectrum File
	High	SLNPAIGTDSDKEHWK	Unambiguous	1	1	7305229		CID	1	0	1	1	69.48	4.39607e-07	1	15.4291	4	2	899.442	1797.88	0.449255	71.1179	8910	8910	MS2	12/170	190314_narita_W_02.raw
	High	VNMTAEEEGLLKK	Unambiguous	1	1	7305229		CID	1	0	1	1	67.96	1.35163e-06	1	51.9409	4	2	731.385	1461.76	0.282761	80.4421	11750	11750	MS2	9/126	190314_narita_W_02.raw
	High	VIGSGCNLDSAR	Unambiguous	4	1	7305229		CID	1	0	1	1	60.95	3.37481e-06	0	32.9612	1	2	596.293	1191.58	-0.349646	71.662	9089	9089	MS2	11/110	190314_narita_W_02.raw
	High	LVIITAGAR	Unambiguous	3	1	7305229		CID	1	0	1	1	55.24	8.97679e-06	0	16.0243	1	2	457.295	913.583	-0.31973	80.8453	11840	11840	MS2	13/64	190314_narita_W_02.raw
	High	AIVPGIVQNSPDCK	Unambiguous	1	1	7305229		CID	1	0	1	1	50.17	5.57735e-05	0	12.292	2	2	720.879	1440.75	-0.315855	83.0444	12529	12529	MS2	6/120	190314_narita_W_02.raw
	High	GEALDLLHGSLFLSTPK	Unambiguous	1	1	7305229		CID	1	0	1	1	46.62	6.96867e-05	0	39.3193	2	2	899.492	1797.98	0.908014	103.821	19166	19166	MS2	12/154	190314_narita_W_02.raw
	High	VNMTAEEEGLLKK	Unambiguous	1	1	7305229		CID	1	0	1	1	32.58	0.00449943	1	25.9616	1	3	487.925	1461.76	-0.227491	80.4111	11744	11744	MS2	8/126	190314_narita_W_02.raw
23956166	luc7-like protein 3 [Mus musculus]	265.982	5.91	1	2	2	3	491	58.4001	9.94971
	Confidence Level	Sequence	PSM Ambiguity	# Proteins	# Protein Groups	Protein Group Accessions	Modifications	Activation Type	ΔScore	ΔCn	Rank	Search Engine Rank	IonScore	Exp Value	# Missed Cleavages	Isolation Interference [%]	Ion Inject Time [ms]	Charge	m/z [Da]	MH+ [Da]	ΔM [ppm]	RT [min]	First Scan	Last Scan	MS Order	Ions Matched	Spectrum File
	High	LALSQNQQSSGAAGPTGK	Unambiguous	1	1	23956166		CID	1	0	1	1	137.01	9.25663e-14	0	27.2423	24	2	857.94	1714.87	0.963019	64.9623	6853	6853	MS2	27/186	190314_narita_W_02.raw
	High	LALSQNQQSSGAAGPTGK	Unambiguous	1	1	23956166		CID	1	0	1	1	103.39	2.51978e-10	0	0	12	2	857.94	1714.87	0.180003	65.2673	6952	6952	MS2	13/186	190314_narita_W_02.raw
	High	YLQSLLAEVER	Unambiguous	1	1	23956166		CID	1	0	1	1	66.17	1.73913e-06	0	21.3111	3	2	660.862	1320.72	0.944422	99.945	18011	18011	MS2	8/108	190314_narita_W_02.raw
6679685	enhancer of rudimentary homolog [Mus musculus]	263.753	60.58	2	3	3	4	104	12.251	5.92236
	Confidence Level	Sequence	PSM Ambiguity	# Proteins	# Protein Groups	Protein Group Accessions	Modifications	Activation Type	ΔScore	ΔCn	Rank	Search Engine Rank	IonScore	Exp Value	# Missed Cleavages	Isolation Interference [%]	Ion Inject Time [ms]	Charge	m/z [Da]	MH+ [Da]	ΔM [ppm]	RT [min]	First Scan	Last Scan	MS Order	Ions Matched	Spectrum File
	High	TYADYESVNECMEGVCK	Unambiguous	1	1	6679685		CID	1	0	1	1	109.63	1.08635e-11	0	9.91023	0	2	970.89	1940.77	0.888021	93.2845	15656	15656	MS2	11/168	190314_narita_W_02.raw
	High	TYADYESVNECMEGVCK	Unambiguous	1	1	6679685		CID	1	0	1	1	109.22	1.19391e-11	0	53.0933	2	2	970.89	1940.77	1.07671	93.1975	15625	15625	MS2	11/168	190314_narita_W_02.raw
	High	MNPNSPSITYDISQLFDFIDDLADLSCLVYR	Unambiguous	1	1	6679685		CID	1	0	1	1	50.34	3.60632e-05	0	7.57841	4	3	1189.23	3565.69	0.013853	145.156	26876	26876	MS2	40/340	190314_narita_W_02.raw
	High	ADTQTYQPYNKDWIK	Unambiguous	2	1	6679685		CID	1	0	1	1	37.62	0.000813014	1	0	4	2	935.952	1870.9	0.179147	81.2622	11954	11954	MS2	11/154	190314_narita_W_02.raw
30425048	L-lactate dehydrogenase A-like 6B [Mus musculus]	257.632	7.59	1	2	2	8	382	42.0221	9.15869
	Confidence Level	Sequence	PSM Ambiguity	# Proteins	# Protein Groups	Protein Group Accessions	Modifications	Activation Type	ΔScore	ΔCn	Rank	Search Engine Rank	IonScore	Exp Value	# Missed Cleavages	Isolation Interference [%]	Ion Inject Time [ms]	Charge	m/z [Da]	MH+ [Da]	ΔM [ppm]	RT [min]	First Scan	Last Scan	MS Order	Ions Matched	Spectrum File
	High	IIGSGCNLDTAR	Unambiguous	1	1	30425048		CID	1	0	1	1	73.49	2.68628e-07	0	18.2568	6	2	610.309	1219.61	0.0177518	75.2771	10250	10250	MS2	10/110	190314_narita_W_02.raw
	High	IIGSGCNLDTAR	Unambiguous	1	1	30425048		CID	1	0	1	1	71.11	3.83359e-07	0	0	4	2	610.309	1219.61	0.217931	75.3578	10272	10272	MS2	8/110	190314_narita_W_02.raw
	High	IIGSGCNLDTAR	Unambiguous	1	1	30425048		CID	1	0	1	1	49.2	7.21359e-05	0	6.55453	3	2	610.309	1219.61	-0.0823378	75.304	10259	10259	MS2	10/110	190314_narita_W_02.raw
	High	GELIQHISSEEPVLHNK	Unambiguous	1	1	30425048		CID	1	0	1	1	42.55	0.000275173	0	57.1563	9	3	644.006	1930	-0.146443	78.9503	11383	11383	MS2	10/170	190314_narita_W_02.raw
	High	GELIQHISSEEPVLHNK	Unambiguous	1	1	30425048		CID	1	0	1	1	42.44	0.00027938	0	0	6	3	644.006	1930	-0.0515701	79.0024	11398	11398	MS2	14/170	190314_narita_W_02.raw
	High	IIGSGCNLDTAR	Unambiguous	1	1	30425048		CID	1	0	1	1	36.86	0.00123638	0	0	2	2	610.309	1219.61	-0.0823378	75.3951	10285	10285	MS2	9/110	190314_narita_W_02.raw
	High	GELIQHISSEEPVLHNK	Unambiguous	1	1	30425048		CID	1	0	1	1	34.99	0.00155309	0	49.8406	5	3	644.006	1930	-0.0515701	78.9789	11392	11392	MS2	14/170	190314_narita_W_02.raw
	High	IIGSGCNLDTAR	Unambiguous	1	1	30425048		CID	1	0	1	1	31.54	0.00420873	0	18.1596	3	2	610.309	1219.61	0.0177518	75.4611	10308	10308	MS2	8/110	190314_narita_W_02.raw
50355943	probable helicase with zinc finger domain [Mus musculus]	256.934	3.82	1	4	4	4	1965	219.829	7.40088
	Confidence Level	Sequence	PSM Ambiguity	# Proteins	# Protein Groups	Protein Group Accessions	Modifications	Activation Type	ΔScore	ΔCn	Rank	Search Engine Rank	IonScore	Exp Value	# Missed Cleavages	Isolation Interference [%]	Ion Inject Time [ms]	Charge	m/z [Da]	MH+ [Da]	ΔM [ppm]	RT [min]	First Scan	Last Scan	MS Order	Ions Matched	Spectrum File
	High	QIAESANCSSQQSPAGSKPAMSYASALR	Unambiguous	1	1	50355943		CID	1	0	1	1	115.97	5.43799e-12	0	13.2871	3	3	947.449	2840.33	1.18332	80.1827	11687	11687	MS2	32/312	190314_narita_W_02.raw
	High	DIEVANSPAFPQR	Unambiguous	1	1	50355943		CID	1	0	1	1	79.44	6.25695e-08	0	13.9458	3	2	722.365	1443.72	-0.110493	82.6452	12396	12396	MS2	9/122	190314_narita_W_02.raw
	High	ADDETETTFSR	Unambiguous	1	1	50355943		CID	1	0	1	1	54.66	3.41169e-06	0	10.1007	5	2	636.273	1271.54	0.153089	65.2277	6938	6938	MS2	7/96	190314_narita_W_02.raw
	High	LPPQLFGSPFSLPSEHLAPPPLK	Unambiguous	1	1	50355943		CID	1	0	1	1	54.01	6.15647e-06	0	6.22234	3	3	823.791	2469.36	1.38368	105.89	19802	19802	MS2	20/228	190314_narita_W_02.raw
21312402	leukocyte receptor cluster member 1 homolog [Mus musculus]	249.042	16.48	1	3	3	5	261	30.4509	9.94971
	Confidence Level	Sequence	PSM Ambiguity	# Proteins	# Protein Groups	Protein Group Accessions	Modifications	Activation Type	ΔScore	ΔCn	Rank	Search Engine Rank	IonScore	Exp Value	# Missed Cleavages	Isolation Interference [%]	Ion Inject Time [ms]	Charge	m/z [Da]	MH+ [Da]	ΔM [ppm]	RT [min]	First Scan	Last Scan	MS Order	Ions Matched	Spectrum File
	High	NSVPELEAADPGAPSSGPVDLFR	Unambiguous	1	1	21312402		CID	1	0	1	1	84.02	1.46623e-08	0	22.6024	4	2	1163.07	2325.14	0.389245	99.3764	17806	17806	MS2	12/256	190314_narita_W_02.raw
	High	NSVPELEAADPGAPSSGPVDLFR	Unambiguous	1	1	21312402		CID	1	0	1	1	72.21	2.28446e-07	0	0	4	2	1163.07	2325.14	0.179244	99.2847	17777	17777	MS2	15/256	190314_narita_W_02.raw
	High	YNSQFNPQLAR	Unambiguous	1	1	21312402		CID	1	0	1	1	62.86	2.40687e-06	0	18.8037	4	2	669.333	1337.66	-0.54435	77.3705	10913	10913	MS2	8/98	190314_narita_W_02.raw
	High	YNSQFNPQLAR	Unambiguous	1	1	21312402		CID	1	0	1	1	57.5	6.84638e-06	0	9.41544	2	2	669.334	1337.66	0.0944469	77.1559	10833	10833	MS2	7/98	190314_narita_W_02.raw
	High	VLLAQQEAR	Unambiguous	1	1	21312402		CID	1	0	1	1	45.71	9.93577e-05	0	36.0882	1	2	514.299	1027.59	0.478906	68.3869	7999	7999	MS2	8/72	190314_narita_W_02.raw
309264642	PREDICTED: small nuclear ribonucleoprotein Sm D1-like [Mus musculus]	248.435	26.89	2	2	2	7	119	13.2553	11.4585
	Confidence Level	Sequence	PSM Ambiguity	# Proteins	# Protein Groups	Protein Group Accessions	Modifications	Activation Type	ΔScore	ΔCn	Rank	Search Engine Rank	IonScore	Exp Value	# Missed Cleavages	Isolation Interference [%]	Ion Inject Time [ms]	Charge	m/z [Da]	MH+ [Da]	ΔM [ppm]	RT [min]	First Scan	Last Scan	MS Order	Ions Matched	Spectrum File
	High	NGTQVHGTITGVDVSMNTHLK	Unambiguous	2	1	309264642		CID	1	0	1	1	91	3.57448e-09	0	0	2	3	737.039	2209.1	0.212067	78.8534	11352	11352	MS2	21/230	190314_narita_W_02.raw
	High	LSHETVTIELK	Unambiguous	2	1	309264642		CID	1	0	1	1	61.24	2.781e-06	0	10.0454	3	2	635.356	1269.7	-0.239314	77.8442	11048	11048	MS2	13/94	190314_narita_W_02.raw
	High	LSHETVTIELK	Unambiguous	2	1	309264642		CID	1	0	1	1	51.23	2.90042e-05	0	38.2982	4	2	635.356	1269.71	0.337531	78.109	11139	11139	MS2	12/94	190314_narita_W_02.raw
	High	LSHETVTIELK	Unambiguous	2	1	309264642		CID	1	0	1	1	45.94	9.8053e-05	0	26.8179	2	2	635.356	1269.71	0.145249	78.3146	11207	11207	MS2	14/94	190314_narita_W_02.raw
	High	LSHETVTIELK	Unambiguous	2	1	309264642		CID	1	0	1	1	43.69	0.000158198	0	0	7	2	635.356	1269.7	-0.527736	77.7578	11023	11023	MS2	16/94	190314_narita_W_02.raw
	High	LSHETVTIELK	Unambiguous	2	1	309264642		CID	1	0	1	1	34.57	0.00134419	0	10.2766	8	2	635.356	1269.71	0.24139	78.1734	11163	11163	MS2	13/94	190314_narita_W_02.raw
	High	LSHETVTIELK	Unambiguous	2	1	309264642		CID	1	0	1	1	30.09	0.00377104	0	44.8289	3	2	635.356	1269.71	0.337531	78.2043	11174	11174	MS2	12/94	190314_narita_W_02.raw
165377173	serine/arginine-rich splicing factor 4 [Mus musculus]	243.984	15.68	1	5	6	6	491	56.2159	11.3706
	Confidence Level	Sequence	PSM Ambiguity	# Proteins	# Protein Groups	Protein Group Accessions	Modifications	Activation Type	ΔScore	ΔCn	Rank	Search Engine Rank	IonScore	Exp Value	# Missed Cleavages	Isolation Interference [%]	Ion Inject Time [ms]	Charge	m/z [Da]	MH+ [Da]	ΔM [ppm]	RT [min]	First Scan	Last Scan	MS Order	Ions Matched	Spectrum File
	High	KNEGVIEFVSYSDMK	Unambiguous	1	1	165377173		CID	1	0	1	1	88.96	6.67051e-09	1	0	6	2	873.425	1745.84	1.0127	90.8855	14869	14869	MS2	11/160	190314_narita_W_02.raw
	High	SKDHAEDKLQNNDSAGK	Unambiguous	1	1	165377173		CID	1	0	1	1	80.07	2.90283e-08	2	23.8426	5	3	619.629	1856.87	0.128735	52.4165	2942	2942	MS2	12/184	190314_narita_W_02.raw
	High	NGYGFVEFDDLRDADDAVYELNGK	Unambiguous	1	1	165377173		CID	1	0	1	1	55.6	3.30507e-06	1	82.279	3	3	908.081	2722.23	0.780876	103.191	18985	18985	MS2	21/256	190314_narita_W_02.raw
	High	LVEDKPGSR	Unambiguous	1	1	165377173		CID	1	0	1	1	39.2	0.000949789	0	7.46522	2	2	500.775	1000.54	-0.201405	54.2163	3449	3449	MS2	7/82	190314_narita_W_02.raw
	High	qAGEVTYADAHK	Unambiguous	2	2	224967104;165377173	N-Term(Gln->pyro-Glu)	CID	1	0	1	1	36.69	0.000525008	0	8.48292	8	2	636.796	1272.59	-0.235444	67.1151	7572	7572	MS2	9/120	190314_narita_W_02.raw
	High	DHAEDKLQNNDSAGK	Unambiguous	1	1	165377173		CID	1	0	1	1	30.18	0.00206271	1	12.3571	3	3	547.92	1641.75	0.285686	53.9601	3363	3363	MS2	14/152	190314_narita_W_02.raw
6754084	glutathione S-transferase Mu 1 [Mus musculus]	241.432	27.52	5	4	5	6	218	25.9531	7.94287
	Confidence Level	Sequence	PSM Ambiguity	# Proteins	# Protein Groups	Protein Group Accessions	Modifications	Activation Type	ΔScore	ΔCn	Rank	Search Engine Rank	IonScore	Exp Value	# Missed Cleavages	Isolation Interference [%]	Ion Inject Time [ms]	Charge	m/z [Da]	MH+ [Da]	ΔM [ppm]	RT [min]	First Scan	Last Scan	MS Order	Ions Matched	Spectrum File
	High	ADIVENQVMDTR	Unambiguous	1	1	6754084		CID	1	0	1	1	78.07	4.36675e-08	0	9.96963	7	2	695.836	1390.66	0.580103	78.2644	11192	11192	MS2	8/118	190314_narita_W_02.raw
	High	ADIVENQVMDTR	Unambiguous	1	1	6754084		CID	1	0	1	1	77.82	5.61667e-08	0	28.3468	2	2	695.835	1390.66	0.316768	78.2891	11199	11199	MS2	8/118	190314_narita_W_02.raw
	High	KHHLDGETEEER	Unambiguous	1	1	6754084		CID	1	0	1	1	71.68	1.79989e-07	1	13.289	10	3	493.899	1479.68	-0.313187	52.2351	2900	2900	MS2	10/122	190314_narita_W_02.raw
	High	RPWFAGDK	Unambiguous	3	1	6754084		CID	1	0	1	1	38.47	0.000654271	0	46.7287	3	2	488.753	976.499	-0.744658	74.0105	9860	9860	MS2	6/70	190314_narita_W_02.raw
	High	LGLDFPNLPYLIDGSHK	Unambiguous	5	2	6754084;6680121		CID	1	0	1	1	30.61	0.0044317	0	0	3	3	633.672	1899	0.922329	108.979	20661	20661	MS2	16/170	190314_narita_W_02.raw
	High	YTMGDAPDFDR	Unambiguous	1	1	6754084		CID	1	0	1	1	29.54	0.0011091	0	57.6159	5	2	644.27	1287.53	1.10832	81.9476	12194	12194	MS2	11/96	190314_narita_W_02.raw
126157504	serine/arginine repetitive matrix protein 2 [Mus musculus]	238.664	2.22	1	4	4	5	2607	283.41	12.0884
	Confidence Level	Sequence	PSM Ambiguity	# Proteins	# Protein Groups	Protein Group Accessions	Modifications	Activation Type	ΔScore	ΔCn	Rank	Search Engine Rank	IonScore	Exp Value	# Missed Cleavages	Isolation Interference [%]	Ion Inject Time [ms]	Charge	m/z [Da]	MH+ [Da]	ΔM [ppm]	RT [min]	First Scan	Last Scan	MS Order	Ions Matched	Spectrum File
	High	TPMSVLQQTGGSMMDGPGPR	Unambiguous	1	1	126157504		CID	1	0	1	1	128.3	3.54986e-13	0	15.6706	3	2	1023.98	2046.94	1.09793	93.1573	15611	15611	MS2	15/206	190314_narita_W_02.raw
	High	TSAIPASVNLADSR	Unambiguous	1	1	126157504		CID	1	0	1	1	66.38	1.71457e-06	0	37.9006	5	2	701.37	1401.73	0.0161699	80.8279	11836	11836	MS2	11/138	190314_narita_W_02.raw
	High	SSVPENHAQSR	Unambiguous	1	1	126157504		CID	1	0	1	1	46.13	4.99751e-05	0	5.87381	23	2	606.292	1211.58	0.0679399	52.4238	2945	2945	MS2	8/108	190314_narita_W_02.raw
	High	TPAASAVNLAGAR	Unambiguous	1	1	126157504		CID	1	0	1	1	38.48	0.000645671	0	34.3509	5	2	599.831	1198.65	-0.164499	73.6011	9712	9712	MS2	7/114	190314_narita_W_02.raw
	High	TPMSVLQQTGGSMMDGPGPR	Unambiguous	1	1	126157504		CID	1	0	1	1	31.78	0.00159298	0	3.82987	2	3	682.986	2046.94	1.03172	93.2021	15627	15627	MS2	15/206	190314_narita_W_02.raw
16716569	protease, serine, 1 precursor [Mus musculus]	237.731	8.13	1	1	1	8	246	26.1178	4.94482
	Confidence Level	Sequence	PSM Ambiguity	# Proteins	# Protein Groups	Protein Group Accessions	Modifications	Activation Type	ΔScore	ΔCn	Rank	Search Engine Rank	IonScore	Exp Value	# Missed Cleavages	Isolation Interference [%]	Ion Inject Time [ms]	Charge	m/z [Da]	MH+ [Da]	ΔM [ppm]	RT [min]	First Scan	Last Scan	MS Order	Ions Matched	Spectrum File
	High	LGEHNINVLEGNEQFIDAAK	Unambiguous	1	1	16716569		CID	1	0	1	1	53.91	2.05254e-05	0	1.06006	1	3	737.707	2211.11	0.588198	91.6092	15097	15097	MS2	13/210	190314_narita_W_02.raw
	High	LGEHNINVLEGNEQFIDAAK	Unambiguous	1	1	16716569		CID	1	0	1	1	52.64	2.69529e-05	0	2.64513	0	3	737.706	2211.1	0.339763	90.0358	14588	14588	MS2	13/210	190314_narita_W_02.raw
	High	LGEHNINVLEGNEQFIDAAK	Unambiguous	1	1	16716569		CID	1	0	1	1	49.83	5.2516e-05	0	1.39541	0	3	737.707	2211.11	0.588198	90.7892	14837	14837	MS2	11/210	190314_narita_W_02.raw
	High	LGEHNINVLEGNEQFIDAAK	Unambiguous	1	1	16716569		CID	1	0	1	1	45.2	0.000149488	0	3.13186	1	3	737.706	2211.1	0.339763	91.6868	15124	15124	MS2	12/210	190314_narita_W_02.raw
	High	LGEHNINVLEGNEQFIDAAK	Unambiguous	1	1	16716569		CID	1	0	1	1	40.46	0.000449749	0	0	3	2	1106.06	2211.11	0.511467	91.0093	14911	14911	MS2	9/210	190314_narita_W_02.raw
	High	LGEHNINVLEGNEQFIDAAK	Unambiguous	1	1	16716569		CID	1	0	1	1	39.02	0.000626571	0	42.8076	3	2	1106.06	2211.11	0.401052	91.6155	15100	15100	MS2	9/210	190314_narita_W_02.raw
	High	LGEHNINVLEGNEQFIDAAK	Unambiguous	1	1	16716569		CID	1	0	1	1	38.78	0.000556223	0	6.18574	2	2	1106.06	2211.1	0.0698048	90.0465	14593	14593	MS2	9/210	190314_narita_W_02.raw
	High	LGEHNINVLEGNEQFIDAAK	Unambiguous	1	1	16716569		CID	1	0	1	1	29.61	0.00448522	0	3.58825	1	2	1106.06	2211.1	0.18022	90.7913	14838	14838	MS2	8/210	190314_narita_W_02.raw
34328110	atrophin-1 [Mus musculus]	232.531	9.02	1	5	5	6	1175	123.648	8.95361
	Confidence Level	Sequence	PSM Ambiguity	# Proteins	# Protein Groups	Protein Group Accessions	Modifications	Activation Type	ΔScore	ΔCn	Rank	Search Engine Rank	IonScore	Exp Value	# Missed Cleavages	Isolation Interference [%]	Ion Inject Time [ms]	Charge	m/z [Da]	MH+ [Da]	ΔM [ppm]	RT [min]	First Scan	Last Scan	MS Order	Ions Matched	Spectrum File
	High	VAALGNDPLAR	Unambiguous	1	1	34328110		CID	1	0	1	1	65.49	1.1582e-06	0	31.7804	6	2	548.809	1096.61	-0.215143	79.6992	11566	11566	MS2	9/90	190314_narita_W_02.raw
	High	NHPFYVPLGAVDPGLLGYNVPALYSSDPAAR	Unambiguous	1	1	34328110		CID	1	0	1	1	63.98	1.51979e-06	0	35.4929	2	3	1090.89	3270.66	1.47671	109.805	20835	20835	MS2	24/330	190314_narita_W_02.raw
	High	DLPASLSAPMSAAHQLQAMHAQSAELQR	Unambiguous	1	1	34328110		CID	1	0	1	1	58.78	5.16493e-06	0	52.7676	3	3	987.153	2959.44	-2.34474	94.4635	16100	16100	MS2	16/290	190314_narita_W_02.raw
	High	DLPASLSAPMSAAHQLQAMHAQSAELQR	Unambiguous	1	1	34328110		CID	1	0	1	1	51.98	2.53548e-05	0	24.7902	2	3	987.156	2959.45	1.05819	94.6349	16164	16164	MS2	26/290	190314_narita_W_02.raw
	High	HGGLALQPGPPGLHPFPFHPSLGPLER	Unambiguous	1	1	34328110		CID	1	0	1	1	44.28	0.000111975	0	32.4773	7	3	942.506	2825.5	0.763775	96.4631	16798	16798	MS2	19/258	190314_narita_W_02.raw
	High	HQLFAAPYR	Unambiguous	1	1	34328110		CID	1	0	1	1	33.05	0.00118908	0	7.93464	3	2	551.793	1102.58	-0.332202	77.325	10894	10894	MS2	5/80	190314_narita_W_02.raw
47059495	DNA-binding protein A long isoform [Mus musculus]	229.807	20.22	2	3	5	7	361	38.7903	9.68604
	Confidence Level	Sequence	PSM Ambiguity	# Proteins	# Protein Groups	Protein Group Accessions	Modifications	Activation Type	ΔScore	ΔCn	Rank	Search Engine Rank	IonScore	Exp Value	# Missed Cleavages	Isolation Interference [%]	Ion Inject Time [ms]	Charge	m/z [Da]	MH+ [Da]	ΔM [ppm]	RT [min]	First Scan	Last Scan	MS Order	Ions Matched	Spectrum File
	High	NDTKEDVFVHQTAIK	Unambiguous	4	3	47059495;113205059;117956377		CID	1	0	1	1	63.64	2.55183e-06	1	26.2886	12	2	872.947	1744.89	0.495963	71.2382	8953	8953	MS2	18/160	190314_narita_W_02.raw
	High	MQAGEIGEMKDGVPEGTQLQAHR	Unambiguous	1	1	47059495		CID	1	0	1	1	60.39	3.79357e-06	1	8.02637	1	3	828.066	2482.18	0.258129	78.0986	11134	11134	MS2	25/242	190314_narita_W_02.raw
	High	GAEAANVTGPDGVPVEGSR	Unambiguous	2	1	47059495		CID	1	0	1	1	58.76	5.58791e-06	0	13.9084	5	2	891.935	1782.86	0.0407799	72.5519	9373	9373	MS2	10/200	190314_narita_W_02.raw
	High	SRPLNAVSQDGKETK	Unambiguous	2	1	47059495		CID	1	0	1	1	55.12	1.64571e-05	1	19.9728	3	3	543.957	1629.86	-0.291832	56.2853	4040	4040	MS2	16/164	190314_narita_W_02.raw
	High	NDTKEDVFVHQTAIKK	Unambiguous	3	2	47059495;113205059		CID	1	0	1	1	41.33	0.000323931	2	0	3	3	624.999	1872.98	0.748524	65.1927	6926	6926	MS2	11/170	190314_narita_W_02.raw
	High	NDTKEDVFVHQTAIK	Unambiguous	4	3	47059495;113205059;117956377		CID	1	0	1	1	34.43	0.00212741	1	7.21886	4	3	582.3	1744.89	-0.106393	71.0889	8901	8901	MS2	8/160	190314_narita_W_02.raw
	High	NDTKEDVFVHQTAIKK	Unambiguous	3	2	47059495;113205059		CID	1	0	1	1	28.95	0.00560341	2	28.0163	4	3	624.999	1872.98	0.259717	65.2607	6949	6949	MS2	13/170	190314_narita_W_02.raw
31560618	mitotic checkpoint protein BUB3 [Mus musculus]	224.788	17.18	1	4	4	5	326	36.9311	6.84424
	Confidence Level	Sequence	PSM Ambiguity	# Proteins	# Protein Groups	Protein Group Accessions	Modifications	Activation Type	ΔScore	ΔCn	Rank	Search Engine Rank	IonScore	Exp Value	# Missed Cleavages	Isolation Interference [%]	Ion Inject Time [ms]	Charge	m/z [Da]	MH+ [Da]	ΔM [ppm]	RT [min]	First Scan	Last Scan	MS Order	Ions Matched	Spectrum File
	High	TPCNAGTFSQPEK	Unambiguous	1	1	31560618		CID	1	0	1	1	84.51	8.31894e-09	0	0	5	2	690.317	1379.63	0.511213	67.5961	7730	7730	MS2	11/136	190314_narita_W_02.raw
	High	MHDLNTDQENLVGTHDAPIR	Unambiguous	1	1	31560618		CID	1	0	1	1	62.28	2.21836e-06	0	55.3445	4	3	759.363	2276.07	0.814417	76.6273	10670	10670	MS2	13/208	190314_narita_W_02.raw
	High	MHDLNTDQENLVGTHDAPIR	Unambiguous	1	1	31560618		CID	1	0	1	1	58.96	4.70112e-06	0	9.95964	4	3	759.363	2276.07	0.251281	76.7954	10724	10724	MS2	21/208	190314_narita_W_02.raw
	High	LNQPPEDGISSVK	Unambiguous	1	1	31560618		CID	1	0	1	1	57.87	8.08361e-06	0	9.82254	3	2	692.359	1383.71	-0.0201776	70.7787	8787	8787	MS2	10/128	190314_narita_W_02.raw
	High	QVTDAETKPK	Unambiguous	1	1	31560618		CID	1	0	1	1	32.11	0.0038141	0	70.4555	25	2	558.799	1116.59	0.386999	52.9334	3073	3073	MS2	6/98	190314_narita_W_02.raw
21536228	putative RNA-binding protein Luc7-like 1 isoform 1 [Mus musculus]	222.451	9.23	2	2	3	6	325	38.4418	10.0083
	Confidence Level	Sequence	PSM Ambiguity	# Proteins	# Protein Groups	Protein Group Accessions	Modifications	Activation Type	ΔScore	ΔCn	Rank	Search Engine Rank	IonScore	Exp Value	# Missed Cleavages	Isolation Interference [%]	Ion Inject Time [ms]	Charge	m/z [Da]	MH+ [Da]	ΔM [ppm]	RT [min]	First Scan	Last Scan	MS Order	Ions Matched	Spectrum File
	High	ALLDQLMGTAR	Unambiguous	2	1	21536228		CID	1	0	1	1	81.08	4.36705e-08	0	43.3739	2	2	594.824	1188.64	0.889975	99.2761	17773	17773	MS2	9/102	190314_narita_W_02.raw
	High	NSMPASSFQQQK	Unambiguous	5	2	21536228;283806685		CID	1	0	1	1	59.29	3.47394e-06	0	4.11795	3	2	676.817	1352.63	0.818928	67.1984	7594	7594	MS2	6/120	190314_narita_W_02.raw
	High	NSMPASSFQQQK	Unambiguous	5	2	21536228;283806685		CID	1	0	1	1	59.15	4.01341e-06	0	0	1	2	676.817	1352.63	0.187201	66.4221	7356	7356	MS2	6/120	190314_narita_W_02.raw
	High	NSMPASSFQQQK	Unambiguous	5	2	21536228;283806685		CID	1	0	1	1	41.97	0.000209659	0	6.57325	2	2	676.817	1352.63	0.187201	66.2642	7299	7299	MS2	5/120	190314_narita_W_02.raw
	High	NSMPASSFQQQK	Unambiguous	5	2	21536228;283806685		CID	1	0	1	1	38.28	0.000438351	0	4.73981	2	2	676.817	1352.63	0.818928	66.3005	7313	7313	MS2	5/120	190314_narita_W_02.raw
	High	IHDLALR	Unambiguous	2	1	21536228		CID	1	0	1	1	34.85	0.000834719	0	9.96748	4	2	419.251	837.494	-0.247425	69.1705	8280	8280	MS2	8/48	190314_narita_W_02.raw
62909983	cleavage and polyadenylation specificity factor subunit 6 [Mus musculus]	220.874	7.8	1	4	4	4	551	59.1164	7.15186
	Confidence Level	Sequence	PSM Ambiguity	# Proteins	# Protein Groups	Protein Group Accessions	Modifications	Activation Type	ΔScore	ΔCn	Rank	Search Engine Rank	IonScore	Exp Value	# Missed Cleavages	Isolation Interference [%]	Ion Inject Time [ms]	Charge	m/z [Da]	MH+ [Da]	ΔM [ppm]	RT [min]	First Scan	Last Scan	MS Order	Ions Matched	Spectrum File
	High	TPLSEAEFEEIMNR	Unambiguous	1	1	62909983		CID	1	0	1	1	113.23	1.23587e-11	0	25.8521	2	2	833.394	1665.78	0.822279	98.4906	17506	17506	MS2	20/124	190314_narita_W_02.raw
	High	QFLSQFEMQSR	Unambiguous	1	1	62909983		CID	1	0	1	1	70.36	2.34715e-07	0	9.34656	2	2	700.836	1400.66	0.694376	91.8904	15197	15197	MS2	8/112	190314_narita_W_02.raw
	High	TTQSGQMSGEGK	Unambiguous	1	1	62909983		CID	1	0	1	1	43.9	6.51808e-05	0	21.6234	14	2	605.772	1210.54	-0.0913125	53.231	3154	3154	MS2	6/124	190314_narita_W_02.raw
	High	HDDYYR	Unambiguous	1	1	62909983		CID	1	0	1	1	40.56	8.7694e-05	0	43.604	5	2	434.683	868.358	-0.170862	57.0107	4254	4254	MS2	4/42	190314_narita_W_02.raw
88853581	RNA-binding protein EWS [Mus musculus]	220.763	5.8	1	2	2	5	655	68.4198	9.33447
	Confidence Level	Sequence	PSM Ambiguity	# Proteins	# Protein Groups	Protein Group Accessions	Modifications	Activation Type	ΔScore	ΔCn	Rank	Search Engine Rank	IonScore	Exp Value	# Missed Cleavages	Isolation Interference [%]	Ion Inject Time [ms]	Charge	m/z [Da]	MH+ [Da]	ΔM [ppm]	RT [min]	First Scan	Last Scan	MS Order	Ions Matched	Spectrum File
	High	QDHPSSMGVYGQESGGFSGPGENR	Unambiguous	1	1	88853581		CID	1	0	1	1	73.15	4.83025e-08	0	0	2	3	827.356	2480.05	0.395988	76.6641	10683	10683	MS2	24/270	190314_narita_W_02.raw
	High	GDATVSYEDPPTAK	Unambiguous	1	1	88853581		CID	1	0	1	1	61.24	2.10454e-06	0	19.8392	11	2	725.839	1450.67	0.780788	67.9111	7837	7837	MS2	15/124	190314_narita_W_02.raw
	High	GDATVSYEDPPTAK	Unambiguous	1	1	88853581		CID	1	0	1	1	57.03	5.64735e-06	0	22.6928	11	2	725.839	1450.67	0.949083	67.2606	7619	7619	MS2	9/124	190314_narita_W_02.raw
	High	QDHPSSMGVYGQESGGFSGPGENR	Unambiguous	1	1	88853581		CID	1	0	1	1	46.67	2.14768e-05	0	11.3861	3	3	827.356	2480.05	0.469819	76.6213	10667	10667	MS2	17/270	190314_narita_W_02.raw
	High	QDHPSSMGVYGQESGGFSGPGENR	Unambiguous	1	1	88853581		CID	1	0	1	1	39.8	0.000104465	0	42.9789	5	3	827.356	2480.05	0.248325	76.7038	10697	10697	MS2	13/270	190314_narita_W_02.raw
163954941	fragile X mental retardation syndrome-related protein 1 isoform 1 [Mus musculus]	220.759	6.06	3	2	2	3	677	76.1753	6.97607
	Confidence Level	Sequence	PSM Ambiguity	# Proteins	# Protein Groups	Protein Group Accessions	Modifications	Activation Type	ΔScore	ΔCn	Rank	Search Engine Rank	IonScore	Exp Value	# Missed Cleavages	Isolation Interference [%]	Ion Inject Time [ms]	Charge	m/z [Da]	MH+ [Da]	ΔM [ppm]	RT [min]	First Scan	Last Scan	MS Order	Ions Matched	Spectrum File
	High	GYATDESTVSSVQGSR	Unambiguous	1	1	163954941		CID	1	0	1	1	111.71	1.58514e-11	0	10.1417	13	2	822.38	1643.75	0.95856	67.2145	7602	7602	MS2	12/148	190314_narita_W_02.raw
	High	RGPNYTSGYGTNSELSNPSETESER	Unambiguous	3	1	163954941		CID	1	0	1	1	72.24	8.05998e-08	1	15.8344	13	3	911.406	2732.2	0.39362	72.1908	9246	9246	MS2	15/276	190314_narita_W_02.raw
	High	RGPNYTSGYGTNSELSNPSETESER	Unambiguous	3	1	163954941		CID	1	0	1	1	67.45	2.42848e-07	1	0	10	3	911.406	2732.2	0.326602	72.1203	9227	9227	MS2	19/276	190314_narita_W_02.raw
294979218	sickle tail protein isoform e [Mus musculus]	218.182	1.99	5	3	3	4	1911	209.144	7.63525
	Confidence Level	Sequence	PSM Ambiguity	# Proteins	# Protein Groups	Protein Group Accessions	Modifications	Activation Type	ΔScore	ΔCn	Rank	Search Engine Rank	IonScore	Exp Value	# Missed Cleavages	Isolation Interference [%]	Ion Inject Time [ms]	Charge	m/z [Da]	MH+ [Da]	ΔM [ppm]	RT [min]	First Scan	Last Scan	MS Order	Ions Matched	Spectrum File
	High	ADTFTEENATPNK	Unambiguous	2	1	294979218		CID	1	0	1	1	87.15	3.37317e-09	0	0	9	2	719.328	1437.65	-0.306049	65.0785	6896	6896	MS2	11/122	190314_narita_W_02.raw
	High	GQDVQTVNIDGR	Unambiguous	2	1	294979218		CID	1	0	1	1	63.72	1.67725e-06	0	9.37102	8	2	651.326	1301.64	-0.112621	69.8065	8486	8486	MS2	15/122	190314_narita_W_02.raw
	High	VSSEDPGPTPQTR	Unambiguous	5	1	294979218		CID	1	0	1	1	63.44	1.81159e-06	0	12.3452	6	2	685.831	1370.65	0.0886109	58.2926	4689	4689	MS2	8/120	190314_narita_W_02.raw
	High	GQDVQTVNIDGR	Unambiguous	2	1	294979218		CID	1	0	1	1	58.72	5.16965e-06	0	42.9779	9	2	651.326	1301.64	0.0749427	69.7196	8452	8452	MS2	8/122	190314_narita_W_02.raw
31560495	dnaJ homolog subfamily B member 9 precursor [Mus musculus]	217.919	13.06	1	2	2	3	222	25.6002	8.27979
	Confidence Level	Sequence	PSM Ambiguity	# Proteins	# Protein Groups	Protein Group Accessions	Modifications	Activation Type	ΔScore	ΔCn	Rank	Search Engine Rank	IonScore	Exp Value	# Missed Cleavages	Isolation Interference [%]	Ion Inject Time [ms]	Charge	m/z [Da]	MH+ [Da]	ΔM [ppm]	RT [min]	First Scan	Last Scan	MS Order	Ions Matched	Spectrum File
	High	EIAEAYETLSDANSR	Unambiguous	1	1	31560495		CID	1	0	1	1	114.21	9.48287e-12	0	12.8912	8	2	834.888	1668.77	-0.972244	83.1089	12550	12550	MS2	12/142	190314_narita_W_02.raw
	High	EIAEAYETLSDANSR	Unambiguous	1	1	31560495		CID	1	0	1	1	95.39	5.20322e-10	0	11.9969	5	2	834.889	1668.77	-0.387045	83.0878	12544	12544	MS2	12/142	190314_narita_W_02.raw
	High	RGNMVTTYTDCSGQ	Unambiguous	1	1	31560495		CID	1	0	1	1	38.96	0.000126756	1	8.33227	6	2	766.827	1532.65	0.263006	74.6676	10063	10063	MS2	8/142	190314_narita_W_02.raw
58037145	small nuclear ribonucleoprotein Sm D2 [Mus musculus]	216.363	41.53	3	4	4	5	118	13.5182	9.90576
	Confidence Level	Sequence	PSM Ambiguity	# Proteins	# Protein Groups	Protein Group Accessions	Modifications	Activation Type	ΔScore	ΔCn	Rank	Search Engine Rank	IonScore	Exp Value	# Missed Cleavages	Isolation Interference [%]	Ion Inject Time [ms]	Charge	m/z [Da]	MH+ [Da]	ΔM [ppm]	RT [min]	First Scan	Last Scan	MS Order	Ions Matched	Spectrum File
	High	NNTQVLINCR	Unambiguous	3	1	58037145		CID	1	0	1	1	68.4	5.34813e-07	0	3.05954	1	2	587.803	1174.6	-0.0888186	76.6584	10680	10680	MS2	14/90	190314_narita_W_02.raw
	High	REEEEFNTGPLSVLTQSVK	Unambiguous	1	1	58037145		CID	1	0	1	1	64.78	1.31401e-06	1	35.4769	5	2	1082.05	2163.09	0.640092	99.6615	17906	17906	MS2	13/210	190314_narita_W_02.raw
	High	HCNMVLENVK	Unambiguous	3	1	58037145		CID	1	0	1	1	55.31	1.17777e-05	0	7.9061	2	2	593.789	1186.57	-0.0463439	72.6163	9395	9395	MS2	7/86	190314_narita_W_02.raw
	High	SEMTPEELQK	Unambiguous	3	1	58037145		CID	1	0	1	1	55.11	5.54974e-06	0	2.56827	0	2	596.282	1191.56	-0.137155	69.9786	8546	8546	MS2	13/86	190314_narita_W_02.raw
	High	SEMTPEELQK	Unambiguous	3	1	58037145		CID	1	0	1	1	42.26	0.000106973	0	22.6871	1	2	596.282	1191.56	-0.0347088	69.6452	8423	8423	MS2	6/86	190314_narita_W_02.raw
13385016	serine/arginine-rich splicing factor 9 [Mus musculus]	216.181	30.63	1	6	6	7	222	25.6454	8.646
	Confidence Level	Sequence	PSM Ambiguity	# Proteins	# Protein Groups	Protein Group Accessions	Modifications	Activation Type	ΔScore	ΔCn	Rank	Search Engine Rank	IonScore	Exp Value	# Missed Cleavages	Isolation Interference [%]	Ion Inject Time [ms]	Charge	m/z [Da]	MH+ [Da]	ΔM [ppm]	RT [min]	First Scan	Last Scan	MS Order	Ions Matched	Spectrum File
	High	EAGDVCYADVQK	Unambiguous	1	1	13385016		CID	1	0	1	1	69.56	1.82593e-07	0	13.1177	0	2	649.29	1297.57	-0.303594	70.6486	8739	8739	MS2	9/106	190314_narita_W_02.raw
	High	EKDLEDLFYK	Unambiguous	1	1	13385016		CID	1	0	1	1	50.57	3.37645e-05	1	19.2499	5	2	650.328	1299.65	0.950655	91.4488	15044	15044	MS2	7/98	190314_narita_W_02.raw
	High	GSPHYFSPFRPY	Unambiguous	1	1	13385016		CID	1	0	1	1	49.1	3.32173e-05	0	20.3294	2	2	727.847	1454.69	0.528901	90.0488	14594	14594	MS2	8/98	190314_narita_W_02.raw
	High	VLVSGLPPSGSWQDLK	Unambiguous	1	1	13385016		CID	1	0	1	1	42.35	0.000221199	0	26.2822	3	2	841.96	1682.91	0.737938	95.795	16579	16579	MS2	16/146	190314_narita_W_02.raw
	High	KEDMEYALR	Unambiguous	1	1	13385016		CID	1	0	1	1	36.65	0.000897528	1	9.01147	3	2	577.779	1154.55	0.0898701	71.2689	8963	8963	MS2	7/86	190314_narita_W_02.raw
	High	EKDLEDLFYK	Unambiguous	1	1	13385016		CID	1	0	1	1	36.43	0.000682529	1	46.7846	5	2	650.327	1299.65	0.387102	91.775	15156	15156	MS2	7/98	190314_narita_W_02.raw
	High	DAEDAIYGR	Unambiguous	1	1	13385016		CID	1	0	1	1	32.6	0.000769357	0	18.6019	1	2	505.233	1009.46	-0.138369	71.0788	8896	8896	MS2	10/70	190314_narita_W_02.raw
31542427	casein kinase II subunit alpha [Mus musculus]	216.016	26.85	2	6	6	8	391	45.1048	7.73779
	Confidence Level	Sequence	PSM Ambiguity	# Proteins	# Protein Groups	Protein Group Accessions	Modifications	Activation Type	ΔScore	ΔCn	Rank	Search Engine Rank	IonScore	Exp Value	# Missed Cleavages	Isolation Interference [%]	Ion Inject Time [ms]	Charge	m/z [Da]	MH+ [Da]	ΔM [ppm]	RT [min]	First Scan	Last Scan	MS Order	Ions Matched	Spectrum File
	High	GGPNIITLADIVKDPVSR	Unambiguous	1	1	31542427		CID	1	0	1	1	85.04	8.14654e-09	1	32.2294	15	2	933.029	1865.05	0.878018	102.868	18884	18884	MS2	12/184	190314_narita_W_02.raw
	High	GGPNIITLADIVKDPVSR	Unambiguous	1	1	31542427		CID	1	0	1	1	45.54	7.95875e-05	1	46.319	8	2	933.029	1865.05	1.07437	102.836	18873	18873	MS2	10/184	190314_narita_W_02.raw
	High	FVHSENQHLVSPEALDFLDK	Unambiguous	2	1	31542427		CID	1	0	1	1	44.32	0.000162724	0	9.04079	1	3	775.722	2325.15	0.610142	94.2359	16015	16015	MS2	16/210	190314_narita_W_02.raw
	High	VLGTEDLYDYIDKYNIELDPR	Unambiguous	2	1	31542427		CID	1	0	1	1	33.39	0.00183257	1	5.74487	1	3	848.756	2544.25	1.13188	106.678	20049	20049	MS2	22/206	190314_narita_W_02.raw
	High	GGPNIITLADIVKDPVSR	Unambiguous	1	1	31542427		CID	1	0	1	1	31.53	0.00210922	1	4.84897	5	3	622.355	1865.05	1.23079	102.795	18859	18859	MS2	7/184	190314_narita_W_02.raw
	High	VYTDVNTHRPR	Unambiguous	1	1	31542427		CID	1	0	1	1	31.21	0.00283812	0	12.5417	14	2	679.352	1357.7	0.201808	56.7853	4195	4195	MS2	8/98	190314_narita_W_02.raw
	High	EYWDYESHVVEWGNQDDYQLVR	Unambiguous	1	1	31542427		CID	1	0	1	1	29.52	0.00111422	0	79.0944	2	3	944.085	2830.24	0.808505	98.6234	17554	17554	MS2	23/216	190314_narita_W_02.raw
	High	ALDYCHSMGIMHR	Unambiguous	2	1	31542427		CID	1	0	1	1	29.03	0.00200041	0	13.3154	3	3	511.897	1533.68	0.177264	80.0172	11640	11640	MS2	11/104	190314_narita_W_02.raw
226530884	protein-L-isoaspartate(D-aspartate) O-methyltransferase [Mus musculus]	214.44	28.77	1	6	6	6	285	30.3787	8.35303
	Confidence Level	Sequence	PSM Ambiguity	# Proteins	# Protein Groups	Protein Group Accessions	Modifications	Activation Type	ΔScore	ΔCn	Rank	Search Engine Rank	IonScore	Exp Value	# Missed Cleavages	Isolation Interference [%]	Ion Inject Time [ms]	Charge	m/z [Da]	MH+ [Da]	ΔM [ppm]	RT [min]	First Scan	Last Scan	MS Order	Ions Matched	Spectrum File
	High	LILPVGPAGGNQMLEQYDK	Unambiguous	1	1	226530884		CID	1	0	1	1	92.23	2.63301e-09	0	17.9175	3	2	1022.03	2043.06	1.78742	99.0048	17682	17682	MS2	15/166	190314_narita_W_02.raw
	High	KDDPMLLSSGR	Unambiguous	1	1	226530884		CID	1	0	1	1	55.8	1.84119e-05	1	36.5367	7	2	609.811	1218.61	-0.38231	72.5967	9390	9390	MS2	11/114	190314_narita_W_02.raw
	High	MKPLMGVIYVPLTDKEK	Unambiguous	1	1	226530884		CID	1	0	1	1	45.47	6.24342e-05	1	16.0708	3	3	654.699	1962.08	0.744088	94.0095	15931	15931	MS2	15/164	190314_narita_W_02.raw
	High	VFEVMLATDR	Unambiguous	1	1	226530884		CID	1	0	1	1	40.65	0.000542426	0	15.5739	5	2	590.806	1180.6	0.564173	92.5756	15411	15411	MS2	7/84	190314_narita_W_02.raw
	High	ELVDDSITNVK	Unambiguous	1	1	226530884		CID	1	0	1	1	39.82	0.000406504	0	5.94015	4	2	616.822	1232.64	0.163276	79.4445	11512	11512	MS2	8/98	190314_narita_W_02.raw
	High	SGGASHSELIHNLR	Unambiguous	1	1	226530884		CID	1	0	1	1	32.61	0.00370087	0	8.43981	11	2	739.379	1477.75	-0.00903379	65.9807	7208	7208	MS2	8/122	190314_narita_W_02.raw
157277969	heterogeneous nuclear ribonucleoprotein A3 isoform c [Mus musculus]	205.85	6.16	2	1	1	2	357	37.0632	8.30908
	Confidence Level	Sequence	PSM Ambiguity	# Proteins	# Protein Groups	Protein Group Accessions	Modifications	Activation Type	ΔScore	ΔCn	Rank	Search Engine Rank	IonScore	Exp Value	# Missed Cleavages	Isolation Interference [%]	Ion Inject Time [ms]	Charge	m/z [Da]	MH+ [Da]	ΔM [ppm]	RT [min]	First Scan	Last Scan	MS Order	Ions Matched	Spectrum File
	High	SSGSPYGGGYGSGGGSGGYGSR	Unambiguous	2	1	157277969		CID	1	0	1	1	118.41	1.4387e-12	0	32.6391	19	2	955.899	1910.79	0.662586	67.5022	7701	7701	MS2	17/208	190314_narita_W_02.raw
	High	SSGSPYGGGYGSGGGSGGYGSR	Unambiguous	2	1	157277969		CID	1	0	1	1	100.44	9.01509e-11	0	0	17	2	955.9	1910.79	1.04589	67.5401	7713	7713	MS2	16/208	190314_narita_W_02.raw
224967126	granulins precursor [Mus musculus]	196.581	4.32	1	2	2	4	602	64.9719	6.99072
	Confidence Level	Sequence	PSM Ambiguity	# Proteins	# Protein Groups	Protein Group Accessions	Modifications	Activation Type	ΔScore	ΔCn	Rank	Search Engine Rank	IonScore	Exp Value	# Missed Cleavages	Isolation Interference [%]	Ion Inject Time [ms]	Charge	m/z [Da]	MH+ [Da]	ΔM [ppm]	RT [min]	First Scan	Last Scan	MS Order	Ions Matched	Spectrum File
	High	qHCCPAGYTCNVK	Unambiguous	1	1	224967126	N-Term(Gln->pyro-Glu)	CID	1	0	1	1	69.39	1.14807e-07	0	0	3	2	703.786	1406.56	-0.117567	74.4793	10008	10008	MS2	10/120	190314_narita_W_02.raw
	High	qHCCPAGYTCNVK	Unambiguous	1	1	224967126	N-Term(Gln->pyro-Glu)	CID	1	0	1	1	65.42	2.86398e-07	0	0	2	2	703.786	1406.57	0.0560055	74.7849	10103	10103	MS2	10/120	190314_narita_W_02.raw
	High	DSAGVWACCPYLK	Unambiguous	1	1	224967126		CID	1	0	1	1	51.63	9.27542e-06	0	5.62274	2	2	706.822	1412.64	1.4218	103.526	19075	19075	MS2	9/98	190314_narita_W_02.raw
	High	qHCCPAGYTCNVK	Unambiguous	1	1	224967126	N-Term(Gln->pyro-Glu)	CID	1	0	1	1	50.28	9.35341e-06	0	38.7399	3	2	703.787	1406.57	0.750294	75.1485	10217	10217	MS2	10/120	190314_narita_W_02.raw
319402143	hemoglobin subunit beta-1-like [Mus musculus]	196.409	36.73	2	4	4	7	147	15.7382	7.69385
	Confidence Level	Sequence	PSM Ambiguity	# Proteins	# Protein Groups	Protein Group Accessions	Modifications	Activation Type	ΔScore	ΔCn	Rank	Search Engine Rank	IonScore	Exp Value	# Missed Cleavages	Isolation Interference [%]	Ion Inject Time [ms]	Charge	m/z [Da]	MH+ [Da]	ΔM [ppm]	RT [min]	First Scan	Last Scan	MS Order	Ions Matched	Spectrum File
	High	VNADEVGGEALGR	Unambiguous	1	1	319402143		CID	1	0	1	1	64.56	1.52226e-06	0	24.9304	3	2	643.82	1286.63	-0.291451	73.4582	9662	9662	MS2	11/128	190314_narita_W_02.raw
	High	VNADEVGGEALGR	Unambiguous	1	1	319402143		CID	1	0	1	1	55.83	1.13629e-05	0	21.952	8	2	643.82	1286.63	-0.481202	73.7371	9759	9759	MS2	9/128	190314_narita_W_02.raw
	High	LLVVYPWTQR	Unambiguous	2	1	319402143		CID	1	0	1	1	38.64	0.000471866	0	0	2	2	637.867	1274.73	0.496254	100.505	18196	18196	MS2	8/74	190314_narita_W_02.raw
	High	DFTPAAQAAFQK	Unambiguous	2	1	319402143		CID	1	0	1	1	36.31	0.00114603	0	44.3778	7	2	647.825	1294.64	0.515081	81.3098	11968	11968	MS2	8/102	190314_narita_W_02.raw
	High	LLVVYPWTQR	Unambiguous	2	1	319402143		CID	1	0	1	1	34.71	0.00116632	0	18.8242	2	2	637.867	1274.73	0.113206	100.398	18161	18161	MS2	6/74	190314_narita_W_02.raw
	High	YFDSFGDLSSASAIMGNAK	Unambiguous	1	1	319402143		CID	1	0	1	1	29.81	0.00224615	0	11.7226	9	2	990.954	1980.9	0.156164	101.83	18568	18568	MS2	13/166	190314_narita_W_02.raw
	High	LLVVYPWTQR	Unambiguous	2	1	319402143		CID	1	0	1	1	29.49	0.00387989	0	0	2	2	637.867	1274.73	0.592016	100.431	18172	18172	MS2	8/74	190314_narita_W_02.raw
166063959	UPF0428 protein CXorf56 homolog [Mus musculus]	187.46	12.16	1	2	2	3	222	25.578	8.73389
	Confidence Level	Sequence	PSM Ambiguity	# Proteins	# Protein Groups	Protein Group Accessions	Modifications	Activation Type	ΔScore	ΔCn	Rank	Search Engine Rank	IonScore	Exp Value	# Missed Cleavages	Isolation Interference [%]	Ion Inject Time [ms]	Charge	m/z [Da]	MH+ [Da]	ΔM [ppm]	RT [min]	First Scan	Last Scan	MS Order	Ions Matched	Spectrum File
	High	FCNTEDEETTYLR	Unambiguous	1	1	166063959		CID	1	0	1	1	89.52	1.11422e-09	0	0	13	2	810.846	1620.68	0.111528	81.1252	11921	11921	MS2	11/128	190314_narita_W_02.raw
	High	FCNTEDEETTYLR	Unambiguous	1	1	166063959		CID	1	0	1	1	88.3	1.4756e-09	0	10.0209	6	2	810.846	1620.69	0.638769	80.9465	11874	11874	MS2	11/128	190314_narita_W_02.raw
	High	NAPVTFIVDGAVVK	Unambiguous	1	1	166063959		CID	1	0	1	1	37.11	0.00070033	0	42.2499	3	2	715.407	1429.81	1.08046	95.0629	16309	16309	MS2	10/138	190314_narita_W_02.raw
21489935	keratin, type I cytoskeletal 14 [Mus musculus]	187.152	4.55	6	1	2	5	484	52.8339	5.17334
	Confidence Level	Sequence	PSM Ambiguity	# Proteins	# Protein Groups	Protein Group Accessions	Modifications	Activation Type	ΔScore	ΔCn	Rank	Search Engine Rank	IonScore	Exp Value	# Missed Cleavages	Isolation Interference [%]	Ion Inject Time [ms]	Charge	m/z [Da]	MH+ [Da]	ΔM [ppm]	RT [min]	First Scan	Last Scan	MS Order	Ions Matched	Spectrum File
	High	EVATNSELVQSGK	Unambiguous	2	1	21489935		CID	1	0	1	1	64.35	1.32222e-06	0	0	9	2	681.349	1361.69	-0.298221	65.0764	6895	6895	MS2	10/132	190314_narita_W_02.raw
	High	VTMQNLNDR	Unambiguous	6	2	112983636;21489935		CID	1	0	1	1	56.04	7.46657e-06	0	17.6929	6	2	545.769	1090.53	0.0294885	67.3817	7657	7657	MS2	8/86	190314_narita_W_02.raw
	High	VTMQNLNDR	Unambiguous	6	2	112983636;21489935		CID	1	0	1	1	49.18	3.62344e-05	0	35.293	7	2	545.769	1090.53	0.253362	67.9046	7834	7834	MS2	8/86	190314_narita_W_02.raw
	High	EVATNSELVQSGK	Unambiguous	2	1	21489935		CID	1	0	1	1	45.12	0.000136886	0	13.028	29	2	681.349	1361.69	0.15001	65.039	6882	6882	MS2	9/132	190314_narita_W_02.raw
	High	VTmQNLNDR	Unambiguous	6	2	112983636;21489935	M3(Oxidation)	CID	1	0	1	1	39.33	0.000227528	0	34.0148	10	2	553.767	1106.53	0.322103	56.8951	4225	4225	MS2	8/86	190314_narita_W_02.raw
6680924	cofilin-1 [Mus musculus]	182.481	40.36	2	4	4	4	166	18.5477	8.08936
	Confidence Level	Sequence	PSM Ambiguity	# Proteins	# Protein Groups	Protein Group Accessions	Modifications	Activation Type	ΔScore	ΔCn	Rank	Search Engine Rank	IonScore	Exp Value	# Missed Cleavages	Isolation Interference [%]	Ion Inject Time [ms]	Charge	m/z [Da]	MH+ [Da]	ΔM [ppm]	RT [min]	First Scan	Last Scan	MS Order	Ions Matched	Spectrum File
	High	HELQANCYEEVKDR	Unambiguous	1	1	6680924		CID	1	0	1	1	76.16	5.32626e-08	1	30.8243	7	3	578.602	1733.79	0.32351	67.4699	7691	7691	MS2	11/146	190314_narita_W_02.raw
	High	YALYDATYETK	Unambiguous	2	1	6680924		CID	1	0	1	1	58.76	3.72527e-06	0	8.88575	2	2	669.316	1337.62	-0.796764	82.3565	12305	12305	MS2	9/90	190314_narita_W_02.raw
	High	LGGSAVISLEGKPL	Unambiguous	1	1	6680924		CID	1	0	1	1	56.84	5.48587e-06	0	10.5858	2	2	670.894	1340.78	1.01542	93.3934	15698	15698	MS2	7/116	190314_narita_W_02.raw
	High	NIILEEGKEILVGDVGQTVDDPYTTFVK	Unambiguous	1	1	6680924		CID	1	0	1	1	38.91	0.000443424	1	28.5144	2	3	1031.54	3092.61	0.409502	106.105	19872	19872	MS2	28/310	190314_narita_W_02.raw
47059013	keratin, type II cytoskeletal 73 [Mus musculus]	181.987	4.27	8	1	2	3	539	58.8747	8.08936
	Confidence Level	Sequence	PSM Ambiguity	# Proteins	# Protein Groups	Protein Group Accessions	Modifications	Activation Type	ΔScore	ΔCn	Rank	Search Engine Rank	IonScore	Exp Value	# Missed Cleavages	Isolation Interference [%]	Ion Inject Time [ms]	Charge	m/z [Da]	MH+ [Da]	ΔM [ppm]	RT [min]	First Scan	Last Scan	MS Order	Ions Matched	Spectrum File
	High	FLEQQNQVLQTK	Unambiguous	4	2	126116585;47059013		CID	1	0	1	1	83.8	2.43869e-08	0	23.1178	4	2	738.396	1475.79	0.0031299	77.5104	10951	10951	MS2	10/120	190314_narita_W_02.raw
	High	LALDIEIATYR	Unambiguous	6	1	47059013		CID	1	0	1	1	81.32	3.94779e-08	0	13.8146	2	2	639.359	1277.71	0.842028	99.7867	17951	17951	MS2	9/90	190314_narita_W_02.raw
	High	LALDIEIATYR	Unambiguous	6	1	47059013		CID	1	0	1	1	55.26	1.35522e-05	0	14.0353	1	2	639.359	1277.71	1.22418	99.6444	17898	17898	MS2	7/90	190314_narita_W_02.raw
254028189	small nuclear ribonucleoprotein F [Mus musculus]	180.19	39.53	1	2	2	3	86	9.71878	4.66553
	Confidence Level	Sequence	PSM Ambiguity	# Proteins	# Protein Groups	Protein Group Accessions	Modifications	Activation Type	ΔScore	ΔCn	Rank	Search Engine Rank	IonScore	Exp Value	# Missed Cleavages	Isolation Interference [%]	Ion Inject Time [ms]	Charge	m/z [Da]	MH+ [Da]	ΔM [ppm]	RT [min]	First Scan	Last Scan	MS Order	Ions Matched	Spectrum File
	High	GVEEEEEDGEMRE	Unambiguous	1	1	254028189		CID	1	0	1	1	80.3	9.31044e-09	1	25.7433	9	2	769.302	1537.6	0.491667	65.6622	7092	7092	MS2	10/116	190314_narita_W_02.raw
	High	sLPLNPKPFLNGLTGKPVMVK	Unambiguous	1	1	254028189	N-Term(Acetyl)	CID	1	0	1	1	67.66	1.7099e-07	0	7.01523	1	3	764.778	2292.32	1.58369	103.728	19132	19132	MS2	21/218	190314_narita_W_02.raw
	High	GVEEEEEDGEMRE	Unambiguous	1	1	254028189		CID	1	0	1	1	58.23	1.49958e-06	1	30.0076	6	2	769.303	1537.6	1.36496	65.8195	7141	7141	MS2	9/116	190314_narita_W_02.raw
225543576	UPF0468 protein C16orf80 homolog [Mus musculus]	171.665	16.58	1	3	3	5	193	22.7339	9.75928
	Confidence Level	Sequence	PSM Ambiguity	# Proteins	# Protein Groups	Protein Group Accessions	Modifications	Activation Type	ΔScore	ΔCn	Rank	Search Engine Rank	IonScore	Exp Value	# Missed Cleavages	Isolation Interference [%]	Ion Inject Time [ms]	Charge	m/z [Da]	MH+ [Da]	ΔM [ppm]	RT [min]	First Scan	Last Scan	MS Order	Ions Matched	Spectrum File
	High	LDDGWNQIQFNLSDFTR	Unambiguous	1	1	225543576		CID	1	0	1	1	89.49	4.04858e-09	0	7.39158	1	2	1034.99	2068.97	1.2179	110.036	20880	20880	MS2	10/178	190314_narita_W_02.raw
	High	LDDGWNQIQFNLSDFTR	Unambiguous	1	1	225543576		CID	1	0	1	1	45.48	0.000109009	0	20.1191	3	2	1034.99	2068.97	0.745902	110.007	20873	20873	MS2	10/178	190314_narita_W_02.raw
	High	RVYFSDR	Unambiguous	1	1	225543576		CID	1	0	1	1	36.91	0.000305556	1	42.9139	6	2	471.743	942.479	-0.309678	65.0723	6893	6893	MS2	5/62	190314_narita_W_02.raw
	High	LDDGWNQIQFNLSDFTR	Unambiguous	1	1	225543576		CID	1	0	1	1	34.07	0.00141027	0	25.2516	6	2	1034.99	2068.97	1.2179	109.985	20869	20869	MS2	10/178	190314_narita_W_02.raw
	High	VQIHANCR	Unambiguous	1	1	225543576		CID	1	0	1	1	33.01	0.00170012	0	15.0486	6	2	470.743	940.478	0.0167073	57.2405	4320	4320	MS2	6/70	190314_narita_W_02.raw
11612505	stromal cell-derived factor 2-like protein 1 precursor [Mus musculus]	170.016	9.05	1	1	1	4	221	23.6337	7.41553
	Confidence Level	Sequence	PSM Ambiguity	# Proteins	# Protein Groups	Protein Group Accessions	Modifications	Activation Type	ΔScore	ΔCn	Rank	Search Engine Rank	IonScore	Exp Value	# Missed Cleavages	Isolation Interference [%]	Ion Inject Time [ms]	Charge	m/z [Da]	MH+ [Da]	ΔM [ppm]	RT [min]	First Scan	Last Scan	MS Order	Ions Matched	Spectrum File
	High	AMEGIFIKPGADLSTGHDEL	Unambiguous	1	1	11612505		CID	1	0	1	1	71.99	2.84585e-07	0	9.04949	2	2	1051.02	2101.03	0.811456	95.1537	16342	16342	MS2	11/184	190314_narita_W_02.raw
	High	AMEGIFIKPGADLSTGHDEL	Unambiguous	1	1	11612505		CID	1	0	1	1	58.25	6.73306e-06	0	11.5079	1	3	701.015	2101.03	0.979357	95.3107	16402	16402	MS2	18/184	190314_narita_W_02.raw
	High	AMEGIFIKPGADLSTGHDEL	Unambiguous	1	1	11612505		CID	1	0	1	1	50.47	3.99356e-05	0	7.73113	4	2	1051.02	2101.03	1.27626	95.2878	16396	16396	MS2	10/184	190314_narita_W_02.raw
	High	AMEGIFIKPGADLSTGHDEL	Unambiguous	1	1	11612505		CID	1	0	1	1	45.89	0.000115934	0	8.83404	1	3	701.014	2101.03	0.805056	95.097	16320	16320	MS2	15/184	190314_narita_W_02.raw
254028159	scaffold attachment factor B1 [Mus musculus]	169.524	3.95	1	3	3	4	937	105.04	5.35107
	Confidence Level	Sequence	PSM Ambiguity	# Proteins	# Protein Groups	Protein Group Accessions	Modifications	Activation Type	ΔScore	ΔCn	Rank	Search Engine Rank	IonScore	Exp Value	# Missed Cleavages	Isolation Interference [%]	Ion Inject Time [ms]	Charge	m/z [Da]	MH+ [Da]	ΔM [ppm]	RT [min]	First Scan	Last Scan	MS Order	Ions Matched	Spectrum File
	High	AWQGTADGGMMER	Unambiguous	1	1	254028159		CID	1	0	1	1	76.45	2.26464e-08	0	23.6704	3	2	705.301	1409.59	0.213139	77.1871	10844	10844	MS2	11/130	190314_narita_W_02.raw
	High	AWQGTADGGMMER	Unambiguous	1	1	254028159		CID	1	0	1	1	63.45	4.51856e-07	0	19.8961	3	2	705.3	1409.59	-0.566258	77.3662	10911	10911	MS2	11/130	190314_narita_W_02.raw
	High	SKDADDQKPGPSER	Unambiguous	1	1	254028159		CID	1	0	1	1	38.29	0.000437343	1	8.85865	2	3	510.578	1529.72	0.158648	51.874	2806	2806	MS2	18/152	190314_narita_W_02.raw
	High	DGWGYGSNKR	Unambiguous	1	1	254028159		CID	1	0	1	1	36.36	0.000762981	1	45.4018	3	2	570.265	1139.52	-0.0145261	65.8741	7163	7163	MS2	8/88	190314_narita_W_02.raw
126116585	keratin, type II cytoskeletal 1 [Mus musculus]	166.084	3.77	3	2	3	4	637	65.5653	8.14795
	Confidence Level	Sequence	PSM Ambiguity	# Proteins	# Protein Groups	Protein Group Accessions	Modifications	Activation Type	ΔScore	ΔCn	Rank	Search Engine Rank	IonScore	Exp Value	# Missed Cleavages	Isolation Interference [%]	Ion Inject Time [ms]	Charge	m/z [Da]	MH+ [Da]	ΔM [ppm]	RT [min]	First Scan	Last Scan	MS Order	Ions Matched	Spectrum File
	High	FLEQQNQVLQTK	Unambiguous	4	2	126116585;47059013		CID	1	0	1	1	83.8	2.43869e-08	0	23.1178	4	2	738.396	1475.79	0.0031299	77.5104	10951	10951	MS2	10/120	190314_narita_W_02.raw
	High	TNAENEFVTIKK	Unambiguous	1	1	126116585		CID	1	0	1	1	61.75	3.04096e-06	1	0	6	2	697.37	1393.73	-0.00428122	72.8885	9493	9493	MS2	9/124	190314_narita_W_02.raw
	High	TNAENEFVTIKK	Unambiguous	1	1	126116585		CID	1	0	1	1	49.16	5.21757e-05	1	5.31363	0	3	465.249	1393.73	-0.189099	72.9138	9500	9500	MS2	6/124	190314_narita_W_02.raw
	High	TNAENEFVTIK	Unambiguous	1	1	126116585		CID	1	0	1	1	30.2	0.00630295	0	33.2719	3	2	633.322	1265.64	-0.294619	82.0105	12217	12217	MS2	7/114	190314_narita_W_02.raw
6754254	heat shock protein HSP 90-alpha [Mus musculus]	162.798	7.37	2	5	5	5	733	84.7348	5.0083
	Confidence Level	Sequence	PSM Ambiguity	# Proteins	# Protein Groups	Protein Group Accessions	Modifications	Activation Type	ΔScore	ΔCn	Rank	Search Engine Rank	IonScore	Exp Value	# Missed Cleavages	Isolation Interference [%]	Ion Inject Time [ms]	Charge	m/z [Da]	MH+ [Da]	ΔM [ppm]	RT [min]	First Scan	Last Scan	MS Order	Ions Matched	Spectrum File
	High	EDQTEYLEER	Unambiguous	2	1	6754254		CID	1	0	1	1	58.06	1.79762e-06	0	8.13526	3	2	656.289	1311.57	0.304062	71.5181	9050	9050	MS2	7/102	190314_narita_W_02.raw
	High	ADLINNLGTIAK	Unambiguous	2	1	6754254		CID	1	0	1	1	51.56	3.63081e-05	0	11.9746	3	2	621.857	1242.71	0.652597	90.8812	14867	14867	MS2	9/116	190314_narita_W_02.raw
	High	TLTIVDTGIGMTK	Unambiguous	2	1	6754254		CID	1	0	1	1	43.2	0.000114871	0	4.43067	2	2	675.371	1349.74	0.537728	91.0117	14912	14912	MS2	8/118	190314_narita_W_02.raw
	High	YIDQEELNK	Unambiguous	2	1	6754254		CID	1	0	1	1	43.17	0.000192779	0	23.0509	1	2	576.283	1151.56	0.616598	67.9356	7845	7845	MS2	6/80	190314_narita_W_02.raw
	High	HIYFITGETK	Unambiguous	1	1	6754254		CID	1	0	1	1	33.72	0.00276003	0	15.4589	6	2	604.819	1208.63	-0.405862	79.9386	11619	11619	MS2	13/78	190314_narita_W_02.raw
160333923	heterogeneous nuclear ribonucleoprotein U [Mus musculus]	161.51	7.88	1	3	3	4	800	87.8627	6.23975
	Confidence Level	Sequence	PSM Ambiguity	# Proteins	# Protein Groups	Protein Group Accessions	Modifications	Activation Type	ΔScore	ΔCn	Rank	Search Engine Rank	IonScore	Exp Value	# Missed Cleavages	Isolation Interference [%]	Ion Inject Time [ms]	Charge	m/z [Da]	MH+ [Da]	ΔM [ppm]	RT [min]	First Scan	Last Scan	MS Order	Ions Matched	Spectrum File
	High	NQSQGYNQWQQGQFWGQKPWSQHYHQGYY	Unambiguous	1	1	160333923		CID	1	0	1	1	62.72	5.33298e-07	0	9.2643	1	3	1220.21	3658.61	0.0254165	91.8149	15170	15170	MS2	10/310	190314_narita_W_02.raw
	High	YNILGTNTIMDK	Unambiguous	1	1	160333923		CID	1	0	1	1	54.99	1.44215e-05	0	6.83864	4	2	691.853	1382.7	0.744333	91.6468	15110	15110	MS2	14/118	190314_narita_W_02.raw
	High	NQSQGYNQWQQGQFWGQKPWSQHYHQGYY	Unambiguous	1	1	160333923		CID	1	0	1	1	53.84	4.12069e-06	0	8.1593	1	3	1220.21	3658.61	0.325704	91.9238	15208	15208	MS2	11/310	190314_narita_W_02.raw
	High	EKPYFPIPEDCTFIQNVPLEDR	Unambiguous	1	1	160333923		CID	1	0	1	1	35.71	0.00116812	0	14.0602	2	3	884.101	2650.29	1.46653	104.354	19347	19347	MS2	9/248	190314_narita_W_02.raw
111160869	transformer-2 protein homolog alpha [Mus musculus]	161.138	8.51	1	2	2	3	282	32.559	11.2681
	Confidence Level	Sequence	PSM Ambiguity	# Proteins	# Protein Groups	Protein Group Accessions	Modifications	Activation Type	ΔScore	ΔCn	Rank	Search Engine Rank	IonScore	Exp Value	# Missed Cleavages	Isolation Interference [%]	Ion Inject Time [ms]	Charge	m/z [Da]	MH+ [Da]	ΔM [ppm]	RT [min]	First Scan	Last Scan	MS Order	Ions Matched	Spectrum File
	High	YGPLSGVNVVYDQR	Unambiguous	1	1	111160869		CID	1	0	1	1	78.71	4.97968e-08	0	29.5016	2	2	783.9	1566.79	0.73566	89.9493	14556	14556	MS2	17/130	190314_narita_W_02.raw
	High	YGPLSGVNVVYDQR	Unambiguous	1	1	111160869		CID	1	0	1	1	66.58	7.8024e-07	0	14.2181	2	2	783.9	1566.79	0.501927	90.1425	14630	14630	MS2	17/130	190314_narita_W_02.raw
	High	IDDSKEAMER	Unambiguous	1	1	111160869		CID	1	0	1	1	52.61	1.48035e-05	1	13.4111	7	2	597.277	1193.55	0.552622	57.2793	4335	4335	MS2	9/96	190314_narita_W_02.raw
21704248	U3 small nucleolar RNA-interacting protein 2 [Mus musculus]	158.321	9.05	1	4	4	5	475	52.0748	7.88428
	Confidence Level	Sequence	PSM Ambiguity	# Proteins	# Protein Groups	Protein Group Accessions	Modifications	Activation Type	ΔScore	ΔCn	Rank	Search Engine Rank	IonScore	Exp Value	# Missed Cleavages	Isolation Interference [%]	Ion Inject Time [ms]	Charge	m/z [Da]	MH+ [Da]	ΔM [ppm]	RT [min]	First Scan	Last Scan	MS Order	Ions Matched	Spectrum File
	High	AFEEDQVAGR	Unambiguous	1	1	21704248		CID	1	0	1	1	63.15	1.35568e-06	0	21.6144	4	2	561.265	1121.52	0.129437	66.5063	7389	7389	MS2	9/84	190314_narita_W_02.raw
	High	KGTHQLYSTSHDR	Unambiguous	1	1	21704248		CID	1	0	1	1	49.06	5.7116e-05	1	19.5872	6	3	510.587	1529.75	0.0511988	53.8414	3326	3326	MS2	13/138	190314_narita_W_02.raw
	High	AFEEDQVAGR	Unambiguous	1	1	21704248		CID	1	0	1	1	47.72	4.64871e-05	0	38.8251	4	2	561.265	1121.52	-0.0882503	66.7094	7454	7454	MS2	6/84	190314_narita_W_02.raw
	High	LKEDVLEQR	Unambiguous	1	1	21704248		CID	1	0	1	1	36.88	0.00158965	1	37.4773	9	2	565.314	1129.62	0.361475	67.5048	7702	7702	MS2	8/86	190314_narita_W_02.raw
	High	EIQAPAPTDIR	Unambiguous	1	1	21704248		CID	1	0	1	1	34.96	0.0017713	0	37.9853	6	2	605.825	1210.64	-0.558322	75.6118	10342	10342	MS2	6/112	190314_narita_W_02.raw
33695123	cyclin-dependent kinase 11B [Mus musculus]	154.351	4.85	1	5	5	5	784	91.4575	5.38916
	Confidence Level	Sequence	PSM Ambiguity	# Proteins	# Protein Groups	Protein Group Accessions	Modifications	Activation Type	ΔScore	ΔCn	Rank	Search Engine Rank	IonScore	Exp Value	# Missed Cleavages	Isolation Interference [%]	Ion Inject Time [ms]	Charge	m/z [Da]	MH+ [Da]	ΔM [ppm]	RT [min]	First Scan	Last Scan	MS Order	Ions Matched	Spectrum File
	High	RDSLEEGELR	Unambiguous	1	1	33695123		CID	1	0	1	1	59.25	6.12079e-06	1	4.7602	3	2	602.301	1203.6	-0.801529	66.013	7220	7220	MS2	12/102	190314_narita_W_02.raw
	High	TDEIVALKR	Unambiguous	1	1	33695123		CID	1	0	1	1	57.38	2.35825e-05	1	64.8204	6	2	522.806	1044.6	-0.756071	70.2144	8618	8618	MS2	8/70	190314_narita_W_02.raw
	High	DSLEEGELR	Unambiguous	1	1	33695123		CID	1	0	1	1	45.2	8.30487e-05	0	39.0011	3	2	524.251	1047.5	-0.178057	71.7147	9111	9111	MS2	7/76	190314_narita_W_02.raw
	High	IEEGTYGVVYR	Unambiguous	1	1	33695123		CID	1	0	1	1	41.61	0.000324413	0	19.9786	2	2	643.325	1285.64	-0.150787	78.8515	11351	11351	MS2	5/86	190314_narita_W_02.raw
	High	DRLEQLER	Unambiguous	1	1	33695123		CID	1	0	1	1	29.71	0.00646778	1	25.7018	4	2	529.783	1058.56	0.514417	67.3488	7646	7646	MS2	4/80	190314_narita_W_02.raw
112983636	keratin, type I cytoskeletal 10 [Mus musculus]	153.293	4.99	6	2	3	6	561	57.0067	5.07178
	Confidence Level	Sequence	PSM Ambiguity	# Proteins	# Protein Groups	Protein Group Accessions	Modifications	Activation Type	ΔScore	ΔCn	Rank	Search Engine Rank	IonScore	Exp Value	# Missed Cleavages	Isolation Interference [%]	Ion Inject Time [ms]	Charge	m/z [Da]	MH+ [Da]	ΔM [ppm]	RT [min]	First Scan	Last Scan	MS Order	Ions Matched	Spectrum File
	High	VTMQNLNDR	Unambiguous	6	2	112983636;21489935		CID	1	0	1	1	56.04	7.46657e-06	0	17.6929	6	2	545.769	1090.53	0.0294885	67.3817	7657	7657	MS2	8/86	190314_narita_W_02.raw
	High	VTMQNLNDR	Unambiguous	6	2	112983636;21489935		CID	1	0	1	1	49.18	3.62344e-05	0	35.293	7	2	545.769	1090.53	0.253362	67.9046	7834	7834	MS2	8/86	190314_narita_W_02.raw
	High	IKEWYEK	Unambiguous	1	1	112983636		CID	1	0	1	1	39.55	0.00025511	1	16.4491	2	2	498.263	995.519	-0.235577	71.1471	8918	8918	MS2	6/64	190314_narita_W_02.raw
	High	VTmQNLNDR	Unambiguous	6	2	112983636;21489935	M3(Oxidation)	CID	1	0	1	1	39.33	0.000227528	0	34.0148	10	2	553.767	1106.53	0.322103	56.8951	4225	4225	MS2	8/86	190314_narita_W_02.raw
	High	QSVEADINGLRR	Unambiguous	2	1	112983636		CID	1	0	1	1	29.41	0.00618577	1	0	4	2	679.363	1357.72	0.350808	77.974	11094	11094	MS2	13/118	190314_narita_W_02.raw
	High	QSVEADINGLRR	Unambiguous	2	1	112983636		CID	1	0	1	1	29.23	0.00626844	1	9.2862	4	2	679.363	1357.72	-0.278551	77.9421	11082	11082	MS2	7/118	190314_narita_W_02.raw
163310765	serum albumin precursor [Mus musculus]	153.236	8.06	1	4	4	5	608	68.6477	6.07471
	Confidence Level	Sequence	PSM Ambiguity	# Proteins	# Protein Groups	Protein Group Accessions	Modifications	Activation Type	ΔScore	ΔCn	Rank	Search Engine Rank	IonScore	Exp Value	# Missed Cleavages	Isolation Interference [%]	Ion Inject Time [ms]	Charge	m/z [Da]	MH+ [Da]	ΔM [ppm]	RT [min]	First Scan	Last Scan	MS Order	Ions Matched	Spectrum File
	High	APQVSTPTLVEAAR	Unambiguous	1	1	163310765		CID	1	0	1	1	61.07	2.57937e-06	0	8.02255	6	2	720.396	1439.79	0.158885	81.2033	11941	11941	MS2	18/138	190314_narita_W_02.raw
	High	APQVSTPTLVEAAR	Unambiguous	1	1	163310765		CID	1	0	1	1	49.56	3.65186e-05	0	0	6	2	720.396	1439.79	0.0741009	81.1232	11920	11920	MS2	16/138	190314_narita_W_02.raw
	High	LGEYGFQNAILVR	Unambiguous	1	1	163310765		CID	1	0	1	1	46.97	8.03637e-05	0	12.8492	2	2	740.402	1479.8	1.12545	97.0647	17014	17014	MS2	7/108	190314_narita_W_02.raw
	High	LVQEVTDFAK	Unambiguous	1	1	163310765		CID	1	0	1	1	33.63	0.00227593	0	14.5283	4	2	575.311	1149.61	-0.453846	82.0142	12219	12219	MS2	13/92	190314_narita_W_02.raw
	High	YMCENQATISSK	Unambiguous	1	1	163310765		CID	1	0	1	1	31.78	0.00106199	0	39.8007	14	2	687.805	1374.6	0.333029	67.9628	7858	7858	MS2	9/116	190314_narita_W_02.raw
31981562	pyruvate kinase isozymes M1/M2 isoform 1 [Mus musculus]	151.678	8.29	2	2	2	3	531	57.808	7.47412
	Confidence Level	Sequence	PSM Ambiguity	# Proteins	# Protein Groups	Protein Group Accessions	Modifications	Activation Type	ΔScore	ΔCn	Rank	Search Engine Rank	IonScore	Exp Value	# Missed Cleavages	Isolation Interference [%]	Ion Inject Time [ms]	Charge	m/z [Da]	MH+ [Da]	ΔM [ppm]	RT [min]	First Scan	Last Scan	MS Order	Ions Matched	Spectrum File
	High	LAPITSDPTEAAAVGAVEASFK	Unambiguous	1	1	31981562		CID	1	0	1	1	124.92	1.67496e-12	0	18.7389	15	2	1073.06	2145.11	1.68769	103.54	19081	19081	MS2	16/198	190314_narita_W_02.raw
	High	KGDVVIVLTGWRPGSGFTNTMR	Unambiguous	2	1	31981562		CID	1	0	1	1	32.45	0.00238918	1	74.9519	5	3	797.759	2391.26	1.47905	97.1586	17048	17048	MS2	8/244	190314_narita_W_02.raw
	High	KGDVVIVLTGWRPGSGFTNTMR	Unambiguous	2	1	31981562		CID	1	0	1	1	32.05	0.00255731	1	48.0669	9	3	797.759	2391.26	1.3259	97.114	17032	17032	MS2	10/244	190314_narita_W_02.raw
83816893	probable ATP-dependent RNA helicase DDX5 [Mus musculus]	151.382	8.94	7	5	5	5	615	69.2228	8.92432
	Confidence Level	Sequence	PSM Ambiguity	# Proteins	# Protein Groups	Protein Group Accessions	Modifications	Activation Type	ΔScore	ΔCn	Rank	Search Engine Rank	IonScore	Exp Value	# Missed Cleavages	Isolation Interference [%]	Ion Inject Time [ms]	Charge	m/z [Da]	MH+ [Da]	ΔM [ppm]	RT [min]	First Scan	Last Scan	MS Order	Ions Matched	Spectrum File
	High	NFYQEHPDLAR	Unambiguous	1	1	83816893		CID	1	0	1	1	59.82	3.2833e-06	0	0	10	2	695.331	1389.65	-0.118559	73.4407	9658	9658	MS2	13/106	190314_narita_W_02.raw
	High	STCIYGGAPK	Unambiguous	4	1	83816893		CID	1	0	1	1	57.98	4.45818e-06	0	17.8669	4	2	498.745	996.482	0.295071	67.7661	7787	7787	MS2	13/74	190314_narita_W_02.raw
	High	LMEEIMSEK	Unambiguous	1	1	83816893		CID	1	0	1	1	37.68	0.000580068	0	24.2768	2	2	555.265	1109.52	0.435409	81.9339	12187	12187	MS2	6/74	190314_narita_W_02.raw
	High	TGTAYTFFTPNNIK	Unambiguous	1	1	83816893		CID	1	0	1	1	35	0.0019448	0	29.4206	7	2	787.897	1574.79	1.07151	93.8899	15887	15887	MS2	7/126	190314_narita_W_02.raw
	High	MLDMGFEPQIR	Unambiguous	7	1	83816893		CID	1	0	1	1	29.3	0.00516955	0	24.9411	2	2	668.823	1336.64	0.510733	95.8662	16604	16604	MS2	6/92	190314_narita_W_02.raw
29150272	protein SEC13 homolog [Mus musculus]	150.32	8.07	1	1	1	2	322	35.5431	5.37646
	Confidence Level	Sequence	PSM Ambiguity	# Proteins	# Protein Groups	Protein Group Accessions	Modifications	Activation Type	ΔScore	ΔCn	Rank	Search Engine Rank	IonScore	Exp Value	# Missed Cleavages	Isolation Interference [%]	Ion Inject Time [ms]	Charge	m/z [Da]	MH+ [Da]	ΔM [ppm]	RT [min]	First Scan	Last Scan	MS Order	Ions Matched	Spectrum File
	High	vSVMNTVDTSHEDMIHDAQMDYYGTR	Unambiguous	1	1	29150272	N-Term(Acetyl)	CID	1	0	1	1	92.58	5.5077e-10	0	19.0225	4	3	1019.77	3057.31	1.09343	98.1367	17384	17384	MS2	27/288	190314_narita_W_02.raw
	High	vSVMNTVDTSHEDMIHDAQMDYYGTR	Unambiguous	1	1	29150272	N-Term(Acetyl)	CID	1	0	1	1	70.74	8.41337e-08	0	6.00764	4	3	1019.77	3057.31	1.2731	98.0962	17369	17369	MS2	23/288	190314_narita_W_02.raw
21450271	nuclear receptor coactivator 5 [Mus musculus]	141.527	6.04	1	3	3	4	579	65.2797	9.81787
	Confidence Level	Sequence	PSM Ambiguity	# Proteins	# Protein Groups	Protein Group Accessions	Modifications	Activation Type	ΔScore	ΔCn	Rank	Search Engine Rank	IonScore	Exp Value	# Missed Cleavages	Isolation Interference [%]	Ion Inject Time [ms]	Charge	m/z [Da]	MH+ [Da]	ΔM [ppm]	RT [min]	First Scan	Last Scan	MS Order	Ions Matched	Spectrum File
	High	MANDAILQER	Unambiguous	1	1	21450271		CID	1	0	1	1	78.27	5.51064e-08	0	27.0637	4	2	580.79	1160.57	-0.401531	75.7919	10396	10396	MS2	9/96	190314_narita_W_02.raw
	High	NMPQADAMVLVAR	Unambiguous	1	1	21450271		CID	1	0	1	1	48.34	8.35362e-05	0	12.5402	3	2	708.361	1415.71	0.492774	90.8792	14866	14866	MS2	9/120	190314_narita_W_02.raw
	High	NMPQADAMVLVAR	Unambiguous	1	1	21450271		CID	1	0	1	1	37.87	0.000612394	0	20.6023	4	2	708.361	1415.71	1.01012	90.9146	14878	14878	MS2	8/120	190314_narita_W_02.raw
	High	SSADSLPGPISR	Unambiguous	1	1	21450271		CID	1	0	1	1	31.67	0.00234865	0	7.93478	4	2	593.807	1186.61	-0.352889	75.397	10286	10286	MS2	6/108	190314_narita_W_02.raw
148223079	WD repeat-containing protein 82 [Mus musculus]	141.419	16.93	1	4	4	4	313	35.0565	7.69385
	Confidence Level	Sequence	PSM Ambiguity	# Proteins	# Protein Groups	Protein Group Accessions	Modifications	Activation Type	ΔScore	ΔCn	Rank	Search Engine Rank	IonScore	Exp Value	# Missed Cleavages	Isolation Interference [%]	Ion Inject Time [ms]	Charge	m/z [Da]	MH+ [Da]	ΔM [ppm]	RT [min]	First Scan	Last Scan	MS Order	Ions Matched	Spectrum File
	High	GVVMHTFGGYANSK	Unambiguous	1	1	148223079		CID	1	0	1	1	68.33	4.9209e-07	0	0	7	2	734.356	1467.71	0.188385	76.1875	10534	10534	MS2	18/122	190314_narita_W_02.raw
	High	VVALSMSPVDDTFISGSLDK	Unambiguous	1	1	148223079		CID	1	0	1	1	55.05	2.36019e-05	0	27.4786	2	2	1041.03	2081.05	0.7998	102.784	18854	18854	MS2	14/180	190314_narita_W_02.raw
	High	KYGVDLIR	Unambiguous	1	1	148223079		CID	1	0	1	1	37.16	0.000923084	1	25.895	3	2	482.285	963.562	-0.431859	77.6623	10997	10997	MS2	7/70	190314_narita_W_02.raw
	High	IHVWNGESGIK	Unambiguous	1	1	148223079		CID	1	0	1	1	35.73	0.00118949	0	35.9898	7	2	620.328	1239.65	0.112659	75.6441	10351	10351	MS2	7/94	190314_narita_W_02.raw
254675124	nasopharyngeal epithelium specific protein 1 [Mus musculus]	140.329	5.63	1	3	3	3	551	65.7854	8.92432
	Confidence Level	Sequence	PSM Ambiguity	# Proteins	# Protein Groups	Protein Group Accessions	Modifications	Activation Type	ΔScore	ΔCn	Rank	Search Engine Rank	IonScore	Exp Value	# Missed Cleavages	Isolation Interference [%]	Ion Inject Time [ms]	Charge	m/z [Da]	MH+ [Da]	ΔM [ppm]	RT [min]	First Scan	Last Scan	MS Order	Ions Matched	Spectrum File
	High	LSDLEEVAR	Unambiguous	1	1	254675124		CID	0.3529	0	1	1	67.54	1.55935e-06	0	28.7075	3	2	516.272	1031.54	-0.0296036	76.6255	10669	10669	MS2	13/72	190314_narita_W_02.raw
	High	AQDYQAEQDALR	Unambiguous	1	1	254675124		CID	1	0	1	1	66.73	6.26357e-07	0	24.3458	3	2	704.329	1407.65	0.345912	70.3935	8664	8664	MS2	9/120	190314_narita_W_02.raw
	High	EHTLAVQVQR	Unambiguous	1	1	254675124		CID	1	0	1	1	45.26	0.000128076	0	35.6321	13	2	590.826	1180.64	0.42784	64.9981	6866	6866	MS2	6/82	190314_narita_W_02.raw
134152669	arginine and glutamate-rich protein 1 [Mus musculus]	140.025	7.38	1	3	3	4	271	32.8677	10.3599
	Confidence Level	Sequence	PSM Ambiguity	# Proteins	# Protein Groups	Protein Group Accessions	Modifications	Activation Type	ΔScore	ΔCn	Rank	Search Engine Rank	IonScore	Exp Value	# Missed Cleavages	Isolation Interference [%]	Ion Inject Time [ms]	Charge	m/z [Da]	MH+ [Da]	ΔM [ppm]	RT [min]	First Scan	Last Scan	MS Order	Ions Matched	Spectrum File
	High	RVEEELEKR	Unambiguous	1	1	134152669		CID	1	0	1	1	61.34	4.73761e-06	2	0	8	2	594.323	1187.64	0.244092	56.7557	4186	4186	MS2	8/88	190314_narita_W_02.raw
	High	RVEEELEKR	Unambiguous	1	1	134152669		CID	1	0	1	1	54.3	2.3964e-05	2	7.56091	1	3	396.551	1187.64	0.258466	56.7459	4181	4181	MS2	8/88	190314_narita_W_02.raw
	High	EEEEKKAEFER	Unambiguous	1	1	134152669		CID	1	0	1	1	49.11	3.0686e-05	2	37.2179	21	2	712.339	1423.67	1.06421	56.4624	4105	4105	MS2	14/110	190314_narita_W_02.raw
	High	KAEFER	Unambiguous	1	1	134152669		CID	1	0	1	1	35.78	0.00192896	1	25.2178	3	2	390.206	779.405	0.0505318	55.8551	3897	3897	MS2	5/54	190314_narita_W_02.raw
407261718	PREDICTED: elongation factor 1-alpha 1-like isoform 12 [Mus musculus]	136.15	12.69	6	4	4	4	402	43.1485	8.82178
	Confidence Level	Sequence	PSM Ambiguity	# Proteins	# Protein Groups	Protein Group Accessions	Modifications	Activation Type	ΔScore	ΔCn	Rank	Search Engine Rank	IonScore	Exp Value	# Missed Cleavages	Isolation Interference [%]	Ion Inject Time [ms]	Charge	m/z [Da]	MH+ [Da]	ΔM [ppm]	RT [min]	First Scan	Last Scan	MS Order	Ions Matched	Spectrum File
	High	VETGVLKPGMVVTFAPVNVTTEVK	Unambiguous	4	1	407261718		CID	1	0	1	1	58.64	2.5303e-06	0	1.84499	0	3	839.134	2515.39	0.98177	98.1201	17376	17376	MS2	22/258	190314_narita_W_02.raw
	High	IGGIGTVPVGR	Unambiguous	6	1	407261718		CID	1	0	1	1	56.84	6.72796e-06	0	30.4657	2	2	513.309	1025.61	-0.113376	78.6699	11307	11307	MS2	7/80	190314_narita_W_02.raw
	High	LPLQDVYK	Unambiguous	6	1	407261718		CID	1	0	1	1	44.14	0.00016961	0	13.8143	1	2	488.279	975.551	0.208866	82.7993	12448	12448	MS2	7/64	190314_narita_W_02.raw
	High	QLIVGVNK	Unambiguous	6	1	407261718		CID	1	0	1	1	29.98	0.00462123	0	42.4841	1	2	435.774	870.541	-0.0152228	73.8056	9784	9784	MS2	5/72	190314_narita_W_02.raw
307344655	doublecortin domain-containing protein 2 isoform 2 [Mus musculus]	135.696	16.85	2	4	4	4	368	41.2397	10.1841
	Confidence Level	Sequence	PSM Ambiguity	# Proteins	# Protein Groups	Protein Group Accessions	Modifications	Activation Type	ΔScore	ΔCn	Rank	Search Engine Rank	IonScore	Exp Value	# Missed Cleavages	Isolation Interference [%]	Ion Inject Time [ms]	Charge	m/z [Da]	MH+ [Da]	ΔM [ppm]	RT [min]	First Scan	Last Scan	MS Order	Ions Matched	Spectrum File
	High	KLDQIESGGNYVAGGPEAFKK	Unambiguous	2	1	307344655		CID	1	0	1	1	61.75	2.70679e-06	2	8.55776	3	3	736.715	2208.13	0.65455	78.1338	11147	11147	MS2	15/228	190314_narita_W_02.raw
	High	STIGSSDNSSPQPLK	Unambiguous	2	1	307344655		CID	1	0	1	1	45.28	0.000139347	0	19.2808	4	2	759.376	1517.75	0.521442	65.8758	7164	7164	MS2	6/144	190314_narita_W_02.raw
	High	KALNQWDHVLQMVTEK	Unambiguous	2	1	307344655		CID	1	0	1	1	44.79	0.000195818	1	64.4368	3	3	647.341	1940.01	0.829985	97.3858	17126	17126	MS2	15/166	190314_narita_W_02.raw
	High	KVSSFDVFLK	Unambiguous	2	1	307344655		CID	1	0	1	1	35.49	0.000805091	1	52.5111	8	2	585.332	1169.66	0.000375644	91.0875	14937	14937	MS2	9/96	190314_narita_W_02.raw
21703976	bifunctional ATP-dependent dihydroxyacetone kinase/FAD-AMP lyase (cyclizing) [Mus musculus]	133.565	3.63	1	1	1	2	578	59.6534	6.91748
	Confidence Level	Sequence	PSM Ambiguity	# Proteins	# Protein Groups	Protein Group Accessions	Modifications	Activation Type	ΔScore	ΔCn	Rank	Search Engine Rank	IonScore	Exp Value	# Missed Cleavages	Isolation Interference [%]	Ion Inject Time [ms]	Charge	m/z [Da]	MH+ [Da]	ΔM [ppm]	RT [min]	First Scan	Last Scan	MS Order	Ions Matched	Spectrum File
	High	AAPTEPPEAPEATAAGGVTSK	Unambiguous	1	1	21703976		CID	1	0	1	1	88.17	7.31545e-09	0	16.744	17	2	976.484	1951.96	0.0736689	70.6988	8758	8758	MS2	25/192	190314_narita_W_02.raw
	High	AAPTEPPEAPEATAAGGVTSK	Unambiguous	1	1	21703976		CID	1	0	1	1	62.6	2.91257e-06	0	24.94	14	2	976.483	1951.96	-0.739316	70.6637	8746	8746	MS2	11/192	190314_narita_W_02.raw
31981251	Friend of PRMT1 protein [Mus musculus]	131.784	7.14	1	1	1	3	224	23.8349	12.2642
	Confidence Level	Sequence	PSM Ambiguity	# Proteins	# Protein Groups	Protein Group Accessions	Modifications	Activation Type	ΔScore	ΔCn	Rank	Search Engine Rank	IonScore	Exp Value	# Missed Cleavages	Isolation Interference [%]	Ion Inject Time [ms]	Charge	m/z [Da]	MH+ [Da]	ΔM [ppm]	RT [min]	First Scan	Last Scan	MS Order	Ions Matched	Spectrum File
	High	LAQQMENRPSVQAALK	Unambiguous	1	1	31981251		CID	1	0	1	1	66.62	6.42424e-07	0	6.836	5	2	892.478	1783.95	0.268415	72.3482	9302	9302	MS2	10/154	190314_narita_W_02.raw
	High	LAQQMENRPSVQAALK	Unambiguous	1	1	31981251		CID	1	0	1	1	50.69	2.38868e-05	0	14.3691	7	2	892.478	1783.95	0.336842	72.3853	9316	9316	MS2	11/154	190314_narita_W_02.raw
	High	LAQQMENRPSVQAALK	Unambiguous	1	1	31981251		CID	1	0	1	1	49.01	3.51688e-05	0	9.89425	17	2	892.478	1783.95	-0.210575	72.3072	9288	9288	MS2	13/154	190314_narita_W_02.raw
6756039	14-3-3 protein theta [Mus musculus]	130.252	9.39	2	2	2	2	245	27.7608	4.77979
	Confidence Level	Sequence	PSM Ambiguity	# Proteins	# Protein Groups	Protein Group Accessions	Modifications	Activation Type	ΔScore	ΔCn	Rank	Search Engine Rank	IonScore	Exp Value	# Missed Cleavages	Isolation Interference [%]	Ion Inject Time [ms]	Charge	m/z [Da]	MH+ [Da]	ΔM [ppm]	RT [min]	First Scan	Last Scan	MS Order	Ions Matched	Spectrum File
	High	AVTEQGAELSNEER	Unambiguous	2	1	6756039		CID	1	0	1	1	109.63	1.74229e-11	0	6.4328	2	2	766.863	1532.72	-0.0690091	65.0607	6887	6887	MS2	11/142	190314_narita_W_02.raw
	High	YDDMATCMK	Unambiguous	2	1	6756039		CID	1	0	1	1	34.75	0.000334172	0	37.1349	3	2	539.206	1077.4	-0.4016	74.1724	9923	9923	MS2	9/72	190314_narita_W_02.raw
124487419	keratin, type II cytoskeletal 2 epidermal [Mus musculus]	123.919	3.25	1	2	2	2	707	70.8798	8.06006
	Confidence Level	Sequence	PSM Ambiguity	# Proteins	# Protein Groups	Protein Group Accessions	Modifications	Activation Type	ΔScore	ΔCn	Rank	Search Engine Rank	IonScore	Exp Value	# Missed Cleavages	Isolation Interference [%]	Ion Inject Time [ms]	Charge	m/z [Da]	MH+ [Da]	ΔM [ppm]	RT [min]	First Scan	Last Scan	MS Order	Ions Matched	Spectrum File
	High	GFSSGSAVVSGGSR	Unambiguous	1	1	124487419		CID	1	0	1	1	85	1.91318e-08	0	49.6498	13	2	627.808	1254.61	0.662036	67.0855	7564	7564	MS2	11/124	190314_narita_W_02.raw
	High	DYQELMNTK	Unambiguous	1	1	124487419		CID	1	0	1	1	57.39	4.10377e-06	0	0	1	2	571.263	1141.52	0.120496	78.7274	11318	11318	MS2	7/90	190314_narita_W_02.raw
85540445	splicing factor 3B subunit 5 [Mus musculus]	122.296	17.44	1	1	1	3	86	10.1128	6.354
	Confidence Level	Sequence	PSM Ambiguity	# Proteins	# Protein Groups	Protein Group Accessions	Modifications	Activation Type	ΔScore	ΔCn	Rank	Search Engine Rank	IonScore	Exp Value	# Missed Cleavages	Isolation Interference [%]	Ion Inject Time [ms]	Charge	m/z [Da]	MH+ [Da]	ΔM [ppm]	RT [min]	First Scan	Last Scan	MS Order	Ions Matched	Spectrum File
	High	MLQPSGPPADKPEEN	Unambiguous	1	1	85540445		CID	1	0	1	1	67.78	4.00139e-07	0	0	15	2	805.38	1609.75	0.298261	67.1195	7574	7574	MS2	16/154	190314_narita_W_02.raw
	High	MLQPSGPPADKPEEN	Unambiguous	1	1	85540445		CID	1	0	1	1	52.17	1.33482e-05	0	15.5901	14	2	805.38	1609.75	0.525756	67.0807	7562	7562	MS2	7/154	190314_narita_W_02.raw
	High	MLQPSGPPADKPEEN	Unambiguous	1	1	85540445		CID	1	0	1	1	34.63	0.000740352	0	0	18	2	805.381	1609.75	1.28407	67.2211	7605	7605	MS2	10/154	190314_narita_W_02.raw
124286805	complement C1q subcomponent subunit A precursor [Mus musculus]	122.203	9.8	1	2	2	3	245	25.9582	9.11475
	Confidence Level	Sequence	PSM Ambiguity	# Proteins	# Protein Groups	Protein Group Accessions	Modifications	Activation Type	ΔScore	ΔCn	Rank	Search Engine Rank	IonScore	Exp Value	# Missed Cleavages	Isolation Interference [%]	Ion Inject Time [ms]	Charge	m/z [Da]	MH+ [Da]	ΔM [ppm]	RT [min]	First Scan	Last Scan	MS Order	Ions Matched	Spectrum File
	High	RGDEVWIEKDPAK	Unambiguous	1	1	124286805		CID	1	0	1	1	56.3	1.64096e-05	2	9.12528	3	2	771.899	1542.79	0.24644	70.7807	8788	8788	MS2	9/134	190314_narita_W_02.raw
	High	DSLSFSNTNNK	Unambiguous	1	1	124286805		CID	1	0	1	1	54.13	1.13978e-05	0	4.28588	0	2	613.786	1226.56	-0.054164	70.8552	8816	8816	MS2	14/102	190314_narita_W_02.raw
	High	DSLSFSNTNNK	Unambiguous	1	1	124286805		CID	1	0	1	1	48.49	4.8137e-05	0	16.0276	7	2	613.786	1226.57	0.244402	71.122	8912	8912	MS2	13/102	190314_narita_W_02.raw
6678053	small nuclear ribonucleoprotein-associated protein B [Mus musculus]	119.375	13.42	2	3	3	3	231	23.6402	10.9019
	Confidence Level	Sequence	PSM Ambiguity	# Proteins	# Protein Groups	Protein Group Accessions	Modifications	Activation Type	ΔScore	ΔCn	Rank	Search Engine Rank	IonScore	Exp Value	# Missed Cleavages	Isolation Interference [%]	Ion Inject Time [ms]	Charge	m/z [Da]	MH+ [Da]	ΔM [ppm]	RT [min]	First Scan	Last Scan	MS Order	Ions Matched	Spectrum File
	High	HMNLILCDCDEFRK	Unambiguous	2	1	6678053		CID	1	0	1	1	61.57	1.81123e-06	1	8.77196	3	3	579.602	1736.79	0.422227	91.8994	15201	15201	MS2	15/132	190314_narita_W_02.raw
	High	MLQHIDYR	Unambiguous	2	1	6678053		CID	1	0	1	1	48.27	9.30851e-05	0	7.07954	4	2	538.272	1075.54	0.875081	68.6952	8109	8109	MS2	6/66	190314_narita_W_02.raw
	High	RVLGLVLLR	Unambiguous	2	1	6678053		CID	1	0	1	1	43.12	4.86374e-05	1	10.1075	1	2	519.861	1038.72	0.564408	93.4991	15738	15738	MS2	14/82	190314_narita_W_02.raw
9845257	histone H1.2 [Mus musculus]	117.751	9.91	4	1	2	2	212	21.2537	11.0044
	Confidence Level	Sequence	PSM Ambiguity	# Proteins	# Protein Groups	Protein Group Accessions	Modifications	Activation Type	ΔScore	ΔCn	Rank	Search Engine Rank	IonScore	Exp Value	# Missed Cleavages	Isolation Interference [%]	Ion Inject Time [ms]	Charge	m/z [Da]	MH+ [Da]	ΔM [ppm]	RT [min]	First Scan	Last Scan	MS Order	Ions Matched	Spectrum File
	High	SGVSLAALKK	Unambiguous	4	1	9845257		CID	1	0	1	1	71.84	1.60386e-07	1	8.90308	2	2	487.306	973.604	0.00127378	72.9157	9501	9501	MS2	8/80	190314_narita_W_02.raw
	High	ALAAAGYDVEK	Unambiguous	4	2	9845257;112807207		CID	1	0	1	1	64.87	1.87356e-06	0	4.57892	1	2	554.288	1107.57	-0.18293	71.7108	9109	9109	MS2	8/84	190314_narita_W_02.raw
158854016	S-phase kinase-associated protein 1 [Mus musculus]	116.753	7.36	1	1	1	2	163	18.6603	4.53857
	Confidence Level	Sequence	PSM Ambiguity	# Proteins	# Protein Groups	Protein Group Accessions	Modifications	Activation Type	ΔScore	ΔCn	Rank	Search Engine Rank	IonScore	Exp Value	# Missed Cleavages	Isolation Interference [%]	Ion Inject Time [ms]	Charge	m/z [Da]	MH+ [Da]	ΔM [ppm]	RT [min]	First Scan	Last Scan	MS Order	Ions Matched	Spectrum File
	High	NDFTEEEEAQVR	Unambiguous	1	1	158854016		CID	1	0	1	1	70.98	7.96104e-08	0	19.6346	6	2	733.823	1466.64	-0.172875	74.8013	10111	10111	MS2	15/122	190314_narita_W_02.raw
	High	NDFTEEEEAQVR	Unambiguous	1	1	158854016		CID	1	0	1	1	58.88	1.2942e-06	0	13.0866	4	2	733.824	1466.64	0.492975	74.7647	10097	10097	MS2	13/122	190314_narita_W_02.raw
170295840	transcription intermediary factor 1-beta [Mus musculus]	115.768	5.28	1	3	3	3	834	88.7905	5.77002
	Confidence Level	Sequence	PSM Ambiguity	# Proteins	# Protein Groups	Protein Group Accessions	Modifications	Activation Type	ΔScore	ΔCn	Rank	Search Engine Rank	IonScore	Exp Value	# Missed Cleavages	Isolation Interference [%]	Ion Inject Time [ms]	Charge	m/z [Da]	MH+ [Da]	ΔM [ppm]	RT [min]	First Scan	Last Scan	MS Order	Ions Matched	Spectrum File
	High	LDLDLTSDSQPPVFK	Unambiguous	1	1	170295840		CID	1	0	1	1	81.44	3.62486e-08	0	33.5412	3	2	837.933	1674.86	0.654048	96.1225	16687	16687	MS2	13/136	190314_narita_W_02.raw
	High	MNDAFGDTK	Unambiguous	1	1	170295840		CID	1	0	1	1	36.87	0.000359781	0	67.9681	4	2	499.716	998.425	0.510071	67.2484	7613	7613	MS2	6/88	190314_narita_W_02.raw
	High	IVAERPGTNSTGPGPMAPPR	Unambiguous	1	1	170295840		CID	1	0	1	1	31.2	0.00405839	0	35.4546	4	3	669.014	2005.03	-0.19001	69.2629	8308	8308	MS2	13/196	190314_narita_W_02.raw
30794464	pre-mRNA-splicing factor 38B [Mus musculus]	112.413	6.09	1	3	3	4	542	63.7147	10.5356
	Confidence Level	Sequence	PSM Ambiguity	# Proteins	# Protein Groups	Protein Group Accessions	Modifications	Activation Type	ΔScore	ΔCn	Rank	Search Engine Rank	IonScore	Exp Value	# Missed Cleavages	Isolation Interference [%]	Ion Inject Time [ms]	Charge	m/z [Da]	MH+ [Da]	ΔM [ppm]	RT [min]	First Scan	Last Scan	MS Order	Ions Matched	Spectrum File
	High	DGKEGIEEIDR	Unambiguous	1	1	30794464		CID	1	0	1	1	47.88	4.31763e-05	1	15.3958	8	2	630.807	1260.61	0.214097	67.8808	7827	7827	MS2	13/114	190314_narita_W_02.raw
	High	DGKEGIEEIDR	Unambiguous	1	1	30794464		CID	1	0	1	1	43.48	0.000139111	1	23.2502	10	2	630.807	1260.61	0.69827	68.0329	7882	7882	MS2	7/114	190314_narita_W_02.raw
	High	QGNVLPLWGNEK	Unambiguous	1	1	30794464		CID	1	0	1	1	35.39	0.00076603	0	24.4379	1	2	677.86	1354.71	1.19508	94.0254	15934	15934	MS2	6/110	190314_narita_W_02.raw
	High	EGHGSSSFDR	Unambiguous	1	1	30794464		CID	1	0	1	1	35.18	0.00030267	0	11.4217	4	2	539.731	1078.45	0.00953505	55.1043	3693	3693	MS2	5/88	190314_narita_W_02.raw
30519969	polymerase delta-interacting protein 3 [Mus musculus]	111.175	6.43	1	2	2	2	420	46.1037	10.0522
	Confidence Level	Sequence	PSM Ambiguity	# Proteins	# Protein Groups	Protein Group Accessions	Modifications	Activation Type	ΔScore	ΔCn	Rank	Search Engine Rank	IonScore	Exp Value	# Missed Cleavages	Isolation Interference [%]	Ion Inject Time [ms]	Charge	m/z [Da]	MH+ [Da]	ΔM [ppm]	RT [min]	First Scan	Last Scan	MS Order	Ions Matched	Spectrum File
	High	VGIQHSLVNQPAR	Unambiguous	1	1	30519969		CID	1	0	1	1	67.6	5.47407e-07	0	10.3727	11	2	709.897	1418.79	0.495919	67.8786	7826	7826	MS2	14/114	190314_narita_W_02.raw
	High	SSGASVTTQPTEFK	Unambiguous	1	1	30519969		CID	1	0	1	1	60.78	3.21707e-06	0	7.05285	9	2	720.354	1439.7	0.0988499	69.9212	8528	8528	MS2	18/136	190314_narita_W_02.raw
309267203	PREDICTED: keratin, type II cytoskeletal 78-like, partial [Mus musculus]	110.805	2.39	2	1	1	2	503	55.8458	6.18896
	Confidence Level	Sequence	PSM Ambiguity	# Proteins	# Protein Groups	Protein Group Accessions	Modifications	Activation Type	ΔScore	ΔCn	Rank	Search Engine Rank	IonScore	Exp Value	# Missed Cleavages	Isolation Interference [%]	Ion Inject Time [ms]	Charge	m/z [Da]	MH+ [Da]	ΔM [ppm]	RT [min]	First Scan	Last Scan	MS Order	Ions Matched	Spectrum File
	High	SLNNQFASFIDK	Unambiguous	2	1	309267203		CID	1	0	1	1	74.9	2.1519e-07	0	11.2479	4	2	692.349	1383.69	0.701369	96.094	16678	16678	MS2	9/126	190314_narita_W_02.raw
	High	SLNNQFASFIDK	Unambiguous	2	1	309267203		CID	1	0	1	1	52.61	3.64604e-05	0	10.9531	1	2	692.349	1383.69	0.78959	95.6815	16540	16540	MS2	8/126	190314_narita_W_02.raw
145301549	hemoglobin alpha, adult chain 2 [Mus musculus]	107.007	10.56	1	1	1	2	142	15.1028	8.22119
	Confidence Level	Sequence	PSM Ambiguity	# Proteins	# Protein Groups	Protein Group Accessions	Modifications	Activation Type	ΔScore	ΔCn	Rank	Search Engine Rank	IonScore	Exp Value	# Missed Cleavages	Isolation Interference [%]	Ion Inject Time [ms]	Charge	m/z [Da]	MH+ [Da]	ΔM [ppm]	RT [min]	First Scan	Last Scan	MS Order	Ions Matched	Spectrum File
	High	IGGHGAEYGAEALER	Unambiguous	1	1	145301549		CID	1	0	1	1	79.9	4.70715e-08	0	6.15834	10	2	765.371	1529.73	-0.205861	71.7857	9136	9136	MS2	11/126	190314_narita_W_02.raw
	High	IGGHGAEYGAEALER	Unambiguous	1	1	145301549		CID	1	0	1	1	45.13	0.000135037	0	19.902	1	3	510.583	1529.73	-0.473996	71.7799	9133	9133	MS2	14/126	190314_narita_W_02.raw
6755596	U1 small nuclear ribonucleoprotein C [Mus musculus]	105.59	11.32	1	1	1	1	159	17.3512	9.67139
	Confidence Level	Sequence	PSM Ambiguity	# Proteins	# Protein Groups	Protein Group Accessions	Modifications	Activation Type	ΔScore	ΔCn	Rank	Search Engine Rank	IonScore	Exp Value	# Missed Cleavages	Isolation Interference [%]	Ion Inject Time [ms]	Charge	m/z [Da]	MH+ [Da]	ΔM [ppm]	RT [min]	First Scan	Last Scan	MS Order	Ions Matched	Spectrum File
	High	FYCDYCDTYLTHDSPSVR	Unambiguous	1	1	6755596		CID	1	0	1	1	105.59	2.75404e-11	0	13.5108	9	2	1092.96	2184.9	1.24414	92.6633	15439	15439	MS2	11/160	190314_narita_W_02.raw
359385696	14-3-3 protein zeta/delta isoform 1 [Mus musculus]	103.951	9.39	3	2	2	2	245	27.7537	4.79248
	Confidence Level	Sequence	PSM Ambiguity	# Proteins	# Protein Groups	Protein Group Accessions	Modifications	Activation Type	ΔScore	ΔCn	Rank	Search Engine Rank	IonScore	Exp Value	# Missed Cleavages	Isolation Interference [%]	Ion Inject Time [ms]	Charge	m/z [Da]	MH+ [Da]	ΔM [ppm]	RT [min]	First Scan	Last Scan	MS Order	Ions Matched	Spectrum File
	High	SVTEQGAELSNEER	Unambiguous	3	1	359385696		CID	1	0	1	1	89.75	3.33665e-09	0	26.4388	3	2	774.861	1548.71	0.696047	65.872	7162	7162	MS2	11/146	190314_narita_W_02.raw
	High	YDDMAACMK	Unambiguous	2	1	359385696		CID	1	0	1	1	29.8	0.00104465	0	25.3959	3	2	524.201	1047.39	-0.587051	76.6603	10681	10681	MS2	6/66	190314_narita_W_02.raw
258547146	dnaJ homolog subfamily A member 1 [Mus musculus]	103.079	10.08	1	2	2	3	397	44.8395	7.07861
	Confidence Level	Sequence	PSM Ambiguity	# Proteins	# Protein Groups	Protein Group Accessions	Modifications	Activation Type	ΔScore	ΔCn	Rank	Search Engine Rank	IonScore	Exp Value	# Missed Cleavages	Isolation Interference [%]	Ion Inject Time [ms]	Charge	m/z [Da]	MH+ [Da]	ΔM [ppm]	RT [min]	First Scan	Last Scan	MS Order	Ions Matched	Spectrum File
	High	HYNGEAYEDDEHHPR	Unambiguous	1	1	258547146		CID	1	0	1	1	48.13	1.53451e-05	0	25.9466	6	3	623.591	1868.76	0.1706	56.0706	3975	3975	MS2	10/148	190314_narita_W_02.raw
	High	HYNGEAYEDDEHHPR	Unambiguous	1	1	258547146		CID	1	0	1	1	44.41	3.61385e-05	0	27.3998	6	3	623.591	1868.76	0.0726171	55.992	3945	3945	MS2	13/148	190314_narita_W_02.raw
	High	ITFHGEGDQEPGLEPGDIIIVLDQK	Unambiguous	1	1	258547146		CID	1	0	1	1	40.66	0.00033931	0	80.0136	1	3	907.465	2720.38	1.44015	105.796	19774	19774	MS2	10/266	190314_narita_W_02.raw
11496255	dnaJ homolog subfamily A member 4 [Mus musculus]	102.831	11.59	1	3	3	3	397	44.873	7.57666
	Confidence Level	Sequence	PSM Ambiguity	# Proteins	# Protein Groups	Protein Group Accessions	Modifications	Activation Type	ΔScore	ΔCn	Rank	Search Engine Rank	IonScore	Exp Value	# Missed Cleavages	Isolation Interference [%]	Ion Inject Time [ms]	Charge	m/z [Da]	MH+ [Da]	ΔM [ppm]	RT [min]	First Scan	Last Scan	MS Order	Ions Matched	Spectrum File
	High	ILFHGEGDQEPELDPGDVIIVLDQK	Unambiguous	1	1	11496255		CID	1	0	1	1	58.53	4.76957e-06	0	13.4965	1	3	926.141	2776.41	1.02443	106.562	20021	20021	MS2	19/258	190314_narita_W_02.raw
	High	ITDDMDQVELK	Unambiguous	1	1	11496255		CID	1	0	1	1	45.35	8.46054e-05	0	26.6805	5	2	653.814	1306.62	0.63341	80.4553	11756	11756	MS2	15/102	190314_narita_W_02.raw
	High	EFNPNEQSWR	Unambiguous	1	1	11496255		CID	1	0	1	1	29.89	0.00102322	0	37.206	10	2	653.794	1306.58	0.156995	78.6199	11299	11299	MS2	7/100	190314_narita_W_02.raw
6755382	ruvB-like 2 [Mus musculus]	101.999	5.4	1	2	2	2	463	51.0805	5.64307
	Confidence Level	Sequence	PSM Ambiguity	# Proteins	# Protein Groups	Protein Group Accessions	Modifications	Activation Type	ΔScore	ΔCn	Rank	Search Engine Rank	IonScore	Exp Value	# Missed Cleavages	Isolation Interference [%]	Ion Inject Time [ms]	Charge	m/z [Da]	MH+ [Da]	ΔM [ppm]	RT [min]	First Scan	Last Scan	MS Order	Ions Matched	Spectrum File
	High	QASQGMVGQLAAR	Unambiguous	1	1	6755382		CID	1	0	1	1	88.4	4.76995e-09	0	46.9543	7	2	658.841	1316.67	-0.203275	75.4742	10314	10314	MS2	10/120	190314_narita_W_02.raw
	High	AVLIAGQPGTGK	Unambiguous	1	1	6755382		CID	1	0	1	1	32.06	0.00220917	0	19.0633	5	2	556.327	1111.65	-0.357358	70.9758	8861	8861	MS2	7/98	190314_narita_W_02.raw
22779924	splicing factor 45 [Mus musculus]	100.074	5.43	1	2	2	2	405	45.276	5.8208
	Confidence Level	Sequence	PSM Ambiguity	# Proteins	# Protein Groups	Protein Group Accessions	Modifications	Activation Type	ΔScore	ΔCn	Rank	Search Engine Rank	IonScore	Exp Value	# Missed Cleavages	Isolation Interference [%]	Ion Inject Time [ms]	Charge	m/z [Da]	MH+ [Da]	ΔM [ppm]	RT [min]	First Scan	Last Scan	MS Order	Ions Matched	Spectrum File
	High	HEQGLSTALSVEK	Unambiguous	1	1	22779924		CID	1	0	1	1	77.65	7.12932e-08	0	7.00329	5	2	699.865	1398.72	0.0489076	73.4641	9665	9665	MS2	11/136	190314_narita_W_02.raw
	High	LLQSQLQVK	Unambiguous	1	1	22779924		CID	1	0	1	1	41.15	0.000387518	0	26.9922	1	2	528.824	1056.64	-0.394298	75.4571	10306	10306	MS2	14/76	190314_narita_W_02.raw
18252790	WD repeat-containing protein 5 [Mus musculus]	96.001	7.19	1	2	2	3	334	36.5655	8.26514
	Confidence Level	Sequence	PSM Ambiguity	# Proteins	# Protein Groups	Protein Group Accessions	Modifications	Activation Type	ΔScore	ΔCn	Rank	Search Engine Rank	IonScore	Exp Value	# Missed Cleavages	Isolation Interference [%]	Ion Inject Time [ms]	Charge	m/z [Da]	MH+ [Da]	ΔM [ppm]	RT [min]	First Scan	Last Scan	MS Order	Ions Matched	Spectrum File
[truncated: 345 more rows]

## Sheet: null
Accession	Description	Score	Coverage	# Proteins	# Unique Peptides	# Peptides	# PSMs	# AAs	MW [kDa]	calc. pI
39930325	kinesin-like protein KIF15 [Mus musculus]	2698.54	28.77	1	32	32	58	1387	160.021	6.04932
	Confidence Level	Sequence	PSM Ambiguity	# Proteins	# Protein Groups	Protein Group Accessions	Modifications	Activation Type	ΔScore	ΔCn	Rank	Search Engine Rank	IonScore	Exp Value	# Missed Cleavages	Isolation Interference [%]	Ion Inject Time [ms]	Charge	m/z [Da]	MH+ [Da]	ΔM [ppm]	RT [min]	First Scan	Last Scan	MS Order	Ions Matched	Spectrum File
	High	AVVNEDTQGNVSQLQAEVK	Unambiguous	1	1	39930325		CID	1	0	1	1	134	1.39338e-13	0	6.34891	6	2	1015.01	2029.02	0.887459	77.7304	14788	14788	MS2	27/198	190313_narita_N_02.raw
	High	NVTNSHSNQPSNEGDAIK	Unambiguous	1	1	39930325		CID	1	0	1	1	130.41	2.27478e-13	0	0	24	2	956.444	1911.88	0.450437	52.0628	5573	5573	MS2	26/194	190313_narita_N_02.raw
	High	AVVNEDTQGNVSQLQAEVK	Unambiguous	1	1	39930325		CID	1	0	1	1	124.12	1.27795e-12	0	7.5812	5	2	1015.01	2029.02	0.346	77.6056	14746	14746	MS2	23/198	190313_narita_N_02.raw
	High	SSPEVGSFGFLCTESSSR	Unambiguous	1	1	39930325		CID	1	0	1	1	122.25	1.10197e-12	0	38.6366	3	2	938.924	1876.84	0.808795	96.5818	20814	20814	MS2	13/168	190313_narita_N_02.raw
	High	ESDKELVTNLMNQIQELR	Unambiguous	1	1	39930325		CID	1	0	1	1	118.16	6.18664e-12	1	33.1007	15	2	1080.55	2160.09	-0.85049	108.831	25122	25122	MS2	23/194	190313_narita_N_02.raw
	High	NVTNSHSNQPSNEGDAIK	Unambiguous	1	1	39930325		CID	1	0	1	1	112.37	1.97006e-11	0	10.7763	24	2	956.446	1911.88	2.74897	52.0335	5563	5563	MS2	26/194	190313_narita_N_02.raw
	High	SSPEVGSFGFLCTESSSR	Unambiguous	1	1	39930325		CID	1	0	1	1	111.92	1.18897e-11	0	59.2086	3	2	938.924	1876.84	0.808795	96.7695	20885	20885	MS2	13/168	190313_narita_N_02.raw
	High	NVTNSHSNQPSNEGDAIK	Unambiguous	1	1	39930325		CID	1	0	1	1	98.98	4.04716e-10	0	18.458	19	2	956.445	1911.88	1.8551	51.9941	5548	5548	MS2	27/194	190313_narita_N_02.raw
	High	AVVNEDTQGNVSQLQAEVK	Unambiguous	1	1	39930325		CID	1	0	1	1	93.93	1.78013e-09	0	0	5	2	1015.01	2029.02	-0.255622	77.6343	14755	14755	MS2	15/198	190313_narita_N_02.raw
	High	qQQEHVTQLSDLEK	Unambiguous	1	1	39930325	N-Term(Gln->pyro-Glu)	CID	1	0	1	1	93.56	1.93844e-09	0	0	5	2	833.408	1665.81	0.071255	77.3056	14636	14636	MS2	11/148	190313_narita_N_02.raw
	High	LLETQEQEIEDGR	Unambiguous	1	1	39930325		CID	1	0	1	1	87.08	8.8148e-09	0	17.5405	6	2	780.382	1559.76	1.15922	75.1717	13949	13949	MS2	9/128	190313_narita_N_02.raw
	High	LLETQEQEIEDGR	Unambiguous	1	1	39930325		CID	1	0	1	1	85.96	1.14081e-08	0	0	3	2	780.382	1559.76	0.924429	74.8534	13831	13831	MS2	11/128	190313_narita_N_02.raw
	High	qQESGDQSHPDSQQLK	Unambiguous	1	1	39930325	N-Term(Gln->pyro-Glu)	CID	1	0	1	1	85.59	4.83101e-09	0	6.85941	14	2	897.898	1794.79	0.212805	53.7804	6144	6144	MS2	12/168	190313_narita_N_02.raw
	High	AVVNEDTQGNVSQLQAEVK	Unambiguous	1	1	39930325		CID	1	0	1	1	84.33	1.23607e-08	0	0	15	2	1015.01	2029.02	0.165513	77.5756	14735	14735	MS2	23/198	190313_narita_N_02.raw
	High	qQESGDQSHPDSQQLK	Unambiguous	1	1	39930325	N-Term(Gln->pyro-Glu)	CID	1	0	1	1	81.63	1.20237e-08	0	19.4243	7	2	897.898	1794.79	0.0767771	53.7285	6123	6123	MS2	21/168	190313_narita_N_02.raw
	High	QQQEHVTQLSDLEK	Unambiguous	1	1	39930325		CID	1	0	1	1	80.82	3.14618e-08	0	9.50681	5	2	841.922	1682.84	0.760418	71.3852	12615	12615	MS2	11/148	190313_narita_N_02.raw
	High	YNASLADKEESK	Unambiguous	1	1	39930325		CID	1	0	1	1	77.14	6.1823e-08	1	4.05667	2	2	677.828	1354.65	0.0412425	54.4844	6389	6389	MS2	10/122	190313_narita_N_02.raw
	High	TNLEEVQSALHSK	Unambiguous	1	1	39930325		CID	1	0	1	1	75.97	9.10547e-08	0	38.6793	1	2	728.376	1455.74	0.14759	77.1749	14597	14597	MS2	11/140	190313_narita_N_02.raw
	High	AFAEVSSTETNDK	Unambiguous	1	1	39930325		CID	1	0	1	1	75.7	5.92138e-08	0	5.36591	4	2	699.824	1398.64	1.80564	64.305	9973	9973	MS2	9/116	190313_narita_N_02.raw
	High	qQQEHVTQLSDLEK	Unambiguous	1	1	39930325	N-Term(Gln->pyro-Glu)	CID	1	0	1	1	75.54	1.10305e-07	0	12.2231	7	2	833.407	1665.81	-0.295145	77.2483	14619	14619	MS2	11/148	190313_narita_N_02.raw
	High	ANLNLENLLEATK	Unambiguous	1	1	39930325		CID	1	0	1	1	74.1	1.59509e-07	0	16.071	2	2	721.896	1442.78	-0.536472	101.763	22775	22775	MS2	10/130	190313_narita_N_02.raw
	High	QQESGDQSHPDSQQLK	Unambiguous	1	1	39930325		CID	1	0	1	1	73.59	7.8754e-08	0	9.10481	20	2	906.412	1811.82	1.18845	48.333	4371	4371	MS2	12/168	190313_narita_N_02.raw
	High	QQESGDQSHPDSQQLK	Unambiguous	1	1	39930325		CID	1	0	1	1	71.08	1.63764e-07	0	0	26	2	906.412	1811.82	0.582078	48.3577	4380	4380	MS2	12/168	190313_narita_N_02.raw
	High	LLESQACLQDSYDNLQEVMK	Unambiguous	1	1	39930325		CID	1	0	1	1	70.67	1.97119e-07	0	10.9103	1	3	776.368	2327.09	0.594375	100.198	22185	22185	MS2	22/210	190313_narita_N_02.raw
	High	NVTNSHSNQPSNEGDAIK	Unambiguous	1	1	39930325		CID	1	0	1	1	70.45	2.25393e-07	0	12.1468	25	2	956.444	1911.88	0.386589	52.0865	5580	5580	MS2	22/194	190313_narita_N_02.raw
	High	HVQVQLQLDNAR	Unambiguous	1	1	39930325		CID	1	0	1	1	70.31	4.14343e-07	0	3.99385	2	2	710.887	1420.77	1.00233	73.5571	13369	13369	MS2	9/106	190313_narita_N_02.raw
	High	HVQVQLQLDNAR	Unambiguous	1	1	39930325		CID	1	0	1	1	67.31	8.26723e-07	0	0	3	2	710.887	1420.77	0.658652	73.5286	13361	13361	MS2	9/106	190313_narita_N_02.raw
	High	LSLQFEEDKENSSK	Unambiguous	1	1	39930325		CID	1	0	1	1	66.86	1.02001e-06	1	39.6104	4	2	827.402	1653.8	0.50892	75.5003	14066	14066	MS2	9/146	190313_narita_N_02.raw
	High	SKLEEMYEER	Unambiguous	1	1	39930325		CID	1	0	1	1	66.2	5.27743e-07	1	0	4	2	657.306	1313.61	0.684253	71.011	12468	12468	MS2	7/104	190313_narita_N_02.raw
	High	SKLEEMYEER	Unambiguous	1	1	39930325		CID	1	0	1	1	61.69	1.49081e-06	1	29.1696	3	2	657.306	1313.61	0.684253	70.7272	12362	12362	MS2	8/104	190313_narita_N_02.raw
	High	SDLHNLVELFEAEKER	Unambiguous	1	1	39930325		CID	1	0	1	1	61.55	2.93934e-06	1	16.889	2	3	643.662	1928.97	0.330062	98.7193	21632	21632	MS2	17/170	190313_narita_N_02.raw
	High	ITQLEDLTLKK	Unambiguous	1	1	39930325		CID	1	0	1	1	58.35	3.80166e-06	1	0	2	2	651.386	1301.77	-1.44319	79.6412	15383	15383	MS2	16/108	190313_narita_N_02.raw
	High	HVQVQLQLDNAR	Unambiguous	1	1	39930325		CID	1	0	1	1	58.18	6.76644e-06	0	0	4	2	710.887	1420.77	0.400896	73.6818	13415	13415	MS2	8/106	190313_narita_N_02.raw
	High	LNQEKEEVEQK	Unambiguous	1	1	39930325		CID	1	0	1	1	54.86	1.63294e-05	1	21.1088	21	2	687.35	1373.69	0.77074	47.0469	3966	3966	MS2	16/108	190313_narita_N_02.raw
	High	QLEHVMGSATEYPQSPK	Unambiguous	1	1	39930325		CID	1	0	1	1	53.76	7.78344e-06	0	23.998	0	3	634.641	1901.91	1.32777	70.5642	12301	12301	MS2	8/184	190313_narita_N_02.raw
	High	ESDKELVTNLMNQIQELR	Unambiguous	1	1	39930325		CID	1	0	1	1	50.78	3.17529e-05	1	10.6505	1	3	720.703	2160.1	-0.319855	108.658	25055	25055	MS2	16/194	190313_narita_N_02.raw
	High	MSEEIER	Unambiguous	1	1	39930325		CID	1	0	1	1	46.16	8.83676e-05	0	10.0397	1	2	447.205	893.402	-1.42727	57.3956	7427	7427	MS2	5/56	190313_narita_N_02.raw
	High	TSLLNLVDLAGSER	Unambiguous	1	1	39930325		CID	1	0	1	1	45.81	0.000150893	0	2.30512	1	2	744.407	1487.81	0.720131	106.183	24264	24264	MS2	8/146	190313_narita_N_02.raw
	High	ILSEDIER	Unambiguous	1	1	39930325		CID	1	0	1	1	45.72	0.000245144	0	33.6375	0	2	487.761	974.515	-0.296612	70.0319	12103	12103	MS2	7/64	190313_narita_N_02.raw
	High	AHEIDAQSIAR	Unambiguous	1	1	39930325		CID	1	0	1	1	44.06	0.000143315	0	21.0804	7	2	605.813	1210.62	0.360329	62.348	9227	9227	MS2	13/98	190313_narita_N_02.raw
	High	SSPEVGSFGFLCTESSSR	Unambiguous	1	1	39930325		CID	1	0	1	1	44.05	5.5097e-05	0	27.1833	6	2	938.923	1876.84	0.158392	96.5523	20805	20805	MS2	12/168	190313_narita_N_02.raw
	High	LESQQLR	Unambiguous	1	1	39930325		CID	1	0	1	1	43.72	0.000743084	0	9.82754	1	2	437.243	873.479	-0.305721	54.6741	6457	6457	MS2	6/56	190313_narita_N_02.raw
	High	RQEVSQLNK	Unambiguous	1	1	39930325		CID	1	0	1	1	42.89	0.000318707	1	9.18594	2	2	551.304	1101.6	-0.0176856	48.3499	4376	4376	MS2	7/84	190313_narita_N_02.raw
	High	SSETVNIR	Unambiguous	1	1	39930325		CID	0.2857	0	1	1	42.39	0.000331641	0	28.3097	0	2	453.237	905.467	-2.00536	58.7573	7900	7900	MS2	7/66	190313_narita_N_02.raw
	High	MSEEIER	Unambiguous	1	1	39930325		CID	1	0	1	1	41.55	0.000248444	0	8.9237	1	2	447.204	893.401	-2.17877	57.204	7360	7360	MS2	5/56	190313_narita_N_02.raw
	High	IRPAEEGAR	Unambiguous	1	1	39930325		CID	1	0	1	1	41.02	0.000276738	0	13.5572	3	2	499.772	998.538	-0.247442	45.7747	3607	3607	MS2	10/80	190313_narita_N_02.raw
	High	MSEEIER	Unambiguous	1	1	39930325		CID	1	0	1	1	40.16	0.000342159	0	58.0321	3	2	447.205	893.402	-1.76886	57.6788	7521	7521	MS2	5/56	190313_narita_N_02.raw
	High	TNLEEVQSALHSK	Unambiguous	1	1	39930325		CID	1	0	1	1	38.31	0.000472226	0	73.3385	1	3	485.919	1455.74	-1.07753	77.0867	14575	14575	MS2	18/140	190313_narita_N_02.raw
	High	SKLEEMYEER	Unambiguous	1	1	39930325		CID	1	0	1	1	36.01	0.000626527	1	33.7581	1	3	438.54	1313.6	0.23261	70.7235	12360	12360	MS2	9/104	190313_narita_N_02.raw
	High	IRPAEEGAR	Unambiguous	1	1	39930325		CID	1	0	1	1	34.81	0.00115629	0	41.3716	9	2	499.773	998.538	0.363803	45.5399	3536	3536	MS2	11/80	190313_narita_N_02.raw
	High	EKNWLLQR	Unambiguous	1	1	39930325		CID	1	0	1	1	34.69	0.00354908	1	31.9289	3	2	543.806	1086.6	-1.55893	78.8291	15122	15122	MS2	6/68	190313_narita_N_02.raw
	High	EQLSQFTSGQITPESLLAR	Unambiguous	1	1	39930325		CID	1	0	1	1	34.44	0.0018707	0	9.94291	2	3	702.368	2105.09	1.02676	99.1235	21786	21786	MS2	21/206	190313_narita_N_02.raw
	High	ESSFFTNTEK	Unambiguous	1	1	39930325		CID	1	0	1	1	33.62	0.000999374	0	4.48829	1	2	595.273	1189.54	0.783696	76.2081	14296	14296	MS2	5/94	190313_narita_N_02.raw
	High	NVTNSHSNQPSNEGDAIK	Unambiguous	1	1	39930325		CID	1	0	1	1	32.72	0.00133641	0	7.31073	3	3	637.965	1911.88	0.0283899	51.8239	5487	5487	MS2	13/194	190313_narita_N_02.raw
	High	MSEEIER	Unambiguous	1	1	39930325		CID	1	0	1	1	32.29	0.00209521	0	45.5724	3	2	447.205	893.402	-1.70054	57.6188	7503	7503	MS2	5/56	190313_narita_N_02.raw
	High	GSFLPEEQDR	Unambiguous	1	1	39930325		CID	1	0	1	1	32.12	0.00224023	0	22.4581	1	2	589.278	1177.55	0.567759	75.8987	14193	14193	MS2	7/90	190313_narita_N_02.raw
	High	LNQEKEEVEQKK	Unambiguous	1	1	39930325		CID	1	0	1	1	30.77	0.00322449	2	23.7979	3	3	501.267	1501.79	-0.380491	44.6472	3249	3249	MS2	11/118	190313_narita_N_02.raw
	High	RQEVSQLNK	Unambiguous	1	1	39930325		CID	1	0	1	1	29.91	0.00632982	1	49.9947	23	2	551.304	1101.6	0.203938	48.7933	4516	4516	MS2	5/84	190313_narita_N_02.raw
194440687	serine/arginine repetitive matrix protein 1 isoform 2 [Mus musculus]	2536.05	19.39	2	20	20	58	918	103.654	11.854
	Confidence Level	Sequence	PSM Ambiguity	# Proteins	# Protein Groups	Protein Group Accessions	Modifications	Activation Type	ΔScore	ΔCn	Rank	Search Engine Rank	IonScore	Exp Value	# Missed Cleavages	Isolation Interference [%]	Ion Inject Time [ms]	Charge	m/z [Da]	MH+ [Da]	ΔM [ppm]	RT [min]	First Scan	Last Scan	MS Order	Ions Matched	Spectrum File
	High	RQNQQSSSDSGSSSTSEDERPK	Unambiguous	2	1	194440687		CID	1	0	1	1	133.16	8.212e-14	1	21.0778	23	3	799.689	2397.05	0.490968	42.2446	2599	2599	MS2	29/236	190313_narita_N_02.raw
	High	DSSVQEATSTSDILK	Unambiguous	2	1	194440687		CID	1	0	1	1	124.87	1.10784e-12	0	7.9797	4	2	790.886	1580.77	0.0841475	77.8105	14805	14805	MS2	12/154	190313_narita_N_02.raw
	High	mKDSSVQEATSTSDILK	Unambiguous	2	1	194440687	M1(Oxidation)	CID	1	0	1	1	119.67	4.63947e-12	1	0	5	2	928.45	1855.89	-1.05399	71.8967	12820	12820	MS2	22/180	190313_narita_N_02.raw
	High	MKDSSVQEATSTSDILK	Unambiguous	2	1	194440687		CID	1	0	1	1	117.88	5.86547e-12	1	0	2	2	920.454	1839.9	0.286578	73.948	13511	13511	MS2	14/180	190313_narita_N_02.raw
	High	mKDSSVQEATSTSDILK	Unambiguous	2	1	194440687	M1(Oxidation)	CID	1	0	1	1	115.66	1.15449e-11	1	0	5	2	928.451	1855.89	-0.659338	71.938	12837	12837	MS2	21/180	190313_narita_N_02.raw
	High	SPSPAPPPPPPPPPPR	Unambiguous	2	1	194440687		CID	1	0	1	1	103.22	2.23923e-10	0	6.06043	7	2	792.931	1584.86	1.19311	67.1255	11019	11019	MS2	13/124	190313_narita_N_02.raw
	High	KVELSESEEDKGSK	Unambiguous	2	1	194440687		CID	1	0	1	1	98.03	5.50894e-10	2	7.04003	23	2	782.889	1564.77	0.258256	49.7634	4777	4777	MS2	18/150	190313_narita_N_02.raw
	High	SPSPAPPPPPPPPPPR	Unambiguous	2	1	194440687		CID	1	0	1	1	88.87	4.41041e-09	0	5.02883	7	2	792.931	1584.85	0.499904	67.2452	11068	11068	MS2	11/124	190313_narita_N_02.raw
	High	SPSPAPPPPPPPPPPR	Unambiguous	2	1	194440687		CID	1	0	1	1	87.61	5.89493e-09	0	0	6	2	792.931	1584.85	0.499904	66.3353	10708	10708	MS2	13/124	190313_narita_N_02.raw
	High	RQNQQSSSDSGSSSTSEDERPKR	Unambiguous	2	1	194440687		CID	1	0	1	1	87.6	4.3445e-09	2	20.0199	50	3	851.724	2553.16	1.80565	41.3118	2355	2355	MS2	16/246	190313_narita_N_02.raw
	High	SPSPAPPPPPPPPPPR	Unambiguous	2	1	194440687		CID	1	0	1	1	86.09	8.36525e-09	0	0	6	2	792.931	1584.85	0.499904	67.1948	11046	11046	MS2	13/124	190313_narita_N_02.raw
	High	qNQQSSSDSGSSSTSEDERPKR	Unambiguous	2	1	194440687	N-Term(Gln->pyro-Glu)	CID	1	0	1	1	84.92	3.21344e-09	1	5.73917	17	3	794.014	2380.03	1.23763	45.4609	3509	3509	MS2	16/236	190313_narita_N_02.raw
	High	MAAADSVQQR	Unambiguous	2	1	194440687		CID	1	0	1	1	83.72	1.08278e-08	0	18.9336	3	2	538.761	1076.52	-0.182982	52.2547	5620	5620	MS2	9/78	190313_narita_N_02.raw
	High	SPSPAPPPPPPPPPPR	Unambiguous	2	1	194440687		CID	1	0	1	1	83.22	2.23923e-08	0	7.00967	17	2	792.931	1584.85	0.807996	67.4555	11155	11155	MS2	12/124	190313_narita_N_02.raw
	High	SPSPAPPPPPPPPPPR	Unambiguous	2	1	194440687		CID	1	0	1	1	80.96	2.68562e-08	0	16.8455	9	2	792.931	1584.85	0.576927	67.3414	11110	11110	MS2	13/124	190313_narita_N_02.raw
	High	SPSPAPPPPPPPPPPR	Unambiguous	2	1	194440687		CID	1	0	1	1	79.91	3.87957e-08	0	21.4706	12	2	792.931	1584.85	0.345858	67.3809	11126	11126	MS2	12/124	190313_narita_N_02.raw
	High	qNQQSSSDSGSSSTSEDERPKR	Unambiguous	2	1	194440687	N-Term(Gln->pyro-Glu)	CID	1	0	1	1	78.63	1.36763e-08	1	0	50	3	794.014	2380.03	1.1607	45.4101	3491	3491	MS2	15/236	190313_narita_N_02.raw
	High	SPSPAPPPPPPPPPPR	Unambiguous	2	1	194440687		CID	1	0	1	1	76.74	7.09651e-08	0	4.54323	9	2	792.931	1584.85	0.576927	67.2844	11085	11085	MS2	11/124	190313_narita_N_02.raw
	High	qNQQSSSDSGSSSTSEDERPKR	Unambiguous	2	1	194440687	N-Term(Gln->pyro-Glu)	CID	1	0	1	1	69.39	1.14807e-07	1	0	4	3	794.013	2380.03	0.622161	45.5104	3526	3526	MS2	16/236	190313_narita_N_02.raw
	High	KVELSESEEDK	Unambiguous	2	1	194440687		CID	1	0	1	1	65.4	8.9405e-07	1	36.7491	5	2	646.814	1292.62	-0.039973	53.9331	6200	6200	MS2	16/114	190313_narita_N_02.raw
	High	VNLEVIKPWITK	Unambiguous	2	1	194440687		CID	1	0	1	1	63.04	7.20059e-07	0	4.95342	0	2	720.434	1439.86	-1.20299	93.7621	19733	19733	MS2	16/122	190313_narita_N_02.raw
	High	VNLEVIKPWITK	Unambiguous	2	1	194440687		CID	1	0	1	1	59.46	1.64198e-06	0	8.68313	4	2	720.434	1439.86	-1.28777	94.3029	19945	19945	MS2	13/122	190313_narita_N_02.raw
	High	mAAADSVQQR	Unambiguous	2	1	194440687	M1(Oxidation)	CID	1	0	1	1	58.56	2.57734e-06	0	19.7	1	2	546.759	1092.51	0.00476426	46.5203	3806	3806	MS2	9/78	190313_narita_N_02.raw
	High	MAAADSVQQR	Unambiguous	2	1	194440687		CID	1	0	1	1	58.29	4.81818e-06	0	54.8414	10	2	538.761	1076.51	-0.636558	53.9973	6219	6219	MS2	7/78	190313_narita_N_02.raw
	High	SPSPAPPPPPPPPPPR	Unambiguous	2	1	194440687		CID	1	0	1	1	56.69	8.14298e-06	0	23.156	2	3	528.956	1584.85	0.144816	66.2165	10660	10660	MS2	17/124	190313_narita_N_02.raw
	High	MAAADSVQQR	Unambiguous	2	1	194440687		CID	1	0	1	1	56.63	5.54039e-06	0	62.9249	8	2	538.761	1076.52	-0.182982	53.3545	5978	5978	MS2	9/78	190313_narita_N_02.raw
	High	QNQQSSSDSGSSSTSEDERPKR	Unambiguous	2	1	194440687		CID	0.1964	0	1	1	56.46	3.27618e-06	1	23.5168	50	3	799.69	2397.05	1.48401	42.89	2750	2750	MS2	16/236	190313_narita_N_02.raw
	High	VNLEVIKPWITK	Unambiguous	2	1	194440687		CID	1	0	1	1	56.18	3.61486e-06	0	21.7867	5	2	720.434	1439.86	-1.62689	94.1932	19901	19901	MS2	11/122	190313_narita_N_02.raw
	High	QNQQSSSDSGSSSTSEDERPK	Unambiguous	2	1	194440687		CID	1	0	1	1	54.8	3.30347e-06	0	0	16	3	747.655	2240.95	0.545597	43.7214	2960	2960	MS2	13/226	190313_narita_N_02.raw
	High	MKDSSVQEATSTSDILK	Unambiguous	2	1	194440687		CID	1	0	1	1	54.05	1.41678e-05	1	11.5513	1	3	613.972	1839.9	0.27927	74.3644	13657	13657	MS2	9/180	190313_narita_N_02.raw
	High	RQNQQSSSDSGSSSTSEDERPKR	Unambiguous	2	1	194440687		CID	1	0	1	1	53.52	7.78105e-06	2	4.58944	30	3	851.723	2553.15	0.371301	41.3305	2358	2358	MS2	28/246	190313_narita_N_02.raw
	High	APKPEPVPEPK	Unambiguous	2	1	194440687		CID	1	0	1	1	51.55	3.0793e-05	0	1.97659	0	2	594.835	1188.66	0.127778	55.3318	6672	6672	MS2	14/104	190313_narita_N_02.raw
	High	VNLEVIKPWITK	Unambiguous	2	1	194440687		CID	1	0	1	1	49.81	1.56708e-05	0	28.4535	4	2	720.434	1439.86	-0.355198	94.2565	19927	19927	MS2	12/122	190313_narita_N_02.raw
	High	VNLEVIKPWITK	Unambiguous	2	1	194440687		CID	1	0	1	1	48.03	2.28228e-05	0	5.70324	0	3	480.625	1439.86	-1.55145	93.7557	19730	19730	MS2	7/122	190313_narita_N_02.raw
	High	KVELSESEEDKGSK	Unambiguous	2	1	194440687		CID	1	0	1	1	47.23	6.6232e-05	2	43.1622	13	3	522.261	1564.77	-0.647472	50.8745	5142	5142	MS2	15/150	190313_narita_N_02.raw
	High	HRPSSPATPPPK	Unambiguous	2	1	194440687		CID	1	0	1	1	47.08	0.000111654	0	6.77573	0	3	424.567	1271.69	0.527329	44.0674	3071	3071	MS2	8/116	190313_narita_N_02.raw
	High	HRPSSPATPPPK	Unambiguous	2	1	194440687		CID	1	0	1	1	46.79	9.84233e-05	0	16.5401	4	3	424.567	1271.69	0.0953695	43.2958	2852	2852	MS2	9/116	190313_narita_N_02.raw
	High	qNQQSSSDSGSSSTSEDERPKR	Unambiguous	2	1	194440687	N-Term(Gln->pyro-Glu)	CID	1	0	1	1	44.07	3.90814e-05	1	24.2678	27	3	794.013	2380.02	-0.147182	45.7034	3583	3583	MS2	12/236	190313_narita_N_02.raw
	High	SPSPAPPPPPPPPPPR	Unambiguous	2	1	194440687		CID	1	0	1	1	43.76	0.000143047	0	11.5583	25	2	792.931	1584.85	0.499904	67.5717	11202	11202	MS2	9/124	190313_narita_N_02.raw
	High	HRPSSPATPPPK	Unambiguous	2	1	194440687		CID	1	0	1	1	42.48	0.000322014	0	9.97339	16	2	636.346	1271.69	0.129941	43.8228	2995	2995	MS2	10/116	190313_narita_N_02.raw
	High	RSPSPAPPPPPPPPPPR	Unambiguous	2	1	194440687		CID	1	0	1	1	42.47	0.000246314	1	11.4412	1	3	580.99	1740.95	-0.315167	63.3532	9602	9602	MS2	16/164	190313_narita_N_02.raw
	High	MKDSSVQEATSTSDILK	Unambiguous	2	1	194440687		CID	1	0	1	1	41.56	0.000258346	1	12.234	1	3	613.972	1839.9	-0.118807	74.2866	13627	13627	MS2	13/180	190313_narita_N_02.raw
	High	KVELSESEEDKGSK	Unambiguous	2	1	194440687		CID	1	0	1	1	40.08	0.000328886	2	8.65024	1	3	522.261	1564.77	-0.179401	49.7285	4767	4767	MS2	15/150	190313_narita_N_02.raw
	High	RSPSPAPPPPPPPPPPR	Unambiguous	2	1	194440687		CID	1	0	1	1	40.02	0.000433001	1	16.8006	1	3	580.99	1740.95	-0.315167	62.5638	9302	9302	MS2	8/164	190313_narita_N_02.raw
	High	MKDSSVQEATSTSDILK	Unambiguous	2	1	194440687		CID	1	0	1	1	39.56	0.000398385	1	9.26251	0	3	613.972	1839.9	0.27927	73.8903	13487	13487	MS2	9/180	190313_narita_N_02.raw
	High	APKPEPVPEPK	Unambiguous	2	1	194440687		CID	1	0	1	1	37.84	0.00120861	0	6.26419	0	3	396.891	1188.66	-2.70767	55.5227	6735	6735	MS2	10/104	190313_narita_N_02.raw
	High	RSPSLSSK	Unambiguous	2	1	194440687		CID	1	0	1	1	37.75	0.00102407	1	40.9331	6	2	431.243	861.479	-0.168281	44.9032	3324	3324	MS2	6/80	190313_narita_N_02.raw
	High	RRSPSPAPPPPPPPPPPR	Unambiguous	2	1	194440687		CID	1	0	1	1	36.72	0.00061716	2	21.6212	17	3	633.022	1897.05	-1.56814	59.3054	8115	8115	MS2	16/174	190313_narita_N_02.raw
	High	SPSPAPPPPPPPPPPR	Unambiguous	2	1	194440687		CID	1	0	1	1	36.36	0.000867024	0	28.5127	0	3	528.956	1584.85	0.375885	66.9855	10961	10961	MS2	13/124	190313_narita_N_02.raw
	High	EFMGELWPLLLSAQENIAGIPSAFLELKK	Unambiguous	2	1	194440687		CID	1	0	1	1	35.98	0.000580401	1	12.1549	8	3	1082.25	3244.73	0.586497	131.953	29681	29681	MS2	14/304	190313_narita_N_02.raw
	High	SPSPAPPPPPPPPPPR	Unambiguous	2	1	194440687		CID	1	0	1	1	35.34	0.00111118	0	22.2515	0	3	528.956	1584.85	0.260351	67.2224	11056	11056	MS2	13/124	190313_narita_N_02.raw
	High	VNLEVIKPWITK	Unambiguous	2	1	194440687		CID	1	0	1	1	34.21	0.000587938	0	28.7851	0	3	480.625	1439.86	-2.06012	94.334	19955	19955	MS2	6/122	190313_narita_N_02.raw
	High	mDAGFFR	Unambiguous	2	1	194440687	N-Term(Acetyl)	CID	1	0	1	1	33.73	0.000422639	0	23.7104	0	2	443.199	885.392	-0.855146	101.172	22553	22553	MS2	6/48	190313_narita_N_02.raw
	High	RSPSPAPPPPPPPPPPR	Unambiguous	2	1	194440687		CID	1	0	1	1	33.42	0.00166071	1	24.0458	10	3	580.99	1740.95	0.21071	64.4851	10036	10036	MS2	16/164	190313_narita_N_02.raw
	High	KVELSESEEDKGSK	Unambiguous	2	1	194440687		CID	1	0	1	1	32.71	0.00187529	2	41.7944	11	3	522.262	1564.77	0.0546336	50.8447	5132	5132	MS2	12/150	190313_narita_N_02.raw
	High	SPELPEPSVR	Unambiguous	2	1	194440687		CID	1	0	1	1	30.25	0.0045787	0	20.5024	2	2	555.793	1110.58	-0.544366	73.4542	13334	13334	MS2	9/86	190313_narita_N_02.raw
	High	RMPPPPR	Unambiguous	2	1	194440687		CID	1	0	1	1	29.86	0.00211716	1	25.6253	1	2	425.739	850.471	-0.424776	50.0114	4855	4855	MS2	6/62	190313_narita_N_02.raw
	High	RMPPPPR	Unambiguous	2	1	194440687		CID	1	0	1	1	29.69	0.00220168	1	29.9034	2	2	425.739	850.471	-0.281243	49.251	4636	4636	MS2	6/62	190313_narita_N_02.raw
194394197	apoptotic chromatin condensation inducer in the nucleus isoform 4 [Mus musculus]	1578.76	24.21	8	30	30	51	1326	149.396	5.90967
	Confidence Level	Sequence	PSM Ambiguity	# Proteins	# Protein Groups	Protein Group Accessions	Modifications	Activation Type	ΔScore	ΔCn	Rank	Search Engine Rank	IonScore	Exp Value	# Missed Cleavages	Isolation Interference [%]	Ion Inject Time [ms]	Charge	m/z [Da]	MH+ [Da]	ΔM [ppm]	RT [min]	First Scan	Last Scan	MS Order	Ions Matched	Spectrum File
	High	GVQAGNSDTEGGQPGRK	Unambiguous	6	1	194394197		CID	1	0	1	1	82.52	2.60287e-08	1	8.32296	34	2	829.399	1657.79	0.543628	44.9303	3332	3332	MS2	13/162	190313_narita_N_02.raw
	High	SKLPEYSQTAEEEEDQETPSR	Unambiguous	2	1	194394197		CID	1	0	1	1	77.32	2.40959e-08	1	8.16819	13	2	1227.05	2453.1	1.04462	69.1386	11772	11772	MS2	9/236	190313_narita_N_02.raw
	High	SSSPSSSSSPSR	Unambiguous	2	1	194394197		CID	1	0	1	1	77.05	4.83244e-08	0	35.5512	12	2	576.76	1152.51	0.822701	41.505	2416	2416	MS2	14/108	190313_narita_N_02.raw
	High	SKLPEYSQTAEEEEDQETPSR	Unambiguous	2	1	194394197		CID	1	0	1	1	76.94	2.62992e-08	1	6.63908	4	2	1227.05	2453.1	0.0493835	69.1672	11782	11782	MS2	11/236	190313_narita_N_02.raw
	High	APVVLQPEQIVSEEETPPPLLTK	Unambiguous	2	1	194394197		CID	1	0	1	1	74.83	8.22129e-08	0	0	4	2	1257.69	2514.37	-0.819148	98.9826	21732	21732	MS2	12/238	190313_narita_N_02.raw
	High	SKLPEYSQTAEEEEDQETPSR	Unambiguous	2	1	194394197		CID	1	0	1	1	70.9	8.94114e-08	1	0	9	2	1227.05	2453.09	-0.547758	69.0791	11753	11753	MS2	13/236	190313_narita_N_02.raw
	High	KPSISITTESLK	Unambiguous	6	1	194394197		CID	1	0	1	1	70.71	3.26934e-07	0	0	6	2	652.377	1303.75	0.235177	73.6518	13405	13405	MS2	10/124	190313_narita_N_02.raw
	High	TVTQVVPAEGQENGQR	Unambiguous	6	1	194394197		CID	1	0	1	1	69.8	4.86915e-07	0	8.92837	26	2	856.933	1712.86	1.83395	65.0292	10227	10227	MS2	13/166	190313_narita_N_02.raw
	High	KPSISITTESLK	Unambiguous	6	1	194394197		CID	1	0	1	1	68.74	5.14589e-07	0	0	3	2	652.377	1303.75	-0.0457142	74.2933	13630	13630	MS2	9/124	190313_narita_N_02.raw
	High	KSSSFSEEKGESDDEKPR	Unambiguous	2	1	194394197		CID	1	0	1	1	63.98	9.79865e-07	2	17.2312	6	3	681.316	2041.93	0.7282	47.118	3986	3986	MS2	11/196	190313_narita_N_02.raw
	High	TVTQVVPAEGQENGQR	Unambiguous	6	1	194394197		CID	1	0	1	1	61.87	2.82806e-06	0	0	10	2	856.933	1712.86	0.978747	64.818	10153	10153	MS2	12/166	190313_narita_N_02.raw
	High	KPSISITTESLK	Unambiguous	6	1	194394197		CID	1	0	1	1	61.3	2.85404e-06	0	0	3	2	652.377	1303.75	-0.0457142	74.327	13643	13643	MS2	10/124	190313_narita_N_02.raw
	High	KVTLGDTLTR	Unambiguous	6	1	194394197		CID	1	0	1	1	60.63	3.84911e-06	1	7.21717	1	2	552.324	1103.64	-0.384372	69.3988	11861	11861	MS2	8/102	190313_narita_N_02.raw
	High	SSSFSEEKGESDDEKPR	Unambiguous	2	1	194394197		CID	1	0	1	1	59.93	1.2195e-06	1	6.31912	3	3	638.617	1913.84	0.234416	50.6262	5055	5055	MS2	11/172	190313_narita_N_02.raw
	High	QFEDEEGEER	Unambiguous	2	1	194394197		CID	1	0	1	1	59.36	1.15603e-06	0	1.53721	3	2	634.256	1267.5	-1.93363	57.0922	7321	7321	MS2	7/102	190313_narita_N_02.raw
	High	SKLPEYSQTAEEEEDQETPSR	Unambiguous	2	1	194394197		CID	1	0	1	1	58.22	2.03392e-06	1	13.3638	5	3	818.37	2453.09	-0.105383	68.8322	11679	11679	MS2	25/236	190313_narita_N_02.raw
	High	KPSISITTESLK	Unambiguous	6	1	194394197		CID	1	0	1	1	58.15	5.89469e-06	0	7.85646	3	2	652.377	1303.75	0.422438	74.2575	13617	13617	MS2	9/124	190313_narita_N_02.raw
	High	GLLVDRPSETK	Unambiguous	6	1	194394197		CID	1	0	1	1	56.85	1.14629e-05	0	28.1037	2	2	607.841	1214.67	0.70882	66.6688	10838	10838	MS2	6/100	190313_narita_N_02.raw
	High	KPSISITTESLK	Unambiguous	6	1	194394197		CID	1	0	1	1	56.17	9.29952e-06	0	4.38401	2	2	652.377	1303.75	0.516068	74.2242	13607	13607	MS2	17/124	190313_narita_N_02.raw
	High	EAVVDLHADDSR	Unambiguous	2	1	194394197		CID	1	0	1	1	55.98	8.83218e-06	0	32.1752	11	2	663.818	1326.63	0.433142	66.2334	10668	10668	MS2	7/108	190313_narita_N_02.raw
	High	GVQAGNSDTEGGQPGRK	Unambiguous	6	1	194394197		CID	1	0	1	1	53.3	2.08142e-05	1	0	28	2	829.399	1657.79	0.617262	45.1693	3410	3410	MS2	18/162	190313_narita_N_02.raw
	High	GVQAGNSDTEGGQPGR	Unambiguous	6	1	194394197		CID	1	0	1	1	52.63	1.33711e-05	0	14.5873	3	3	510.57	1529.69	0.260699	48.517	4428	4428	MS2	20/152	190313_narita_N_02.raw
	High	TGTLVEEAFWIDK	Unambiguous	6	1	194394197		CID	1	0	1	1	50.39	6.62732e-05	0	11.2102	2	2	754.885	1508.76	0.0940922	103.053	23246	23246	MS2	8/118	190313_narita_N_02.raw
	High	GVQAGNSDTEGGQPGRK	Unambiguous	6	1	194394197		CID	1	0	1	1	49.92	4.27808e-05	1	14.1864	50	2	829.399	1657.79	0.985434	45.2279	3432	3432	MS2	10/162	190313_narita_N_02.raw
	High	VTLGDTLTR	Unambiguous	6	1	194394197		CID	1	0	1	1	43.58	0.000254348	0	21.1372	0	2	488.277	975.548	0.690608	75.1537	13940	13940	MS2	6/76	190313_narita_N_02.raw
	High	GLLVDRPSETK	Unambiguous	6	1	194394197		CID	1	0	1	1	43.32	0.0002584	0	22.9098	4	2	607.841	1214.67	0.608324	66.7959	10893	10893	MS2	13/100	190313_narita_N_02.raw
	High	AEEQGAPRPLHPPPPPPVQPPPHPR	Unambiguous	6	1	194394197		CID	1	0	1	1	42.36	0.000153903	0	0	24	3	899.146	2695.42	0.779077	68.8345	11680	11680	MS2	18/236	190313_narita_N_02.raw
	High	SSSFSEEKGESDDEKPR	Unambiguous	2	1	194394197		CID	1	0	1	1	42.27	7.1151e-05	1	21.1014	13	3	638.617	1913.84	0.234416	50.898	5150	5150	MS2	9/172	190313_narita_N_02.raw
	High	APVVLQPEQIVSEEETPPPLLTK	Unambiguous	2	1	194394197		CID	1	0	1	1	41.76	0.000123359	0	11.8583	1	3	838.797	2514.38	2.30691	98.768	21650	21650	MS2	19/238	190313_narita_N_02.raw
	High	WGASTAATQK	Unambiguous	6	1	194394197		CID	1	0	1	1	41.74	0.00023111	0	13.4531	1	2	510.758	1020.51	-1.45446	57.938	7610	7610	MS2	8/82	190313_narita_N_02.raw
	High	SSSFSEEKGESDDEKPRK	Unambiguous	2	1	194394197		CID	0.1707	0	1	1	41.49	0.000152559	2	11.7524	21	3	681.316	2041.93	0.548854	47.3395	4070	4070	MS2	13/182	190313_narita_N_02.raw
	High	SSSFSEEKGESDDEKPRK	Unambiguous	2	1	194394197		CID	0	0	1	1	38.98	0.000303537	2	16.8806	13	3	681.315	2041.93	0.100491	47.3103	4059	4059	MS2	11/182	190313_narita_N_02.raw
	High	ISEDETERNGDDGTHDK	Unambiguous	6	1	194394197		CID	1	0	1	1	38.86	0.000129709	1	5.91867	3	3	639.94	1917.81	0.311972	46.2435	3728	3728	MS2	14/174	190313_narita_N_02.raw
	High	DSNTSYTETK	Unambiguous	2	1	194394197		CID	1	0	1	1	38.36	0.000182352	0	36.2475	4	2	573.252	1145.5	0.0557294	49.0012	4570	4570	MS2	14/102	190313_narita_N_02.raw
	High	KPSISITTESLK	Unambiguous	6	1	194394197		CID	1	0	1	1	38.13	0.00059219	0	38.9084	0	3	435.254	1303.75	0.271678	73.749	13438	13438	MS2	14/124	190313_narita_N_02.raw
	High	KPSISITTESLK	Unambiguous	6	1	194394197		CID	1	0	1	1	37.36	0.000707067	0	14.524	4	2	652.377	1303.75	0.516068	74.3685	13659	13659	MS2	14/124	190313_narita_N_02.raw
	High	LLDDLFR	Unambiguous	6	1	194394197		CID	1	0	1	1	36.07	0.00135945	0	9.03016	0	2	446.25	891.493	-1.06678	98.0843	21383	21383	MS2	6/50	190313_narita_N_02.raw
	High	SQEKGELEK	Unambiguous	2	1	194394197		CID	1	0	1	1	35.95	0.00180409	1	31.4266	19	2	524.269	1047.53	-0.297491	43.7485	2969	2969	MS2	10/92	190313_narita_N_02.raw
	High	HLSHPEPEQQHVIQR	Unambiguous	2	1	194394197		CID	1	0	1	1	35.18	0.00174449	0	38.9856	3	3	612.315	1834.93	0.331512	53.3437	5973	5973	MS2	18/134	190313_narita_N_02.raw
	High	SSQSLEEK	Unambiguous	2	1	194394197		CID	1	0	1	1	34.27	0.00142162	0	42.5101	5	2	454.222	907.437	-0.131391	46.6332	3842	3842	MS2	6/78	190313_narita_N_02.raw
	High	QQELLR	Unambiguous	4	1	194394197		CID	0	0	1	1	34.08	0.00476826	0	37.347	3	2	393.727	786.447	-0.201448	63.3607	9606	9606	MS2	4/50	190313_narita_N_02.raw
	High	GLLVDRPSETK	Unambiguous	6	1	194394197		CID	1	0	1	1	33.91	0.00225576	0	28.155	8	2	607.841	1214.67	0.407332	66.1745	10645	10645	MS2	7/100	190313_narita_N_02.raw
	High	SSLPECSTQK	Unambiguous	2	1	194394197		CID	1	0	1	1	33.85	0.000906615	0	18.0963	1	2	540.255	1079.5	-1.88487	59.1347	8049	8049	MS2	11/88	190313_narita_N_02.raw
	High	ISEDETER	Unambiguous	6	1	194394197		CID	1	0	1	1	33.49	0.00120883	0	41.6887	1	2	489.722	978.437	-0.191982	48.7401	4494	4494	MS2	7/66	190313_narita_N_02.raw
	High	ISEDETERNGDDGTHDK	Unambiguous	6	1	194394197		CID	1	0	1	1	32.83	0.00051996	1	23.8322	15	3	639.94	1917.81	0.502925	46.5009	3800	3800	MS2	8/174	190313_narita_N_02.raw
	High	VVDEKPLNIR	Unambiguous	2	1	194394197		CID	1	0	1	1	32.49	0.00191637	0	23.9469	4	2	591.846	1182.68	0.179651	67.7205	11264	11264	MS2	6/84	190313_narita_N_02.raw
	High	WPQSNPK	Unambiguous	6	1	194394197		CID	1	0	1	1	31.99	0.00173913	0	29.5011	1	2	428.719	856.431	0.0580054	59.3951	8147	8147	MS2	4/56	190313_narita_N_02.raw
	High	EKAPTFSASVR	Unambiguous	2	1	194394197		CID	1	0	1	1	31.45	0.00454751	1	37.7356	4	2	596.82	1192.63	0.00534689	65.912	10544	10544	MS2	8/114	190313_narita_N_02.raw
	High	EAVVDLHADDSR	Unambiguous	2	1	194394197		CID	1	0	1	1	30.7	0.00331944	0	11.6999	0	3	442.881	1326.63	-0.0140667	66.2711	10682	10682	MS2	5/108	190313_narita_N_02.raw
	High	GVQAGNSDTEGGQPGR	Unambiguous	6	1	194394197		CID	1	0	1	1	30.44	0.00194285	0	16.4819	26	2	765.351	1529.69	0.588691	49.09	4590	4590	MS2	10/152	190313_narita_N_02.raw
	High	HLSHPEPEQQHVIQR	Unambiguous	2	1	194394197		CID	1	0	1	1	29.51	0.00542927	0	26.5654	15	3	612.315	1834.93	0.231723	54.1423	6272	6272	MS2	7/134	190313_narita_N_02.raw
283806683	putative RNA-binding protein Luc7-like 2 isoform 2 [Mus musculus]	1442.21	37.17	3	8	13	34	382	45.377	9.94971
	Confidence Level	Sequence	PSM Ambiguity	# Proteins	# Protein Groups	Protein Group Accessions	Modifications	Activation Type	ΔScore	ΔCn	Rank	Search Engine Rank	IonScore	Exp Value	# Missed Cleavages	Isolation Interference [%]	Ion Inject Time [ms]	Charge	m/z [Da]	MH+ [Da]	ΔM [ppm]	RT [min]	First Scan	Last Scan	MS Order	Ions Matched	Spectrum File
	High	VEQLGAEGNVEESQK	Unambiguous	3	1	283806683		CID	1	0	1	1	112.43	2.0859e-11	0	0	3	2	808.892	1616.78	0.0701929	63.8871	9819	9819	MS2	21/158	190313_narita_N_02.raw
	High	VEQLGAEGNVEESQK	Unambiguous	3	1	283806683		CID	1	0	1	1	99.89	3.79491e-10	0	20.1933	7	2	808.892	1616.78	0.674211	64.1907	9935	9935	MS2	13/158	190313_narita_N_02.raw
	High	VEQLGAEGNVEESQK	Unambiguous	3	1	283806683		CID	1	0	1	1	98.76	4.85616e-10	0	0	9	2	808.892	1616.78	0.0701929	64.38	9999	9999	MS2	19/158	190313_narita_N_02.raw
	High	VEQLGAEGNVEESQK	Unambiguous	3	1	283806683		CID	1	0	1	1	97.26	8.17503e-10	0	9.55843	19	2	808.894	1616.78	2.48626	64.3159	9978	9978	MS2	13/158	190313_narita_N_02.raw
	High	LAETQEEISAEVAAK	Unambiguous	3	1	283806683		CID	1	0	1	1	94.96	1.86705e-09	0	6.00986	4	2	794.908	1588.81	1.24494	76.3988	14353	14353	MS2	10/148	190313_narita_N_02.raw
	High	VEQLGAEGNVEESQK	Unambiguous	3	1	283806683		CID	1	0	1	1	90.65	3.22873e-09	0	6.0927	7	2	808.893	1616.78	0.976219	63.4579	9647	9647	MS2	24/158	190313_narita_N_02.raw
	High	LAETQEEISAEVAAK	Unambiguous	3	1	283806683		CID	1	0	1	1	89.19	6.02518e-09	0	11.3739	4	2	794.908	1588.81	1.70593	76.187	14290	14290	MS2	21/148	190313_narita_N_02.raw
	High	LAETQEEISAEVAAK	Unambiguous	3	1	283806683		CID	1	0	1	1	86.62	1.27396e-08	0	0	9	2	794.907	1588.81	0.3998	76.6626	14443	14443	MS2	9/148	190313_narita_N_02.raw
	High	LAETQEEISAEVAAK	Unambiguous	3	1	283806683		CID	1	0	1	1	84.49	1.77816e-08	0	17.7967	3	2	794.908	1588.81	1.78276	76.1356	14268	14268	MS2	22/148	190313_narita_N_02.raw
	High	VEQLGAEGNVEESQK	Unambiguous	3	1	283806683		CID	1	0	1	1	84.16	1.34298e-08	0	11.6515	15	2	808.893	1616.78	1.88224	64.5248	10051	10051	MS2	11/158	190313_narita_N_02.raw
	High	VEQLGAEGNVEESQK	Unambiguous	3	1	283806683		CID	1	0	1	1	76.1	9.94157e-08	0	16.9389	9	2	808.894	1616.78	2.33526	64.2859	9968	9968	MS2	15/158	190313_narita_N_02.raw
	High	LAETQEEISAEVAAK	Unambiguous	3	1	283806683		CID	1	0	1	1	73.42	2.22944e-07	0	30.0858	2	2	794.908	1588.81	1.85959	75.7871	14164	14164	MS2	23/148	190313_narita_N_02.raw
	High	VEQLGAEGNVEESQK	Unambiguous	3	1	283806683		CID	1	0	1	1	64.58	1.27143e-06	0	16.7318	2	3	539.597	1616.78	0.0618761	63.5399	9681	9681	MS2	8/158	190313_narita_N_02.raw
	High	LAETQEEISAEVAAK	Unambiguous	3	1	283806683		CID	1	0	1	1	60.23	5.73793e-06	0	30.6235	4	2	794.908	1588.81	1.16811	76.306	14329	14329	MS2	9/148	190313_narita_N_02.raw
	High	NSmPASSFQQQK	Unambiguous	5	2	21536228;283806683	M3(Oxidation)	CID	1	0	1	1	60.13	2.13512e-06	0	10.0545	6	2	684.814	1368.62	0.154359	55.038	6586	6586	MS2	8/120	190313_narita_N_02.raw
	High	NSMPASSFQQQK	Unambiguous	5	2	21536228;283806683		CID	1	0	1	1	59.49	3.54251e-06	0	12.2451	2	2	676.817	1352.63	-0.444528	63.8852	9818	9818	MS2	6/120	190313_narita_N_02.raw
	High	NSMPASSFQQQK	Unambiguous	5	2	21536228;283806683		CID	1	0	1	1	59.04	3.67978e-06	0	2.72194	1	2	676.817	1352.63	0.909175	64.6374	10083	10083	MS2	6/120	190313_narita_N_02.raw
	High	FRDQDLASR	Unambiguous	2	1	283806683		CID	1	0	1	1	56.93	6.69135e-06	1	14.8081	1	2	554.281	1107.55	0.481962	57.8434	7578	7578	MS2	8/88	190313_narita_N_02.raw
	High	ADYEIASK	Unambiguous	5	2	21536228;283806683		CID	1	0	1	1	52.33	1.75437e-05	0	51.3507	3	2	448.722	896.436	0.204728	60.3109	8476	8476	MS2	7/66	190313_narita_N_02.raw
	High	NSmPASSFQQQK	Unambiguous	5	2	21536228;283806683	M3(Oxidation)	CID	1	0	1	1	50.97	1.55968e-05	0	2.87327	3	2	684.814	1368.62	-0.826755	55.2173	6643	6643	MS2	14/120	190313_narita_N_02.raw
	High	LAETQEEISAEVAAK	Unambiguous	3	1	283806683		CID	1	0	1	1	49.42	4.11436e-05	0	12.2471	5	2	794.907	1588.81	-0.13802	75.7037	14137	14137	MS2	9/148	190313_narita_N_02.raw
	High	VHELNEEIGK	Unambiguous	5	2	21536228;283806683		CID	1	0	1	1	48.43	8.32584e-05	0	20.2036	1	2	584.304	1167.6	0.862219	61.2909	8830	8830	MS2	14/90	190313_narita_N_02.raw
	High	sAQAQMR	Unambiguous	5	2	21536228;283806683	N-Term(Acetyl)	CID	1	0	1	1	43.66	7.96474e-05	0	29.9636	1	2	417.2	833.394	0.101934	54.3749	6347	6347	MS2	6/56	190313_narita_N_02.raw
	High	LAETQEEISAEVAAK	Unambiguous	3	1	283806683		CID	1	0	1	1	41.55	0.000409408	0	51.1749	7	2	794.908	1588.81	1.24494	76.435	14366	14366	MS2	8/148	190313_narita_N_02.raw
	High	VEQLGAEGNVEESQK	Unambiguous	3	1	283806683		CID	1	0	1	1	38.56	0.000473673	0	26.9138	2	3	539.597	1616.78	-0.730898	63.7501	9763	9763	MS2	7/158	190313_narita_N_02.raw
	High	LAETQEEISAEVAAK	Unambiguous	3	1	283806683		CID	1	0	1	1	38.11	0.000927153	0	19.8809	5	2	794.908	1588.81	0.860788	76.2554	14316	14316	MS2	9/148	190313_narita_N_02.raw
	High	AmLDQLmGTSR	Unambiguous	3	1	283806683	M2(Oxidation); M7(Oxidation)	CID	1	0	1	1	37.29	0.000671897	0	55.2239	8	2	627.794	1254.58	-0.525286	67.728	11268	11268	MS2	8/104	190313_narita_N_02.raw
	High	EQDFFFELDAMDHLQSFIADCDRR	Unambiguous	3	1	283806683		CID	1	0	1	1	37.14	0.000192739	1	11.7902	3	3	983.435	2948.29	-2.48577	118.479	27226	27226	MS2	8/270	190313_narita_N_02.raw
	High	AMLDQLmGTSR	Unambiguous	3	1	283806683	M7(Oxidation)	CID	1	0	1	1	36.87	0.000812077	0	43.3588	2	2	619.797	1238.59	-0.301085	77.0887	14576	14576	MS2	9/104	190313_narita_N_02.raw
	High	LADHFGGK	Unambiguous	5	2	21536228;283806683		CID	1	0	1	1	35.5	0.000521401	0	18.3346	0	2	422.719	844.432	0.480665	55.9436	6892	6892	MS2	11/56	190313_narita_N_02.raw
	High	VHDLALR	Unambiguous	3	1	283806683		CID	1	0	1	1	33.78	0.00163329	0	7.55314	1	2	412.243	823.479	0.00107907	62.1313	9140	9140	MS2	6/48	190313_narita_N_02.raw
[truncated: 1,889 more rows]
