# Supplementary material for: Discovery of a Vertebrate-Specific Factor that Processes Flagellar Glycolytic Enolase during Motile Ciliogenesis
Source: iScience. 2020 Mar 19;23(4):100992. doi: 10.1016/j.isci.2020.100992 (PMC7132099; doi:10.1016/j.isci.2020.100992)
Supplement: Data S2. Candidate HOATZ-Interacting Proteins, Related to Figure 5 — The proteins detected in the wild-type and Hoatz−/− samples (shown in Data S1) were compared to identify those specifically detected or more frequently (>3-fold higher peptide-to-spectrum matches) in the former. HOATZ is indicated in red. The proteins highlighted in blue, green, and orange are associated with enriched GO terms of RNA splicing, microtubule-based process, and protein folding, respectively. The glycolytic enzymes are highlighted in pink. [file mmc3.xlsx]

## Sheet: HOATZ interacting proteins
Accession	Description	Score	Coverage	# Proteins	# Unique Peptides	# Peptides	# PSMs	# AAs	MW [kDa]	calc. pI
146231985	apoptotic chromatin condensation inducer in the nucleus isoform 2 [Mus musculus]	2990.51	29.15	4	1	32	68	1338	150.629	5.90967
29244154	UPF0722 protein C11orf88 homolog [Mus musculus]	1768.19	60.12	1	10	10	41	168	19.056	8.99756
31981690	heat shock cognate 71 kDa protein [Mus musculus]	1218.99	34.37	1	10	18	31	646	70.8272	5.51611
283806685	putative RNA-binding protein Luc7-like 2 isoform 3 [Mus musculus]	1417.97	31.38	3	8	9	28	325	38.5877	9.90576
7106439	tubulin beta-5 chain [Mus musculus]	1525.71	40.54	5	2	11	26	444	49.639	4.89404
12963615	tubulin beta-3 chain [Mus musculus]	1301.25	24.22	3	2	8	25	450	50.3862	4.93213
121674799	RNA-binding protein with serine-rich domain 1 isoform 2 [Mus musculus]	1211.31	31.56	2	5	5	23	282	31.6903	11.8979
110835723	putative pre-mRNA-splicing factor ATP-dependent RNA helicase DHX15 isoform 2 [Mus musculus]	723.623	15.6	2	9	9	18	795	90.9492	7.45947
27228990	U4/U6.U5 small nuclear ribonucleoprotein 27 kDa protein [Mus musculus]	893.779	29.68	1	6	6	16	155	18.8739	11.6196
226371688	deleted in lung and esophageal cancer protein 1 homolog [Mus musculus]	462.42	9.88	1	12	12	14	1741	193.671	6.0874
31541947	UAP56-interacting factor isoform 1 [Mus musculus]	416.268	21.14	2	5	5	14	317	35.8656	11.8394
13385292	serine/Arginine-related protein 53 [Mus musculus]	584.796	18.26	1	4	4	11	334	38.6144	11.1509
127139140	E3 ubiquitin-protein ligase TRIM21 [Mus musculus]	456.399	19.26	1	7	7	10	462	53.2934	6.69775
6678465	tubulin alpha-3 chain [Mus musculus]	417.147	21.78	3	1	7	10	450	49.9276	5.09717
14192922	actin, alpha cardiac muscle 1 [Mus musculus]	281.742	17.51	5	1	5	9	377	41.9919	5.38916
160420337	enolase-like protein ENO4 [Mus musculus]	430.201	19.09	1	7	7	9	618	67.6819	5.8208
124339838	heat shock 70 kDa protein 1-like [Mus musculus]	303.284	11.86	1	2	6	9	641	70.5932	6.23975
40254361	heat shock 70 kDa protein 4L [Mus musculus]	304.602	12.05	1	7	7	9	838	94.3225	5.74463
30425048	L-lactate dehydrogenase A-like 6B [Mus musculus]	257.632	7.59	1	2	2	8	382	42.0221	9.15869
16716569	protease, serine, 1 precursor [Mus musculus]	237.731	8.13	1	1	1	8	246	26.1178	4.94482
319402143	hemoglobin subunit beta-1-like [Mus musculus]	196.409	36.73	2	4	4	7	147	15.7382	7.69385
83029092	PREDICTED: similar to Ig kappa chain V-V region L7 precursor [Mus musculus]	333.925	12.5	1	2	2	7	216	24.233	9.05615
7304853	acrosin isoform 1 precursor [Mus musculus]	346.526	9.4	2	3	3	6	436	48.8978	9.36377
148234285	arginine-glutamic acid dipeptide repeats protein [Mus musculus]	269.192	5.33	1	3	3	6	1558	171.648	7.69385
6679937	glyceraldehyde-3-phosphate dehydrogenase isoform 2 [Mus musculus]	298.121	18.32	5	5	5	6	333	35.7872	8.25049
147898671	splicing factor, arginine/serine-rich 11 isoform 1 [Mus musculus]	331.672	15.55	3	5	5	6	476	53.0711	10.5796
225543576	UPF0468 protein C16orf80 homolog [Mus musculus]	171.665	16.58	1	3	3	5	193	22.7339	9.75928
